# Supplementary material for: A reconciliation of genome-scale metabolic network model of Zymomonas mobilis ZM4
Source: Sci Rep. 2020 May 8;10:7782. doi: 10.1038/s41598-020-64721-x (PMC7210963; doi:10.1038/s41598-020-64721-x)
Supplement: Supplementary file 1 — Supplementary Dataset 1. [file 41598_2020_64721_MOESM1_ESM.xlsx]

## Sheet: Reaction List
Abbreviation	Description	EC Number	Reaction	GPR	Subsystem	Reversible	Lower bound	Upper bound	Objective	Genes	Proteins (UniProt)	Genes Entrz ID	Rxns MetaNetX ID	Rxn SBO Terms	Rxn seed ID
R02739	glucose-6-phosphate isomerase	5.3.1.9	C00668[c] <=> C01172[c]	ZMO1212	Glycolysis /Gluconeogenesis	1	-1000	1000	0	ZMO1212	P28718		MNXR99909	SBO:0000176	rxn01977
R02740	glucose-6-phosphate isomerase	5.3.1.9	C00668[c] <=> C05345[c] + 2 C00080[c]	ZMO1212	Glycolysis /Gluconeogenesis	1	-1000	1000	0	ZMO0369	P21908		MNXR00000	SBO:0000176	rxn15364
R03321	glucose-6-phosphate isomerase	5.3.1.9	C01172[c] <=> C05345[c] + 2 C00080[c]	ZMO1212	Glycolysis /Gluconeogenesis	1	-1000	1000	0	ZMO0889	Q5NP47		MNXR138461	SBO:0000176	rxn02380
R00299	glucokinase	2.7.1.2	C00031[c] + C00002[c] -> C00092[c] + C00008[c] + C00080[c]	ZMO0369	Glycolysis /Gluconeogenesis	0	0	1000	0	ZMO0482	Q5NQ99	33073179	MNXR100612	SBO:0000176	rxn00216
R01602	aldose 1-epimerase	5.1.3.3	C00267[c] <=> C00221[c]	ZMO0889	Glycolysis /Gluconeogenesis	1	-1000	1000	0	ZMO0179	Q5NR51	33073082	MNXR00000
R04780	fructose-1,6-bisphosphatase II	3.1.3.11	C05378[c] + C00001[c] -> C05345[c] + C00009[c]	ZMO0482	Glycolysis /Gluconeogenesis	0	0	1000	0	ZMO0465	Q5NQB6	33073687	MNXR00000	SBO:0000176	rxn15494
R00762	fructose-1,6-bisphosphatase II	3.1.3.11	C00354[c] + C00001[c] -> C00085[c] + C00009[c]	ZMO0482	Glycolysis /Gluconeogenesis	0	0	1000	0	ZMO0177	P09316	33072673	MNXR138346	SBO:0000176	rxn00549
R01070	fructose-bisphosphate aldolase, class I	4.1.2.13	C05378[c] <=> C00118[c] + C00111[c]	ZMO0179	Glycolysis /Gluconeogenesis	1	-1000	1000	0	ZMO0178	P09404	33072654	MNXR00000	SBO:0000176	rxn15116
R01015	triosephosphate isomerase	5.3.1.1	C00118[c] <=> C00111[c]	ZMO0465	Glycolysis /Gluconeogenesis	1	-1000	1000	0	ZMO1240	P30798	33073621	MNXR104918	SBO:0000176	rxn00747
R01061	glyceraldehyde-3-phosphate dehydrogenase	1.2.1.12	C00118[c] + C00009[c] + C00003[c] <=> C00004[c] + C00236[c] + C00080[c]	ZMO0177	Glycolysis /Gluconeogenesis	1	-1000	1000	0	ZMO1608	P33675	33073272	MNXR100040	SBO:0000176	rxn00781
R01512	phosphoglycerate kinase	2.7.2.3	C00236[c] + C00008[c] <=> C00197[c] + C00002[c]	ZMO0178	Glycolysis /Gluconeogenesis	1	-1000	1000	0	ZMO0152	Q5NR78		MNXR141087	SBO:0000176	rxn01100
R01518	phosphoglycerate mutase	5.4.2.11	C00197[c] <=> C00631[c]	ZMO1240	Glycolysis /Gluconeogenesis	1	-1000	1000	0	ZMO1605	O66113	33074280	MNXR133115	SBO:0000176	rxn01106
R00658	enolase	4.2.1.11	C00631[c] <=> C00074[c] + C00001[c]	ZMO1608	Glycolysis /Gluconeogenesis	1	-1000	1000	0	ZMO1606	O66112		MNXR97932	SBO:0000176	rxn00459
R00200	pyruvate kinase	2.7.1.40	C00074[c] + C00008[c] + C00080[c] -> C00022[c] + C00002[c]	ZMO0152	Glycolysis /Gluconeogenesis	0	0	1000	0	ZMO0510	O66119		MNXR103371	SBO:0000176	rxn00148
R03270	pyruvate dehydrogenase E1 component subunit alpha AND beta	1.2.4.1	C05125[c] + C15972[c] -> C16255[c] + C00068[c] + C00080[c]	ZMO1605 AND ZMO1606	Glycolysis /Gluconeogenesis	0	0	1000	0	ZMO1360	P06672	33073732	MNXR102429	SBO:0000176	rxn02342
R02569	pyruvate dehydrogenase E2 component	2.3.1.12	C00010[c] + C16255[c] <=> C15973[c] + C00024[c]	ZMO0510	Glycolysis /Gluconeogenesis	1	-1000	1000	0	ZMO1236	P20368	33072638	MNXR102430	SBO:0000176	rxn01871
R00224	pyruvate decarboxylase	4.1.1.1	C00022[c] + C00080[c] -> C00084[c] + C00011[c]	ZMO1360	Glycolysis /Gluconeogenesis	0	0	1000	0	ZMO1596	P0DJA2		MNXR00000
R00754	alcohol dehydrogenase	1.1.1.1	C00084[c] + C00004[c] + C00080[c] <=> C00469[c] + C00003[c]	ZMO1236 AND ZMO1596 or ZMO1722	Glycolysis /Gluconeogenesis	1	-1000	1000	0	ZMO1722	Q5NLR4		MNXR95725	SBO:0000176	rxn00543
R00959	phosphoglucomutase	5.4.2.2	C00668[c] <=> C00103[c] + 2 C00080[c]		Glycolysis /Gluconeogenesis	1	-1000	1000	0	ZMO0512	P50970	33073885	MNXR00000
R01600	glucokinase	2.7.1.2	C00221[c] + C00002[c] + C00080[c] -> C01172[c] + C00008[c]	ZMO0369	Glycolysis /Gluconeogenesis	0	0	1000	0	ZMO1963	Q5NL23		MNXR107081	SBO:0000176	rxn01169
R00755	pyruvate decarboxylase	4.1.1.1	C00084[c] + C00068[c] + C00080[c] <=> C05125[c]	ZMO1360	Glycolysis /Gluconeogenesis	1	-1000	1000	0	ZMO0487	Q5NQ94	33073953	MNXR00000
R00710	acetaldehyde dehydrogenase	1.2.1.5	C00084[c] + C00003[c] + C00001[c] -> C00033[c] + C00004[c] + 2 C00080[c]		Glycolysis /Gluconeogenesis	0	0	1000	0	ZMO0543	Q5NQ38		MNXR95749	SBO:0000176	rxn00506
R00711	acetaldehyde dehydrogenase	1.2.1.5	C00084[c] + C00006[c] + C00001[c] -> C00033[c] + C00005[c] + 2 C00080[c]		Glycolysis /Gluconeogenesis	0	0	1000	0	ZMO0544	Q5NQ37		MNXR00000
R01699	pyruvate dehydrogenase E1 component subunit alpha AND beta	1.2.4.1	C00022[c] + C15972[c] + C00080[c] <=> C16255[c] + C00011[c]	ZMO1605 AND ZMO1606	Glycolysis /Gluconeogenesis	1	-1000	1000	0	ZMO1307	Q5NMX9		MNXR00000
R00209	pyruvate dehydrogenase E1 component subunit alpha AND beta AND pyruvate dehydrogenase E2 component AND dihydrolipoamide dehydrogenase	1.2.4.1 AND 2.3.1.12 AND 1.8.1.4	C00022[c] + C00010[c] + C00003[c] <=> C00024[c] + C00011[c] + C00004[c]	ZMO1605 AND ZMO1606 AND ZMO0510 AND ZMO0512	Glycolysis /Gluconeogenesis	1	-1000	1000	0	ZMO0569	Q5NQ12	33073973	MNXR102425	SBO:0000176	rxn00154
R07618	dihydrolipoamide dehydrogenase	1.8.1.4	C15973[c] + C00003[c] <=> C15972[c] + C00004[c] + C00080[c]	ZMO0512	Glycolysis /Gluconeogenesis	1	-1000	1000	0	ZMO0567	Q5NQ14		MNXR00000	SBO:0000176	rxn15694
R1	pyruvate decarboxylase	4.1.1.1	C00022[c] + C00084[c] + C00080[c] -> C00466[c] + C00011[c]	ZMO1360	Glycolysis /Gluconeogenesis	0	0	1000	0	ZMO1481	Q5NMF5	33073694	MNXR00000
R00351	citrate synthase	2.3.3.1	C00024[c] + C00036[c] + C00001[c] -> C00010[c] + C00158[c] + C00080[c]	ZMO1963	Citrate cycle(TCA cycle)	0	0	1000	0	ZMO1649	Q01578		MNXR96920	SBO:0000176	rxn00256
R00362	citrate (pro-3S)-lyase	4.1.3.6	C00158[c] -> C00033[c] + C00036[c]	ZMO0487	Citrate cycle(TCA cycle)	0	0	0	0	ZMO1757	Q5NLM9		MNXR00000
R01324	aconitate hydratase	4.2.1.3	C00158[c] <=> C00311[c]	ZMO0543	Citrate cycle(TCA cycle)	1	-1000	1000	0	ZMO0997	Q00384	33073472	MNXR95384	SBO:0000176	rxn00973
R00267	isocitrate dehydrogenase	1.1.1.42	C00311[c] + C00006[c] <=> C00026[c] + C00011[c] + C00005[c]	ZMO0544	Citrate cycle(TCA cycle)	1	-1000	1000	0	ZMO0368	P21909	33072602	MNXR100781	SBO:0000176	rxn00198
R01082	fumarate hydratase, class I	4.2.1.2	C00122[c] + C00001[c] <=> C00149[c]	ZMO1307	Citrate cycle(TCA cycle)	1	-1000	1000	0	ZMO1478	Q5NMF8		MNXR99705	SBO:0000176	rxn00799
R02164	succinate dehydrogenase or fumarate reductase, cytochrome b subunit	1.3.5.1	C00042[c] + C00399[c] <=> C00122[c] + C00390[c]	ZMO0569	Citrate cycle(TCA cycle)	1	-1000	1000	0	ZMO0367	P21907	33072666	MNXR00000
R00405	succinyl-CoA synthetase alpha AND beta subunit	6.2.1.5	C00091[c] + C00008[c] + C00009[c] <=> C00002[c] + C00010[c] + C00042[c]	ZMO0567 AND ZMO1481	Citrate cycle(TCA cycle)	1	-1000	1000	0	ZMO0176	Q5NR54		MNXR104635	SBO:0000176	rxn00285
R185	succinate dehydrogenase or fumarate reductase, cytochrome b subunit	1.3.5.1	C00122[c] + C05819[c] -> C00042[c] + C00828[c]		Citrate cycle(TCA cycle)	0	0	1000	0	ZMO0018	Q5NRL2	33072792	MNXR00000
R01519	gluconolactonase	3.1.1.17	C00198xt[e] + C00001xt[e] -> C00257xt[e] + C00080[c]	ZMO1649	Pentose phosphate pathway	0	0	1000	0	ZMO1200	Q5NN86	33072541	MNXR00000
R01737	gluconokinase	2.7.1.12	C00002[c] + C00257[c] -> C00008[c] + C00345[c] + C00080[c]	ZMO1757	Pentose phosphate pathway	0	0	1000	0	ZMO0787	Q5NPE9		MNXR00000
R05605	2-dehydro-3-deoxyphosphogluconate aldolase	4.1.2.14	C04442[c] -> C00118[c] + C00022[c]	ZMO0997	Pentose phosphate pathway	0	0	1000	0	ZMO0819	Q5NPB7		MNXR00000
R02036	phosphogluconate dehydratase	4.2.1.12	C00345[c] -> C04442[c] + C00001[c]	ZMO0368	Pentose phosphate pathway	0	0	1000	0	ZMO1767	Q5NLL9		MNXR00000
R02035	6-phosphogluconolactonase	3.1.1.31	C01236[c] + C00001[c] -> C00345[c] + C00080[c]	ZMO1478	Pentose phosphate pathway	0	0	1000	0	ZMO0353	Q5NQM7		MNXR102539	SBO:0000176	rxn01476
R01528	6-phosphogluconate dehydrogenase	1.1.1.44	C00345[c] + C00006[c] -> C00005[c] + C00011[c] + C00199[c]		Pentose phosphate pathway	0	0	1000	0	ZMO0788	Q5NPE8		MNXR100389	SBO:0000176	rxn01115
R02736	glucose-6-phosphate 1- dehydrogenase	1.1.1.49 or 1.1.1.363	C01172[c] + C00006[c] <=> C01236[c] + C00005[c] + 3 C00080[c]	ZMO0367	Pentose phosphate pathway	1	-1000	1000	0	ZMO1284	Q5NN02		MNXR99903	SBO:0000176	rxn01975
R01067	transketolase	2.2.1.1	C00231[c] + C00279[c] <=> C00085[c] + C00118[c]	ZMO0176	Pentose phosphate pathway	1	-1000	1000	0	ZMO1286	Q5NN00		MNXR138866	SBO:0000176	rxn00785
R01641	transketolase	2.2.1.1	C00117[c] + C00231[c] <=> C00118[c] + C05382[c]	ZMO0176	Pentose phosphate pathway	1	-1000	1000	0	ZMO0339	H2VFN7		MNXR107105	SBO:0000176	rxn01200
R01529	ribulose-phosphate 3-epimerase	5.1.3.1	C00199[c] <=> C00231[c]	ZMO0018	Pentose phosphate pathway	1	-1000	1000	0	ZMO1233	Q5NN53		MNXR104083	SBO:0000176	rxn01116
R01056	ribose 5-phosphate isomerase B	5.3.1.6	C00199[c] <=> C00117[c]	ZMO1200	Pentose phosphate pathway	1	-1000	1000	0	ZMO1771	H2VFM0		MNXR106809	SBO:0000176	rxn00777
R01057	D-Ribose 1,5-phosphomutase	5.4.2.2	C00117[c] + C00080[c] <=> C00620[c]		Pentose phosphate pathway	1	-1000	1000	0	ZMO1449	Q5NMI7		MNXR106810	SBO:0000176	rxn00778
R01739	gluconate 2-dehydrogenase	1.1.1.215	C00257[c] + C00006[c] <=> C06473[c] + C00005[c] + C00080[c]	ZMO0787	Pentose phosphate pathway	1	-1000	1000	0	ZMO0061	Q5NRG9		MNXR00000
R10520	glucose-6-phosphate dehydrogenase [NAD(P)+] or glucose-6-phosphate dehydrogenase (NAD+)	1.1.1.363 or 1.1.1.388	C00092[c] + C00003[c] <=> C01236[c] + C00004[c] + C00080[c]	ZMO0367	Pentose phosphate pathway	1	-1000	1000	0	ZMO0130	P14924		MNXR00000
R08879	gluconate 2-dehydrogenase	1.1.1.215	C01062[c] + C00006[c] <=> C02780[c] + C00005[c] + C00080[c]	ZMO0787	Pentose phosphate pathway	1	-1000	1000	0	ZMO0904	Q5NP32	33073390	MNXR00000
R08880	gluconate 2-dehydrogenase	1.1.1.215	C00770[c] + C00006[c] <=> C15673[c] + C00005[c] + C00080[c]	ZMO0787	Pentose phosphate pathway	1	-1000	1000	0	ZMO0375	P0DJA4	33072746	MNXR00000
R10221	phosphogluconate dehydrogenase (NAD+-dependent, decarboxylating)	1.1.1.343	C00345[c] + C00003[c] <=> C00199[c] + C00011[c] + C00004[c]		Pentose phosphate pathway	1	-1000	1000	0	ZMO0942	P0DJA7		MNXR113581	SBO:0000176	rxn11040
R01741	gluconate 2-dehydrogenase	1.1.99.3	C00257[c] + C00016[c] <=> C06473[c] + C01352[c]		pentose phosphate pathway	1	-1000	1000	0	ZMO0374	P0DJA3	33073915	MNXR00000
R10907	glucose-6-phosphate dehydrogenase [NAD(P)+] or glucose-6-phosphate dehydrogenase (NAD+)	1.1.1.363 or 1.1.1.388	C01172[c] + C00003[c] <=> C01236[c] + C00004[c] + 3 C00080[c]	ZMO0367	Pentose phosphate pathway	1	-1000	1000	0	ZMO1719	Q03417	33074257	MNXR00000	SBO:0000176
R00835	glucose-6-phosphate 1- dehydrogenase	1.1.1.49 or 1.1.1.363	C00092[c] + C00006[c] <=> C01236[c] + C00005[c] + C00080[c]	ZMO0367	Pentose phosphate pathway	1	-1000	1000	0	ZMO0153	Q5NR77		MNXR99907	SBO:0000176	rxn00604
R00286	UDPglucose 6-dehydrogenase	1.1.1.22	C00029[c] + 2 C00003[c] + C00001[c] -> C00167[c] + 2 C00004[c] + 3 C00080[c]	ZMO0819	Pentose and glucuronate interconversions	0	0	1000	0	ZMO0941	Q5NNZ5		MNXR105063	SBO:0000176	rxn00211
R00289	UTP---glucose-1-phosphate uridylyltransferase	2.7.7.9	C00075[c] + C00103[c] + C00080[c] -> C00013[c] + C00029[c]	ZMO1767	Pentose and glucuronate interconversions	0	0	1000	0	ZMO0558	Q5NQ23		MNXR00000
R02921	D-ribitol-5-phosphate cytidylyltransferase	2.7.7.40	C00063[c] + C01068[c] + C00080[c] <=> C00013[c] + C00789[c]	ZMO0353	Pentose and glucuronate interconversions	1	-1000	1000	0	ZMO0689	Q07982		MNXR00000
R01525	ribitol-5-phosphate 2-dehydrogenase (NADP+)	1.1.1.405	C01068[c] + C00006[c] <=> C00199[c] + C00005[c] + C00080[c]	ZMO0353	Pentose and glucuronate interconversions	1	-1000	1000	0	ZMO0962	Q5NNX4		MNXR00000
R02925	D-sorbitol dehydrogenase (acceptor)	1.1.99.21	C00247[c] + C01352[c] -> C00794[c] + C00016[c]	ZMO0788 or ZMO1284 AND ZMO1286	Fructose and mannose metabolism	0	0	1000	0	ZMO0498	Q5NQ83		MNXR00000
R01818	phosphomannomutase	5.4.2.8	C00275[c] <=> C00636[c]	ZMO0339	Fructose and mannose metabolism	1	-1000	1000	0	ZMO1002	Q5NNT4	33073998	MNXR138640	SBO:0000176	rxn01329
R01819	mannose-6-phosphate isomerase	5.3.1.8	C00275[c] <=> C05345[c]	ZMO1233	Fructose and mannose metabolism	1	-1000	1000	0	ZMO0056	Q5NRH4		MNXR00000
R02568	fructose-bisphosphate aldolase,class I	4.1.2.13	C01094[c] <=> C00577[c] + C00111[c]	ZMO0179	Fructose and mannose metabolism	1	-1000	1000	0	ZMO1724	Q5NLR2	33073521	MNXR99460	SBO:0000176	rxn01870
R03234	NADP-dependent alcohol dehydrogenase	1.1.1.-	C01096[c] + C00006[c] <=> C02888[c] + C00005[c] + C00080[c]	ZMO1771	Fructose and mannose metabolism	1	-1000	1000	0	ZMO0833	Q9RNM8		MNXR00000
R00868	mannitol 2-dehydrogenase	1.1.1.67	C00392[c] + C00003[c] <=> C00095[c] + C00004[c] + C00080[c]	ZMO1449	Fructose and mannose metabolism	1	-1000	1000	0	ZMO1171	H2VFN5		MNXR00000
R09030	ribose 5-phosphate isomerase B	5.3.1.6	C02962[c] <=> C18096[c]	ZMO1200	Fructose and mannose metabolism	0	0	1000	0	ZMO1294	Q5NMZ2		MNXR138042	SBO:0000176	rxn08113
R00875	D-sorbitol dehydrogenase	1.1.1.14	C00794[c] + C00003[c] <=> C00095[c] + C00004[c] + C00080[c]		Fructose and mannose metabolism	1	-1000	1000	0	ZMO1169	Q5NNB7		MNXR138822	SBO:0000176	rxn00634
R01829	fructose-bisphosphate aldolase,class I	4.1.2.13	C00447[c] <=> C00111[c] + C00279[c]	ZMO0179	Fructose and mannose metabolism	1	-1000	1000	0	ZMO1100	Q5NNI6		MNXR99461	SBO:0000176	rxn01334
R01068	fructose-bisphosphate aldolase,class I	4.1.2.13	C00354[c] <=> C00111[c] + C00118[c]	ZMO0179	Fructose and mannose metabolism	1	-1000	1000	0	ZMO1642	Q5NLZ4	33073800	MNXR99459	SBO:0000176	rxn00786
R01010	acid phosphatase	3.1.3.2	C00111[c] + C00001[c] <=> C00184[c] + C00009[c]	ZMO0061 or ZMO0130	Fructose and mannose metabolism	1	-1000	1000	0	ZMO0030	Q5NRK0		MNXR95764	SBO:0000176	rxn00743
R00772	mannose-6-phosphate isomerase	5.3.1.8	C00275[c] <=> C00085[c]	ZMO1233	Fructose and mannose metabolism	1	-1000	1000	0	ZMO0760	Q5NPH6	33073725	MNXR00000
R01100	beta-galactosidase	3.2.1.23	C00243[c] + C00001[c] -> C00124[c] + C00031[c]	ZMO0904	Galactose metabolism	0	0	1000	0	ZMO1721	Q5NLR5	33073438	MNXR00000
R02410	beta-fructofuranosidase	3.2.1.26	C00492[c] + C00001[c] -> C05402[c] + C00095[c]	ZMO0375 or ZMO0942	Galactose metabolism	0	0	1000	0	ZMO0759	Q5NPH7	33073948	MNXR00000
R03635	beta-fructofuranosidase	3.2.1.26	C01613[c] + C00001[c] -> C05404[c] + C00095[c]	ZMO0375 or ZMO0942	Galactose metabolism	0	0	1000	0	ZMO0256	Q5NQX4		MNXR00000
R10619	aldose 1-epimerase	5.1.3.3	C00124[c] -> C00984[c]	ZMO0889	Galactose metabolism	0	0	1000	0	ZMO1237	P30799	33072570	MNXR00000
R04783	beta-galactosidase	3.2.1.23	C05403[c] + C00001[c] <=> C05394[c] + C00221[c]	ZMO0904	Galactose metabolism	1	-1000	1000	0	ZMO1496	Q5NME0		MNXR00000
R02933	gluconolactonase	3.1.1.17	C01040[c] + C00001[c] <=> C00800[c]	ZMO1649	Ascorbate and Aldarate metabolism	1	-1000	1000	0	ZMO1570	Q5NM66		MNXR00000
R04785	gluconolactonase	3.1.1.17	C05422[c] + C00001[c] + C00080[c] <=> C04575[c]	ZMO1649	Ascorbate and aldarate metabolism	1	-1000	1000	0	ZMO1955	Q5NL31		MNXR00000
R05140	levansucrase	2.4.1.10	C00089xt[e] + C00095xt[e] <=> C00031xt[e] + C06215xt[e]	ZMO0374	Starch and sucrose metabolism	1	-1000	1000	0	ZMO0583	Q5NPZ8		MNXR00000
R00801	beta-fructofuranosidase	3.2.1.26	C00089xt[e] + C00001xt[e] -> C00095xt[e] + C00031xt[e]	ZMO0375 AND ZMO0942	Starch and sucrose metabolism	0	0	1000	0	ZMO0599	Q5NPY2	33073499	MNXR138841	SBO:0000176	rxn00575
R00760	fructokinase	2.7.1.4	C00002[c] + C00095[c] <=> C00008[c] + C00085[c] + C00080[c]	ZMO1719	Starch and sucrose metabolism	1	-1000	1000	0	ZMO0735	Q5NPK1		MNXR00000
R00948	glucose-1-phosphate adenylyltransferase	2.7.7.27	C00002[c] + C00103[c] + C00080[c] -> C00498[c] + C00013[c]	ZMO0153	Starch and sucrose metabolism	0	0	1000	0	ZMO1883	Q5NLA3		MNXR100243	SBO:0000176	rxn00695
R02421	Glycogen synthase	2.4.1.21	C00498[c] -> C00008[c] + C00182[c] + C00080[c]		Starch and sucrose metabolism	0	0	1000	0	ZMO0497	Q5NQ84		MNXR135166	SBO:0000176	rxn06165
R02111	Glycogen phosphorylase	2.4.1.1	C00182[c] + C00009[c] -> C00103[c]		Starch and sucrose metabolism	0	0	1000	0	ZMO1805	Q5NLI1		MNXR00000
R03921	beta-fructofuranosidase	3.2.1.26	C16688[c] + C00001[c] -> C00095[c] + C00092[c]	ZMO0375 AND ZMO0942	Starch and sucrose metabolism	0	0	1000	0	ZMO1181	Q5NNA5		MNXR00000
R01385	UDP-glucuronate 4-epimerase	5.1.3.6	C00167[c] + C00080[c] <=> C00617[c]	ZMO0941	Starch and sucrose metabolism	1	-1000	1000	0	ZMO0918	Q5NP18		MNXR00000
R00771	glucose-6-phosphate isomerase	5.3.1.9	C00092[c] <=> C00085[c]	ZMO1212	Starch and sucrose metabolism	1	-1000	1000	0	ZMO0687	Q5NPP9	33072953	MNXR138699	SBO:0000176	rxn00558
R06620	glucose-sorbosone dehydrogenase (PQQ)		C00031xt[e] + C00399[c] -> C00198xt[e] + C00390[c]	ZMO0558	Starch and sucrose metabolism	0	0	0	0	ZMO1139	Q5NNE7		MNXR00000
R08639	phosphoglucose mutase	5.4.2.2	C00103[c] <=> C00092[c]		Starch and sucrose metabolism	1	-1000	1000	0	ZMO1140	Q5NNE6	33073822	MNXR00000
R00874	glucose-fructose oxidoreductase	1.1.99.28	C00095xt[e] + C00031xt[e] -> C00198xt[e] + C00794xt[e]	ZMO0689	Starch and sucrose metabolism	0	0	1000	0	ZMO1754	Q5NLN2		MNXR139003	SBO:0000176	rxn00633
R05140-1	levansucrase	2.4.1.10	C00031xt[e] + C062151xt[e] <=> C00089xt[e] + C06215xt[e]	ZMO0374	Starch and sucrose metabolism	1	-1000	1000	0	ZMO0318	Q5NQR2		MNXR00000
R05168	N-acetylglucosamine-6-phosphate deacetylase	3.5.1.25	C06376[c] + C00001[c] -> C06377[c] + C00033[c]	ZMO0962	Amino sugar and nucleotide sugar metabolism	0	0	1000	0	ZMO0329	Q5NQQ1	33073178	MNXR00000
R02059	N-acetylglucosamine-6-phosphate deacetylase	3.5.1.25	C00352[c] + C00033[c] <=> C00357[c] + C00001[c]	ZMO0962	Amino sugar and nucleotide sugar metabolism	1	-1000	1000	0	ZMO0956	Q5NNY0		MNXR95528	SBO:0000176	rxn01484
R00416	bifunctional UDP-N-acetylglucosamine pyrophosphorylase	2.7.7.23	C00075[c] + C04501[c] + C00080[c] -> C00013[c] + C00043[c]	ZMO0498	Amino sugar and nucleotide sugar metabolism	0	0	1000	0	ZMO1507	Q5NMC9	33073870	MNXR138899	SBO:0000176	rxn00293
R05332	Glucosamine-1-phosphate N-acetyltransferase	2.3.1.157	C00024[c] + C06156[c] -> C00010[c] + C04501[c] + C00080[c]	ZMO0498	Amino sugar and nucleotide sugar metabolism	0	0	1000	0	ZMO0712	Q5NPM4		MNXR138455	SBO:0000176	rxn03638
R02060	phosphoglucosamine mutase	5.4.2.10	C00352[c] <=> C06156[c]	ZMO1002	Amino sugar and nucleotide sugar metabolism	1	-1000	1000	0	ZMO0238	Q5NQZ2	33073597	MNXR102526	SBO:0000176	rxn01485
R00768	glutamine---fructose-6-phosphate transaminase (isomerizing)	2.6.1.16	C00064[c] + C00085[c] -> C00025[c] + C00352[c]	ZMO0056	Amino sugar and nucleotide sugar metabolism	0	0	1000	0	ZMO0239	Q5NQZ1	33073296	MNXR138476	SBO:0000176	rxn00555
R00660	UDP-N-acetylglucosamine 1-carboxyvinyltransferase	2.5.1.7	C00074[c] + C00043[c] -> C04631[c] + C00009[c]	ZMO1724	Amino sugar and nucleotide sugar metabolism	0	0	1000	0	ZMO0240	Q5NQZ0	33073879	MNXR105032	SBO:0000176	rxn00461
R03192	UDP-N-acetylmuramate dehydrogenase	1.3.1.98	C04631[c] + C00005[c] + C00080[c] -> C01050[c] + C00006[c]	ZMO0833	Amino sugar and nucleotide sugar metabolism	0	0	1000	0	ZMO0241	Q5NQY9		MNXR141983	SBO:0000176	rxn02285
R00022	beta-N-acetylhexosaminidase	3.2.1.52	C01674[c] + C00001[c] -> 2 C00140[c]	ZMO1171	Amino sugar and nucleotide sugar metabolism	0	0	1000	0	ZMO0242	Q5NQY8	33073711	MNXR95628	SBO:0000176	rxn00016
R03191	UDP-N-acetylmuramate dehydrogenase	1.3.1.98	C04631[c] + C00004[c] + C00080[c] -> C01050[c] + C00003[c]	ZMO0833	Amino sugar and nucleotide sugar metabolism	0	0	1000	0	ZMO0637	Q5NPU6	33072825	MNXR141982	SBO:0000176	rxn02284
R01387	UDP-glucuronate 5'-epimerase	5.1.3.12	C00167[c] -> C02330[c]	ZMO0941	Amino sugar and nucleotide sugar metabolism	0	0	1000	0	ZMO0667	Q5NPR9	33073036	MNXR00000
R08555	N-acetylmuramic acid-6-phosphate etherase	4.2.1.126	C16698[c] + C00001[c] <=> C00357[c] + C00256[c]	ZMO1294	Amino sugar and nucleotide sugar metabolism	1	-1000	1000	0	ZMO0668	Q5NPR8	33073833	MNXR95273	SBO:0000176	rxn08044
R01961	glucosamine kinase	2.7.1.8	C00002[c] + C00329[c] -> C00008[c] + C00352[c] + C00080[c]	ZMO1169	Amino sugar and nucleotide sugar metabolism	0	0	1000	0	ZMO0669	Q5NPR7	33074098	MNXR00000
R03492	beta-N-acetylhexosaminidase	3.2.1.52	C06135[c] + C00001[c] -> C01290[c] + C01132[c]	ZMO1171	Amino sugar and nucleotide sugar metabolism	0	0	1000	0	ZMO0671	Q5NPR5		MNXR00000
R04184	beta-N-acetylhexosaminidase	3.2.1.52	C03272[c] + C00001[c] -> C01132[c] + C04737[c]	ZMO1171	Amino sugar and nucleotide sugar metabolism	0	0	1000	0	ZMO1753	Q5NLN3		MNXR00000
R04586	beta-N-acetylhexosaminidase	3.2.1.52	C04884[c] + C00001[c] -> C04730[c] + C01132[c]	ZMO1171	Amino sugar and nucleotide sugar metabolism	0	0	1000	0	ZMO1113	Q5NNH3	33073575	MNXR00000
R00885	mannose-1-phosphate guanylyltransferase	2.7.7.13	C00044[c] + C00636[c] + C00080[c] <=> C00013[c] + C00096[c]	ZMO1233	Amino sugar and nucleotide sugar metabolism	1	-1000	1000	0	ZMO1571	Q5NM65	33073690	MNXR138572	SBO:0000176	rxn00641
R11025	N-acetyl-alpha-D-muramate 1-phosphate uridylyltransferase	2.7.7.99	C21027[c] + C00075[c] + C00080[c] <=> C01050[c] + C00013[c]	ZMO1100	Amino sugar and nucleotide sugar metabolism	1	-1000	1000	0	ZMO1572	H2VFN0	33073831	MNXR00000
R09640	anhydro-N-acetylmuramic acid kinase	2.7.1.170	C00002[c] + C19769[c] + C00001[c] <=> C00008[c] + C16698[c] + C00080[c]	ZMO1642	Amino sugar and nucleotide sugar metabolism	1	-1000	1000	0	ZMO1747	Q5NLN9	33073807	MNXR00000
R02530	lactoylglutathione lyase	4.4.1.5	C00051[c] + C00546[c] <=> C03451[c]	ZMO0030 or ZMO0760 or ZMO1721	Pyruvate metabolism	1	-1000	1000	0	ZMO1685	Q5NLV1		MNXR100355	SBO:0000176	rxn01834
R01736	hydroxyacylglutathione hydrolase	3.1.2.6	C03451[c] + C00001[c] -> C00051[c] + C00256[c] + C00080[c]	ZMO0759	Pyruvate metabolism	0	0	1000	0	ZMO1133	Q5NNF3	33073855	MNXR100353	SBO:0000176	rxn01274
R00704	D-lactate dehydrogenase	1.1.1.28	C00022[c] + C00004[c] + C00080[c] <=> C00003[c] + C00256[c]	ZMO0256 or ZMO1237	Pyruvate metabolism	1	-1000	1000	0	ZMO1116	Q5NNH0	33072923	MNXR00000
R00345	phosphoenolpyruvate carboxylase	4.1.1.31	C00074[c] + C00011[c] + C00001[c] -> C00036[c] + C00009[c] + C00080[c]	ZMO1496	Pyruvate metabolism	0	0	1000	0	ZMO1117	Q5NNG9		MNXR103096	SBO:0000176	rxn00251
R00212	formate C-acetyltransferase	2.3.1.54	C00022[c] + C00010[c] -> C00024[c] + C00058[c]	ZMO1570	Pyruvate metabolism	0	0	1000	0	ZMO0493	Q5NQ88	33073533	MNXR00000
R00214	malate dehydrogenase (oxaloacetate-decarboxylating)	1.1.1.38	C00149[c] + C00003[c] -> C00011[c] + C00004[c] + C00022[c]	ZMO1955	Pyruvate metabolism	0	0	1000	0	ZMO1823	Q5NLG3		MNXR101446	SBO:0000176	rxn00159
R00742	acetyl-CoA carboxylase carboxyl transferase subunit alpha AND beta AND acetyl-CoA carboxylase, biotin carboxylase subunit	6.4.1.2	C00024[c] + C00002[c] + C00288[c] -> C00083[c] + C00008[c] + C00009[c]	ZMO0583 AND ZMO0599 AND ZMO0735	Pyruvate metabolism	0	0	1000	0	ZMO1824	Q5NLG2	33074239	MNXR95219	SBO:0000176	rxn00533
R00217	malate dehydrogenase (oxaloacetate-decarboxylating)	1.1.1.38	C00036[c] + C00080[c] <=> C00022[c] + C00011[c]	ZMO1955	Pyruvate metabolism	1	-1000	1000	0	ZMO1825	Q5NLG1		MNXR102097	SBO:0000176	rxn00162
R02527	methylglyoxal reductase or glyoxylate reductase	1.1.1.78 or 1.1.1.79	C00546[c] + C00004[c] + C00080[c] -> C00937[c] + C00003[c]	ZMO1883	Pyruvate metabolism	1	-1000	1000	0	ZMO0117	Q5NRB3	33073683	MNXR00000
R01334	phosphoglycolate phosphatase	3.1.3.18	C00988[c] + C00001[c] -> C00160[c] + C00009[c]	ZMO0497 or ZMO1805	Glyoxylate and dicarboxylate metabolism	0	0	1000	0	ZMO0004	Q5NRM6		MNXR00000
R00465	glyoxylate reductase (NADP+)	1.1.1.79	C00160[c] + C00006[c] <=> C00048[c] + C00005[c] + C00080[c]	ZMO1883	Glyoxylate and dicarboxylate metabolism	1	-1000	1000	0	ZMO0005	Q5NRM5	33072959	MNXR100332	SBO:0000176	rxn00324
R00525	N-formylglutamate deformylase	3.5.1.68	C01045[c] + C00001[c] -> C00058[c] + C00025[c] + 2 C00080[c]	ZMO1181	Glyoxylate and dicarboxylate metabolism	0	0	1000	0	ZMO0003	Q5NRM7		MNXR00000
R00470	4-hydroxy-2-oxoglutarate aldolase	4.1.3.16	C00022[c] + C00048[c] <=> C01127[c]	ZMO0997	Glyoxylate and dicarboxylate metabolism	1	-1000	1000	0	ZMO0007	Q5NRM3		MNXR00000
R00009	catalase	1.11.1.6	2 C00027[c] -> C00007[c] + 2 C00001[c]	ZMO0918	Glyoxylate and dicarboxylate metabolism	0	0	1000	0	ZMO0008	Q5NRM2		MNXR96455	SBO:0000176	rxn00006
R00013	glyoxalate carboligase	4.1.1.47	2 C00048[c] + C00080[c] -> C01146[c] + C00011[c]		Glyoxylate and dicarboxylate metabolism	0	0	1000	0	ZMO0009	Q5NRM1		MNXR00000
R2	Glycolate oxidase		C00160[c] + C00828[c] -> C00048[c] + C05819[c]		Glyoxylate and dicarboxylate metabolism	0	0	1000	0	ZMO0225	Q5NR05		MNXR00000
R01394	hydroxypyruvate isomerase	5.3.1.22	C00168[c] <=> C01146[c]		Glyoxylate and dicarboxylate metabolism	1	-1000	1000	0	ZMO0327	Q5NQQ3		MNXR00000
R06987	formate C-acetyltransferase	2.3.1.54	C00109[c] + C00010[c] <=> C00100[c] + C00058[c]	ZMO1570	Propanoate metabolism	1	-1000	1000	0	ZMO0734	Q5NPK2		MNXR00000
R00014	acetolactate synthase I/II/III large subunit AND acetolactate synthase I/III small subunit or pyruvate dehydrogenase E1 component subunit alpha AND beta	2.2.1.6	C00068[c] + C00022[c] + 2 C00080[c] -> C05125[c] + C00011[c]	ZMO0687 AND ZMO1139 AND ZMO1140	Butanoate metabolism	0	0	1000	0	ZMO1460	Q5NMH6		MNXR102428	SBO:0000176	rxn00011
R00713	succinate-semialdehyde dehydrogenase [NAD(P)+]	1.2.1.16	C00232[c] + C00003[c] + C00001[c] -> C00042[c] + C00004[c] + 2 C00080[c]	ZMO1754	Butanoate metabolism	0	0	1000	0	ZMO1223	Q5NN63		MNXR104540	SBO:0000176	rxn00508
R00714	succinate-semialdehyde dehydrogenase [NAD(P)+] or succinate-semialdehyde dehydrogenase (NADP+)	1.2.1.16 or 1.2.1.79	C00232[c] + C00006[c] + C00001[c] -> C00042[c] + C00005[c] + 2 C00080[c]	ZMO1754	Butanoate metabolism	0	0	1000	0	ZMO1899	Q5NL87		MNXR104541	SBO:0000176	rxn00509
R03544	iron-containing alcohol dehydrogenase	1.1.1.-	C01412[c] + C00004[c] + C00080[c] <=> C06142[c] + C00003[c]	ZMO1771	Butanoate metabolism	1	-1000	1000	0	ZMO1146	Q9X5F5	33072739	MNXR00000
R03545	iron-containing alcohol dehydrogenase	1.1.1.-	C01412[c] + C00005[c] + C00080[c] <=> C06142[c] + C00006[c]	ZMO1771	Butanoate metabolism	1	-1000	1000	0	ZMO1652	Q5NLY4		MNXR00000
R03707	(S,S)-butanediol dehydrogenase or diacetyl reductase	1.1.1.76	C03046[c] + C00003[c] <=> C01769[c] + C00004[c] + C00080[c]	ZMO0318	Butanoate metabolism	1	-1000	1000	0	ZMO1692	Q5NLU4	33072942	MNXR00000
R09078	diacetyl reductase	1.1.1.304	C00741[c] + C00004[c] + C00080[c] -> C01769[c] + C00003[c]	ZMO0318	Butanoate metabolism	0	0	1000	0	ZMO1278	Q5NN08	33074327	MNXR00000
R04672	acetolactate synthase I/II/III large subunit AND acetolactate synthase I/III small subunit	2.2.1.6	C06010[c] + C00068[c] + C00080[c] <=> C05125[c] + C00022[c]	ZMO0687 AND ZMO1139 AND ZMO1140	Butanoate metabolism	1	-1000	1000	0	ZMO1222	Q5NN64		MNXR00000	SBO:0000176	rxn15491
R00006	acetolactate synthase I/II/III large subunit AND acetolactate synthase I/III small subunit	2.2.1.6	2 C00022[c] + 2 C00080[c] -> C00900[c] + C00011[c]	ZMO0687 AND ZMO1139 AND ZMO1140	C5-Branched dibasic acid metabolism	0	0	1000	0	ZMO1946	Q5NL40		MNXR106335	SBO:0000176	rxn00003
R02948	acetolactate decarboxylase	4.1.1.5	C06010[c] + C00080[c] -> C00810[c] + C00011[c]		C5-Branched dibasic acid metabolism	0	0	1000	0	ZMO1905	Q5NL81		MNXR00000
R02404	succinyl-CoA synthetase alpha AND beta subunit	6.2.1.5	C00002[c] + C00490[c] + C00010[c] <=> C00008[c] + C00009[c] + C00531[c]	ZMO0567 AND ZMO1481	C5-Branched dibasic acid metabolism	1	-1000	1000	0	ZMO1151	Q5NND5		MNXR00000
R01187	myo-inositol-1(or 4)- monophosphatase	3.1.3.25	C04006[c] + C00001[c] -> C00137[c] + C00009[c] + C00080[c]	ZMO0329	Inositol phosphate metabolism	0	0	1000	0	ZMO1159	Q5NNC7		MNXR101574	SBO:0000176	rxn00883
R01802	phosphatidylinositol synthase	2.7.8.11	C00269[c] + C00137[c] -> C00055[c] + C01194[c] + 2 C00080[c]		Inositol phosphate metabolism	0	0	1000	0	ZMO0096	Q5NRD4	33074213	MNXR00000
R01186	myo-inositol-1(or 4)- monophosphatase	3.1.3.25	C03546[c] + C00001[c] -> C00137[c] + C00009[c] + C00080[c]	ZMO0329	Inositol phosphate metabolism	0	0	1000	0	ZMO0314	Q5NQR6		MNXR101579	SBO:0000176	rxn00882
R01185	myo-inositol-1(or 4)- monophosphatase	3.1.3.25	C01177[c] + C00001[c] -> C00137[c] + C00009[c]	ZMO0329	Inositol phosphate metabolism	0	0	1000	0	ZMO1160	Q9X5E3		MNXR101570	SBO:0000176	rxn00881
R03372	4-phytase	3.1.3.26	C01204[c] + C00001[c] + 10 C00080[c] -> C04579[c] + C00009[c]	ZMO0061	Inositol phosphate metabolism	0	0	1000	0	ZMO0776	Q5NPG0	33073889	MNXR00000
R07324	myo-inositol-1-phosphate synthase	5.5.1.4	C00092[c] + C00080[c] -> C04006[c]		Inositol phosphate metabolism	0	0	1000	0	ZMO0170	Q5NR60		MNXR00000
R02161	Ubiquinol-cytochrome-c reductase iron-sulfur subunit	1.10.2.2	C00390[c] + 2 C00125[c] <=> C00399[c] + 2 C00126[c] + 2 C00080xt[e]	ZMO0956	Energy Metabolism	1	-1000	1000	0	ZMO1195	Q5NN91		MNXR00000
R00004	Inorganic pyrophosphatase	3.6.1.1	C00013[c] + C00001[c] -> 2 C00009[c] + C00080[c]	ZMO1507	Energy Metabolism	0	0	1000	0	ZMO1900	Q5NL86		MNXR100808	SBO:0000176	rxn00001
R02184	Polyphosphate kinase	2.7.4.1	C00002[c] + C00013[c] <=> C00008[c] + C00536[c]	ZMO0712	Energy Metabolism	1	-1000	1000	0	ZMO0419	Q5NQG1		MNXR00000
R00086	F-type H+-transporting ATPase subunit alpha AND beta AND gamma AND delta AND epsilon AND flagellum-specific ATP synthase AND F-type H+-transporting ATPase subunit a AND c AND B AND B'	3.6.3.14	C00002[c] + C00001[c] + 3 C00080[c] <=> C00008[c] + C00009[c] + 4 C00080xt[e]	ZMO0239 AND ZMO0241 AND ZMO0240 AND ZMO0238 AND ZMO0242 AND ZMO0637 AND ZMO0667 AND ZMO0668 AND ZMO0669 AND ZMO0671	Energy Metabolism	1	-10	50	0	ZMO0972	Q5NNW4	33074082	MNXR96131	SBO:0000630	rxn00062
R01195	ferredoxin-NADP reductase	1.18.1.2	2 C00138[c] + C00006[c] + C00080[c] <=> 2 C00139[c] + C00005[c]	ZMO1753	Energy Metabolism	1	-1000	1000	0	ZMO1519	Q5NMB7	33073432	MNXR00000
R00281	type II respiratory NAD(P)H dehydrogenase	1.6.99.3	C00004[c] + C00080[c] + C00399[c] -> C00003[c] + C00390[c]	ZMO1113	Energy Metabolism	0	0	1000	0	ZMO1557	Q5NM79		MNXR00000
R00282	type II respiratory NAD(P)H dehydrogenase		C00005[c] + C00399[c] + C00080[c] -> C00006[c] + C00390[c]	ZMO1113	Energy Metabolism	1	-1000	1000	0	ZMO0299	Q9FDL5		MNXR00000
R00112	NAD(P)+ transhydrogenase	1.6.1.1	C00005[c] + C00003[c] <=> C00006[c] + C00004[c]		Energy Metabolism	1	-1000	1000	0	ZMO0708	Q5NPM8		MNXR101898	SBO:0000176	rxn00083
R021841	Polyphosphate kinase	2.7.4.1	C00002[c] + C00009[c] <=> C00008[c] + C00013[c]	ZMO0712	Energy Metabolism	1	-1000	1000	0	ZMO0820	Q9REQ6		MNXR00000
R11591	membrane D-lactate dehydrogenase	1.1.5.12	C00256[c] + C00399[c] -> C00022[c] + C00390[c]	ZMO0256	Energy Metabolism	0	0	1000	0	ZMO1531	Q5NMA5		MNXR00000
R11325	cyt bd ubiquinol oxidase (electrogenic, non H+-transporting)	1.10.3.14	2 C00390[c] + C00007[c] + 4 C00080[c] -> 2 C00399[c] + 2 C00001[c] + 4 C00080xt[e]	ZMO1571 AND ZMO1572	Energy Metabolism	0	0	1000	0	ZMO1532	Q5NMA4		MNXR00000
R00602	catalase	1.11.1.6	C00027[c] + C00132[c] -> C00067[c] + 2 C00001[c]	ZMO0918	Methane metabolism	0	0	1000	0	ZMO0709	Q5NPM7		MNXR103159	SBO:0000176	rxn00427
R01224	methylenetetrahydrofolate reductase [NAD(P)H]	1.5.1.20	C00143[c] + C00005[c] + 2 C00080[c] -> C00440[c] + C00006[c]	ZMO1747	Methane metabolism	0	0	1000	0	ZMO1421	Q5NML5		MNXR141868	SBO:0000176	rxn00910
R06983	S-(hydroxymethyl)glutathione dehydrogenase	1.1.1.284	C14180[c] + C00003[c] -> C01031[c] + C00004[c] + C00080[c]	ZMO1722	Methane metabolism	0	0	1000	0	ZMO1420	Q5NML6		MNXR00000
R01845	sedoheptulose-1,7-bisphosphatase	3.1.3.37	C00447[c] + C00001[c] <=> C05382[c] + C00009[c]	ZMO0482	Methane metabolism	1	-1000	1000	0	ZMO1052	Q5NNN4	33072946	MNXR104279	SBO:0000176	rxn01345
R08198	D-3-phosphoglycerate dehydrogenase	1.1.1.95	C02630[c] + C00003[c] <=> C00026[c] + C00004[c] + C00080[c]	ZMO1685	Methane metabolism	1	-1000	1000	0	ZMO0662	Q5NPS4		MNXR00000
R07140	S-(hydroxymethyl)glutathione dehydrogenase	1.1.1.284	C14180[c] + C00006[c] -> C01031[c] + C00005[c] + C00080[c]	ZMO1722	Methane metabolism	0	0	1000	0	ZMO0027	Q5NRK3		MNXR00000
R00527	S-Formylglutathione hydralase	3.1.2.12	C01031[c] + C00001[c] -> C00058[c] + C00051[c] + C00080[c]		Methane metabolism	0	0	1000	0	ZMO0433	Q5NQE8	33072517	MNXR00000
R06982	formaldehyde glutathione ligase (spontaneous)	4.4.1.22	C00067[c] + C00051[c] <=> C14180[c]		spontaneous	1	-1000	1000	0	ZMO0443	Q5NQD8	33073198	MNXR00000
R10092	carbonic anhydrase	4.2.1.1	C00288[c] + C00080[c] <=> C00011[c] + C00001[c]	ZMO1133	Nitrogen metabolism	1	-1000	1000	0	ZMO1039	Q5NNP7		MNXR00000
R00114	glutamate synthase (NADPH/NADH) small AND large chain	1.4.1.13 AND 1.4.1.14	C00064[c] + C00026[c] + C00005[c] + C00080[c] -> 2 C00025[c] + C00006[c]	ZMO1116 AND ZMO1117	Nitrogen metabolism	0	0	1000	0	ZMO1025	Q5NNR1	33073929	MNXR100291	SBO:0000176	rxn00085
R00253	glutamine synthetase	6.3.1.2	C00002[c] + C00025[c] + C00014[c] -> C00008[c] + C00009[c] + C00064[c] + C00080[c]	ZMO0493	Nitrogen metabolism	0	0	1000	0	ZMO0842	Q9RNN5		MNXR100024	SBO:0000176	rxn00187
R05185	nitrogenase iron protein NifH AND nitrogenase molybdenum-iron protein alpha AND beta chain	1.18.6.1	8 C00138[c] + 16 C00002[c] + C00697[c] + 16 C00001[c] + 8 C00080[c] -> 8 C00139[c] + 16 C00009[c] + 16 C00008[c] + 2 C00014[c] + C00282xt[e]	ZMO1823 AND ZMO1824 AND ZMO1825	Nitrogen metabolism	0	0	1000	0	ZMO1485	Q5NMF1		MNXR00000
R00093	glutamate synthase (NADPH/NADH) small AND large chain	1.4.1.13 AND 1.4.1.14	C00064[c] + C00026[c] + C00004[c] + C00080[c] -> 2 C00025[c] + C00003[c]	ZMO1116 AND ZMO1117	Nitrogen metabolism	0	0	1000	0	ZMO0985	Q5NNV1		MNXR100289	SBO:0000176	rxn00069
R00143	hydroxyl amine reductase	1.7.99.1	C00014[c] + C00003[c] + C00001[c] -> C00192[c] + C00004[c] + 2 C00080[c]	ZMO0117	Nitrogen metabolism	0	0	1000	0	ZMO0656	Q5NPT0	33072610	MNXR00000
R00791	Nitrate reductase (Ubiquinol-8)	1.7.7.2	C00244[c] + C00390[c] + 2 C00080[c] -> C00088[c] + C00001[c] + C00399[c] + 2 C00080xt[e]		Nitrogen metabolism	0	0	1000	0	ZMO1267	Q5NN19		MNXR00000
R00787	nitrite Reductase (NADH)	1.7.1.4	C00088[c] + 3 C00004[c] + 5 C00080[c] -> C00014[c] + 3 C00003[c] + 2 C00001[c]		Nitrogen metabolism	0	0	1000	0	ZMO1855	H2VFQ2		MNXR00000
R00529	sulfate adenylyltransferase subunit 1 AND 2	2.7.7.4	C00002[c] + C00059[c] + C00080[c] -> C00013[c] + C00224[c]	ZMO0004 AND ZMO0005	Sulfur metabolism	0	0	1000	0	ZMO0939	Q5NNZ7		MNXR104240	SBO:0000176	rxn00379
R00509	nylylsulfate kinase	2.7.1.25	C00002[c] + C00224[c] -> C00008[c] + C00053[c] + C00080[c]	ZMO0003	Sulfur metabolism	0	0	1000	0	ZMO1321	Q5NMW5	33072540	MNXR95159	SBO:0000176	rxn00361
R02021	phosphoadenosine phosphosulfate reductase	1.8.4.8	C00053[c] + C00342[c] -> C00054[c] + C00094[c] + C00343[c] + 2 C00080[c]	ZMO0007	Sulfur metabolism	0	0	1000	0	ZMO1687	Q5NLU9		MNXR102376	SBO:0000176	rxn05239
R00858	sulfite reductase (NADPH) hemoprotein alpha AND beta-component	1.8.1.2	C00094[c] + 3 C00005[c] + 5 C00080[c] -> C00283[c] + 3 C00006[c] + 3 C00001[c]	ZMO0008 AND ZMO0009	Sulfur metabolism	0	0	1000	0	ZMO0655	Q5NPT1		MNXR104650	SBO:0000176	rxn00623
R01776	homoserine O-acetyltransferase	2.3.1.31	C00024[c] + C00263[c] -> C00010[c] + C01077[c]	ZMO0225	Sulfur metabolism	0	0	1000	0	ZMO0971	Q5NNW5		MNXR100736	SBO:0000176	rxn01303
R01286	cystathionine beta-lyase	4.4.1.8	C02291[c] + C00001[c] -> C00155[c] + C00022[c] + C00014[c]	ZMO0327	Sulfur metabolism	0	0	1000	0	ZMO0538	Q5NQ43	33074317	MNXR00000	SBO:0000176	rxn15166
R00188	phosphoadenylate 3'- nucleotidase	3.1.3.7	C00054[c] + C00001[c] -> C00020[c] + C00009[c]	ZMO0734	Sulfur metabolism	0	0	1000	0	ZMO1041	Q5NNP5		MNXR00000
R03217	cystathionine gamma-synthase	2.5.1.48	C00097[c] + C01077[c] -> C02291[c] + C00033[c] + C00080[c]		Sulfur metabolism	0	0	1000	0	ZMO1095	Q5NNJ1		MNXR134353	SBO:0000176	rxn02302
R01931	thiosulfate sulfurtransferase	2.8.1.1	C00320[c] + C00177[c] -> C00094[c] + C01755[c] + 2 C00080[c]	ZMO1460	Sulfur metabolism	0	0	1000	0	ZMO0086	Q5NRE4		MNXR138187	SBO:0000176	rxn01416
R00508	phosphoadenylate 3'- nucleotidase	3.1.3.7	C00053[c] + C00001[c] -> C00224[c] + C00009[c]	ZMO0734	Sulfur metabolism	0	0	1000	0	ZMO0403	Q5NQH7	33073507	MNXR96322	SBO:0000176	rxn00360
R00999	cystathionine gamma-synthase	2.5.1.48	C01118[c] + C00001[c] => C00109[c] + C00042[c] + C00014[c] + C00080[c]		Sulfur metabolism	0	0	1000	0	ZMO0713	Q5NPM3		MNXR104384	SBO:0000176	rxn00740
R01288	cystathionine gamma-synthase	2.5.1.48	C01118[c] + C00283[c] <=> C00155[c] + C00042[c] + C00080[c]		Sulfur metabolism	1	-1000	1000	0	ZMO0013	Q5NRL7	33072537	MNXR104382	SBO:0000176	rxn05957
R03260	cystathionine gamma-synthase	2.5.1.48	C02291[c] + C00042[c] + C00080[c] <=> C01118[c] + C00097[c]		Sulfur metabolism	1	-1000	1000	0	ZMO0792	Q5NPE4		MNXR00000	SBO:0000176	rxn15395
R07176	phosphoadenosine phosphosulfate reductase	1.8.4.10	C00224[c] + C00342[c] -> C00020[c] + C00094[c] + C00343[c] + 2 C00080[c]	ZMO0007	Sulfur metabolism	1	-1000	1000	0	ZMO1689	Q5NLU7		MNXR95901	SBO:0000176	rxn05256
R01626	fabD; malonyl CoA-acyl carrier protein transacylase	2.3.1.39	C00083[c] + C00229[c] <=> C01209[c] + C00010[c] + C00080[c]	ZMO1223	Fatty acid biosynthesis	1	-1000	1000	0	ZMO0791	Q5NPE5		MNXR101421	SBO:0000176	rxn05465
R01624	acetyl coenzyme A-acyl-carrier-protein transacylase	2.3.1.38	C03939[c] + C00010[c] <=> C00024[c] + C00229[c] + C00080[c]		Fatty acid biosynthesis	1	-1000	1000	0	ZMO1617			MNXR95376	SBO:0000176	rxn05349
R3	Lauric acid (12:0)		C03939[c] + 5 C01209[c] + 10 C00005[c] + 14 C00080[c] -> 10 C00006[c] + C05223[c] + 5 C00011[c] + 5 C00229[c]		Fatty acid biosynthesis	0	0	1000	0	ZMO1618	O50235		MNXR00000
R4	Myristic acid (14:0)		C03939[c] + 6 C01209[c] + 12 C00005[c] + 17 C00080[c] -> 12 C00006[c] + C05761[c] + 6 C00011[c] + 6 C00229[c]		Fatty acid biosynthesis	0	0	1000	0	ZMO1707	Q5NLS9	33073069	MNXR00000
R5	Myristoleic acid (14:1)		C03939[c] + 6 C01209[c] + 11 C00005[c] + 16 C00080[c] -> 11 C00006[c] + C141ACP[c] + 6 C00011[c] + 6 C00229[c]		Fatty acid biosynthesis	0	0	1000	0	ZMO0587	Q5NPZ4		MNXR00000
R6	Palmitic acid (16:0)		C03939[c] + 7 C01209[c] + 14 C00005[c] + 20 C00080[c] -> 14 C00006[c] + C05764[c] + 7 C00011[c] + 7 C00229[c]		Fatty acid biosynthesis	0	0	1000	0	ZMO1154	Q9X5E9		MNXR00000
R7	Palmitoleic acid (16:1)		C03939[c] + 7 C01209[c] + 13 C00005[c] + 19 C00080[c] -> 13 C00006[c] + C161ACP[c] + 7 C00011[c] + 7 C00229[c]		Fatty acid biosynthesis	0	0	1000	0	ZMO1797	Q5NLI9		MNXR00000
R8	Stearic acid (18:0)		C03939[c] + 8 C01209[c] + 16 C00005[c] + 23 C00080[c] -> 16 C00006[c] + C04088[c] + 8 C00011[c] + 8 C00229[c]		Fatty acid biosynthesis	0	0	1000	0	ZMO0462	Q5NQB9	33072968	MNXR00000
R9	Vaccenic acid (18:1)		C03939[c] + 8 C01209[c] + 15 C00005[c] + 22 C00080[c] -> 15 C00006[c] + C181ACP[c] + 8 C00011[c] + 8 C00229[c]		Fatty acid biosynthesis	0	0	1000	0	ZMO1191	Q9X3X5		MNXR00000
R10	R10		C181ACP[c] + C00080[c] -> C190ACP[c]		Fatty acid biosynthesis	0	0	1000	0	ZMO1090	Q5NNJ6		MNXR00000
R10707	3-oxoacyl-[acyl-carrier-protein] synthase III	2.3.1.180	C00024[c] + C01209[c] + C00080[c] -> C05744[c] + C00010[c] + C00011[c]	ZMO1899	Fatty acid biosynthesis	0	0	1000	0	ZMO1755	Q9Z671	33073927	MNXR100913	SBO:0000176	rxn08766
R04428	3-hydroxyacyl-[acyl-carrier-protein] dehydratase	4.2.1.59	C04618[c] => C04246[c] + C00001[c]	ZMO1146	Fatty acid biosynthesis	0	0	1000	0	ZMO0864	Q5NP72		MNXR94886	SBO:0000176	rxn05329
R01403	enoyl-[acyl-carrier protein] reductase I and II	1.3.1.9	C00173[c] + C00003[c] <=> C00693[c] + C00004[c] + C00080[c]	ZMO1692 AND ZMO1652	Fatty acid biosynthesis	1	-1000	1000	0	ZMO0552	Q5NQ29		MNXR00000
R01404	enoyl-[acyl-carrier protein] reductase I	1.3.1.9 or 1.3.1.10	C00173[c] + C00006[c] <=> C00693[c] + C00005[c] + C00080[c]	ZMO1692	Fatty acid biosynthesis	1	-1000	1000	0	ZMO1142	H2VFN3		MNXR00000
R04724	enoyl-[acyl-carrier protein] reductase I and II	1.3.1.9	C05223[c] + C00003[c] <=> C05758[c] + C00004[c] + C00080[c]	ZMO1692 AND ZMO1652	Fatty acid biosynthesis	1	-1000	1000	0	ZMO0863	Q5NP73		MNXR109080	SBO:0000176	rxn05324
R04725	enoyl-[acyl-carrier protein] reductase I	1.3.1.9 or 1.3.1.10	C05223[c] + C00006[c] <=> C05758[c] + C00005[c] + C00080[c]	ZMO1692	Fatty acid biosynthesis	1	-1000	1000	0	ZMO0144	Q5NR86	33073496	MNXR109081	SBO:0000176	rxn05355
R04429	enoyl-[acyl-carrier protein] reductase I and II	1.3.1.9	C05745[c] + C00003[c] <=> C04246[c] + C00004[c] + C00080[c]	ZMO1692 AND ZMO1652	Fatty acid biosynthesis	1	-1000	1000	0	ZMO0342	Q5NQN8	33073663	MNXR108883	SBO:0000176	rxn05322
R04430	enoyl-[acyl-carrier protein] reductase I	1.3.1.9 or 1.3.1.10	C05745[c] + C00006[c] <=> C04246[c] + C00005[c] + C00080[c]	ZMO1692	Fatty acid biosynthesis	1	-1000	1000	0	ZMO1682	Q5NLV4	33074223	MNXR108884	SBO:0000176	rxn05353
R04955	enoyl-[acyl-carrier protein] reductase I and II	1.3.1.9	C05749[c] + C00003[c] <=> C05748[c] + C00004[c] + C00080[c]	ZMO1692 AND ZMO1652	Fatty acid biosynthesis	1	-1000	1000	0	ZMO0371	H2VFR4	33072549	MNXR109246	SBO:0000176	rxn05326
R04956	enoyl-[acyl-carrier protein] reductase I	1.3.1.9 or 1.3.1.10	C05749[c] + C00006[c] <=> C05748[c] + C00005[c] + C00080[c]	ZMO1692	Fatty acid biosynthesis	1	-1000	1000	0	ZMO1158	Q5NNC8		MNXR109247	SBO:0000176	rxn05357
R04958	enoyl-[acyl-carrier protein] reductase I and II	1.3.1.9	C05752[c] + C00003[c] <=> C05751[c] + C00004[c] + C00080[c]	ZMO1692 AND ZMO1652	Fatty acid biosynthesis	1	-1000	1000	0	ZMO1036	Q5NNQ0		MNXR109249	SBO:0000176	rxn05325
R04959	enoyl-[acyl-carrier protein] reductase I	1.3.1.9 or 1.3.1.10	C05752[c] + C00006[c] <=> C05751[c] + C00005[c] + C00080[c]	ZMO1692	Fatty acid biosynthesis	1	-1000	1000	0	ZMO1770	Q9Z660		MNXR109250	SBO:0000176	rxn05352
R04961	enoyl-[acyl-carrier protein] reductase I and II	1.3.1.9	C05755[c] + C00003[c] <=> C05754[c] + C00004[c] + C00080[c]	ZMO1692 AND ZMO1652	Fatty acid biosynthesis	1	-1000	1000	0	ZMO0059	Q5NRH1		MNXR109252	SBO:0000176	rxn05327
R04962	enoyl-[acyl-carrier protein] reductase I	1.3.1.9 or 1.3.1.10	C05755[c] + C00006[c] <=> C05754[c] + C00005[c] + C00080[c]	ZMO1692	Fatty acid biosynthesis	1	-1000	1000	0	ZMO1684	Q5NLV2		MNXR109253	SBO:0000176	rxn05356
R04966	enoyl-[acyl-carrier protein] reductase I and II	1.3.1.9	C05761[c] + C00003[c] <=> C05760[c] + C00004[c] + C00080[c]	ZMO1692 AND ZMO1652	Fatty acid biosynthesis	1	-1000	1000	0	ZMO1137	Q5NNE9		MNXR109255	SBO:0000176	rxn05323
R04967	enoyl-[acyl-carrier protein] reductase I	1.3.1.9 or 1.3.1.10	C05761[c] + C00006[c] <=> C05760[c] + C00005[c] + C00080[c]	ZMO1692	Fatty acid biosynthesis	1	-1000	1000	0	ZMO0189	Q5NR41		MNXR109256	SBO:0000176	rxn05351
R04969	enoyl-[acyl-carrier protein] reductase I and II	1.3.1.9	C05764[c] + C00003[c] <=> C05673[c] + C00004[c] + C00080[c]	ZMO1692 AND ZMO1652	Fatty acid biosynthesis	1	-1000	1000	0	ZMO1275	Q5NN11	33073047	MNXR109258	SBO:0000176	rxn05328
R04970	enoyl-[acyl-carrier protein] reductase I	1.3.1.9 or 1.3.1.10	C05764[c] + C00006[c] <=> C05673[c] + C00005[c] + C00080[c]	ZMO1692	Fatty acid biosynthesis	1	-1000	1000	0	ZMO1201	Q5NN85	33073195	MNXR109259	SBO:0000176	rxn05354
R07765	enoyl-[acyl-carrier protein] reductase I and II	1.3.1.9	C16221[c] + C00004[c] + C00080[c] <=> C04088[c] + C00003[c]	ZMO1692 AND ZMO1652	Fatty acid biosynthesis	1	-1000	1000	0	ZMO1198	Q5NN88		MNXR111353	SBO:0000176	rxn07579
R10118	enoyl-[acyl-carrier protein] reductase I	1.3.1.9 or 1.3.1.10	C20374[c] + C00005[c] + C00080[c] <=> C20375[c] + C00006[c]	ZMO1692	Fatty acid biosynthesis	1	-1000	1000	0	ZMO1347	H2VFP6	33072817	MNXR00000
R10122	enoyl-[acyl-carrier protein] reductase I	1.3.1.9 or 1.3.1.10	C20378[c] + C00005[c] + C00080[c] <=> C19846[c] + C00006[c]	ZMO1692	Fatty acid biosynthesis	1	-1000	1000	0	ZMO1891	Q5NL95		MNXR00000
R04535	3-hydroxyacyl-[acyl-carrier-protein] dehydratase	4.2.1.59	C04619[c] <=> C05754[c] + C00001[c]	ZMO1146	Fatty acid biosynthesis	1	-1000	1000	0	ZMO1600	O69015		MNXR94876	SBO:0000176	rxn05333
R04537	3-hydroxyacyl-[acyl-carrier-protein] dehydratase	4.2.1.59	C04620[c] <=> C05751[c] + C00001[c]	ZMO1146	Fatty acid biosynthesis	1	-1000	1000	0	ZMO0483	Q5NQ98		MNXR94888	SBO:0000176	rxn05334
R04544	3-hydroxyacyl-[acyl-carrier-protein] dehydratase	4.2.1.59	C04633[c] <=> C05763[c] + C00001[c]	ZMO1146	Fatty acid biosynthesis	1	-1000	1000	0	ZMO1407	Q5NMM9	33073858	MNXR94881	SBO:0000176	rxn05332
R04568	3-hydroxyacyl-[acyl-carrier-protein] dehydratase	4.2.1.59	C04688[c] <=> C05760[c] + C00001[c]	ZMO1146	Fatty acid biosynthesis	1	-1000	1000	0	ZMO1653	Q5NLY3	33074236	MNXR94879	SBO:0000176	rxn05335
R04954	3-hydroxyacyl-[acyl-carrier-protein] dehydratase	4.2.1.59	C05747[c] <=> C05748[c] + C00001[c]	ZMO1146	Fatty acid biosynthesis	1	-1000	1000	0	ZMO1730	Q5NLQ6		MNXR94887	SBO:0000176	rxn05330
R04965	3-hydroxyacyl-[acyl-carrier-protein] dehydratase	4.2.1.59	C05757[c] <=> C05758[c] + C00001[c]	ZMO1146	Fatty acid biosynthesis	1	-1000	1000	0	ZMO0748	Q5NPI8		MNXR94877	SBO:0000176	rxn05331
R10117	3-hydroxyacyl-[acyl-carrier-protein] dehydratase	4.2.1.59	C20373[c] <=> C20374[c] + C00001[c]	ZMO1146	Fatty acid biosynthesis	1	-1000	1000	0	ZMO0821	Q5NPB5	33074302	MNXR00000
R10121	3-hydroxyacyl-[acyl-carrier-protein] dehydratase	4.2.1.59	C20377[c] <=> C20378[c] + C00001[c]	ZMO1146	Fatty acid biosynthesis	1	-1000	1000	0	ZMO0182	Q5NR48		MNXR00000
R04355	3-oxoacyl-[acyl-carrier-protein] synthase II	2.3.1.179	C03939[c] + C01209[c] -> C05744[c] + C00011[c] + C00229[c]	ZMO1278	Fatty acid biosynthesis	0	0	1000	0	ZMO1745	Q5NLP1		MNXR100912	SBO:0000176	rxn05347
R04726	3-oxoacyl-[acyl-carrier-protein] synthase II	2.3.1.179	C05223[c] + C01209[c] + C00080[c] -> C05759[c] + C00011[c] + C00229[c]	ZMO1278	Fatty acid biosynthesis	0	0	1000	0	ZMO0273	Q5NQV7	33074048	MNXR109082	SBO:0000176	rxn05345
R04952	3-oxoacyl-[acyl-carrier-protein] synthase II	2.3.1.179	C05745[c] + C01209[c] + C00080[c] -> C05746[c] + C00011[c] + C00229[c]	ZMO1278	Fatty acid biosynthesis	0	0	1000	0	ZMO1000	Q5NNT6		MNXR109245	SBO:0000176	rxn05346
R04957	3-oxoacyl-[acyl-carrier-protein] synthase II	2.3.1.179	C05749[c] + C01209[c] + C00080[c] -> C05750[c] + C00011[c] + C00229[c]	ZMO1278	Fatty acid biosynthesis	0	0	1000	0	ZMO0676	Q5NPR0		MNXR109248	SBO:0000176	rxn05350
R04960	3-oxoacyl-[acyl-carrier-protein] synthase II	2.3.1.179	C05752[c] + C01209[c] + C00080[c] -> C05753[c] + C00011[c] + C00229[c]	ZMO1278	Fatty acid biosynthesis	0	0	1000	0	ZMO0937	Q5NNZ9		MNXR109251	SBO:0000176	rxn05343
R04963	3-oxoacyl-[acyl-carrier-protein] synthase II	2.3.1.179	C05755[c] + C01209[c] + C00080[c] -> C05756[c] + C00011[c] + C00229[c]	ZMO1278	Fatty acid biosynthesis	0	0	1000	0	ZMO0115	Q5NRB5		MNXR109254	SBO:0000176	rxn05348
R04968	3-oxoacyl-[acyl-carrier-protein] synthase II	2.3.1.179	C05761[c] + C01209[c] + C00080[c] -> C05762[c] + C00011[c] + C00229[c]	ZMO1278	Fatty acid biosynthesis	0	0	1000	0	ZMO0913	Q5NP23		MNXR109257	SBO:0000176	rxn05344
R07762	3-oxoacyl-[acyl-carrier-protein] synthase II	2.3.1.179	C05764[c] + C01209[c] + C00080[c] -> C16219[c] + C00011[c] + C00229[c]	ZMO1278	Fatty acid biosynthesis	0	0	1000	0	ZMO1556	H2VFN4		MNXR111351	SBO:0000176	rxn07576
R10115	3-oxoacyl-[acyl-carrier-protein] synthase II	2.3.1.179	C19673[c] + C01209[c] -> C20372[c] + C00011[c] + C00229[c]	ZMO1278	Fatty acid biosynthesis	0	0	1000	0	ZMO1913	Q5NL73		MNXR00000
R10119	3-oxoacyl-[acyl-carrier-protein] synthase II	2.3.1.179	C20375[c] + C01209[c] + C00080[c] -> C20376[c] + C00011[c] + C00229[c]	ZMO1278	Fatty acid biosynthesis	0	0	1000	0	ZMO1792	Q5NLJ4		MNXR00000
R04533	3-oxoacyl-[acyl-carrier protein] reductase	1.1.1.100	C04618[c] + C00006[c] <=> C05744[c] + C00005[c] + C00080[c]	ZMO1946 or ZMO1222	Fatty acid biosynthesis	1	-1000	1000	0	ZMO0903	Q5NP33		MNXR94951	SBO:0000176	rxn05339
R04534	3-oxoacyl-[acyl-carrier protein] reductase	1.1.1.100	C04619[c] + C00006[c] <=> C05753[c] + C00005[c] + C00080[c]	ZMO1946 or ZMO1222	Fatty acid biosynthesis	1	-1000	1000	0	ZMO0677	Q5NPQ9		MNXR94941	SBO:0000176	rxn05338
R04536	3-oxoacyl-[acyl-carrier protein] reductase	1.1.1.100	C04620[c] + C00006[c] <=> C05750[c] + C00005[c] + C00080[c]	ZMO1946 or ZMO1222	Fatty acid biosynthesis	1	-1000	1000	0	ZMO0105	Q5NRC5	33073876	MNXR94953	SBO:0000176	rxn05341
R04543	3-oxoacyl-[acyl-carrier protein] reductase	1.1.1.100	C04633[c] + C00006[c] <=> C05762[c] + C00005[c] + C00080[c]	ZMO1946 or ZMO1222	Fatty acid biosynthesis	1	-1000	1000	0	ZMO0106	Q5NRC4		MNXR94946	SBO:0000176	rxn05336
R04566	3-oxoacyl-[acyl-carrier protein] reductase	1.1.1.100	C04688[c] + C00006[c] <=> C05759[c] + C00005[c] + C00080[c]	ZMO1946 or ZMO1222	Fatty acid biosynthesis	1	-1000	1000	0	ZMO1141	Q9X5F8	33072515	MNXR94944	SBO:0000176	rxn05342
R04953	3-oxoacyl-[acyl-carrier protein] reductase	1.1.1.100	C05747[c] + C00006[c] <=> C05746[c] + C00005[c] + C00080[c]	ZMO1946 or ZMO1222	Fatty acid biosynthesis	1	-1000	1000	0	ZMO0707	Q5NPM9	33072790	MNXR94952	SBO:0000176	rxn05337
R04964	3-oxoacyl-[acyl-carrier protein] reductase	1.1.1.100	C05757[c] + C00006[c] <=> C05756[c] + C00005[c] + C00080[c]	ZMO1946 or ZMO1222	Fatty acid biosynthesis	1	-1000	1000	0	ZMO0431	Q5NQF0		MNXR94942	SBO:0000176	rxn05340
R07763	3-oxoacyl-[acyl-carrier protein] reductase	1.1.1.100	C16219[c] + C00005[c] + C00080[c] <=> C16220[c] + C00006[c]	ZMO1946 or ZMO1222	Fatty acid biosynthesis	1	-1000	1000	0	ZMO0408	Q5NQH2		MNXR135634	SBO:0000176	rxn07577
R10116	3-oxoacyl-[acyl-carrier protein] reductase	1.1.1.100	C20372[c] + C00005[c] + C00080[c] <=> C20373[c] + C00006[c]	ZMO1946 or ZMO1222	Fatty acid biosynthesis	1	-1000	1000	0	ZMO1632	Q5NM04		MNXR00000
R10120	3-oxoacyl-[acyl-carrier protein] reductase	1.1.1.100	C20376[c] + C00005[c] + C00080[c] <=> C20377[c] + C00006[c]	ZMO1946 or ZMO1222	Fatty acid biosynthesis	1	-1000	1000	0	ZMO1072	Q5NNL4		MNXR00000
R00844	glycerol-3-phosphate dehydrogenase (NAD(P)+)	1.1.1.94	C00005[c] + C00111[c] + C00080[c] <=> C00093[c] + C00006[c]	ZMO1905	Glycero phospholipid metabolism	1	-1000	1000	0	ZMO1768	Q9Z661		MNXR99877	SBO:0000176	rxn00612
R11	glycerol-3-phosphate acyltransferase	2.3.1.15	C00093[c] + 0.007 C05223[c] + 0.42 C05761[c] + 0.007 C141ACP[c] + 0.254 C05764[c] + 0.175 C161ACP[c] + 0.013 C04088[c] + 0.112 C181ACP[c] -> C00681[c] + C00229[c]		Glycero phospholipid metabolism	0	0	1000	0	ZMO0826	Q9RNM2		MNXR00000
R12	1-acyl-sn-glycerol-3-phosphate acyltransferase	2.3.1.51	C00681[c] + 0.007 C05223[c] + 0.42 C05761[c] + 0.007 C141ACP[c] + 0.254 C05764[c] + 0.175 C161ACP[c] + 0.013 C04088[c] + 0.112 C181ACP[c] -> C00416[c] + C00229[c]		Glycero phospholipid metabolism	0	0	1000	0	ZMO0827	H2VFN8		MNXR00000
R01799	phosphatidate cytidyltransferase	2.7.7.41	C00416[c] + C00063[c] + 3 C00080[c] -> C00269[c] + C00013[c]	ZMO1151	Glycero phospholipid metabolism	0	0	1000	0	ZMO1835	H2VFP9		MNXR00000
R01800	phosphatidylserine synthase	2.7.8.8	C00269[c] + C00065[c] -> C00055[c] + C02737[c] + 3 C00080[c]	ZMO1159	Glycero phospholipid metabolism	0	0	1000	0	ZMO0720	Q5NPL6		MNXR00000
R01801	CDP-diacylglycerol-glycerol-3-phosphate 3-phosphatidyltransferase	2.7.8.5	C00269[c] + C00093[c] -> C00055[c] + C03892[c] + 3 C00080[c]	ZMO0096	Glycero phospholipid metabolism	0	0	1000	0	ZMO1853	Q5NLD3		MNXR00000
R02030	cardiolipin synthase	2.7.8.41	C00269[c] + C00344[c] -> C00055[c] + C05980[c] + C00080[c]	ZMO0314	Glycero phospholipid metabolism	0	0	1000	0	ZMO0432	Q5NQE9		MNXR00000
R02029	phosphatidylglycerophosphatase	3.1.3.27	C03892[c] + C00001[c] -> C00009[c] + C00344[c]		Glycero phospholipid metabolism	0	0	1000	0	ZMO0804	Q5NPD2		MNXR00000
R02055	phosphatidylserine decarboxylase	4.1.1.65	C02737[c] + C00080[c] -> C00350[c] + C00011[c]	ZMO1160	Glycero phospholipid metabolism	0	0	1000	0	ZMO1494	Q5NME2		MNXR00000
R02056	phosphatidylethanolamine N-methyltransferase	2.1.1.17	C00019[c] + C00350[c] -> C00021[c] + C01241[c] + C00080[c]	ZMO0776	Glycero phospholipid metabolism	0	0	1000	0	ZMO0923	Q5NP13		MNXR00000
R03424	phosphatidyl-N-methylethanolamine N-methyltransferase or methylene-fatty-acyl-phospholipid synthase	2.1.1.71 or 2.1.1.16	C00019[c] + C01241[c] -> C00021[c] + C04308[c] + C00080[c]		Glycero phospholipid metabolism	0	0	1000	0	ZMO0206	Q5NR24		MNXR00000
R01320	phosphatidyl-N-methylethanolamine N-methyltransferase or methylene-fatty-acyl-phospholipid synthase	2.1.1.71 or 2.1.1.16	C00019[c] + C04308[c] -> C00021[c] + C00157[c] + C00080[c]		Glycero phospholipid metabolism	0	0	1000	0	ZMO1661	Q5NLX5		MNXR00000
R01030	glycerophosphoryl diester phosphodiesterase	3.1.4.46	C00670[c] + C00001[c] + C00080[c] -> C00114[c] + C00093[c] + C00080[c]	ZMO0170	Glycero phospholipid metabolism	0	0	1000	0	ZMO1020	Q5NNR6		MNXR141159	SBO:0000176	rxn00758
R01470	glycerophosphoryl diester phosphodiesterase	3.1.4.46	C01233[c] + C00001[c] -> C00189[c] + C00093[c] + C00080[c]	ZMO0170	Glycero phospholipid metabolism	0	0	1000	0	ZMO0311	Q5NQR9		MNXR141883	SBO:0000176	rxn01073
R00851	glycerol-3-phosphate acyltransferase PlsX or glycerol-3-phosphate acyltransferase PlsY	2.3.1.15	C00093[c] + C00040[c] -> C00681[c] + C00010[c] + 2 C00080[c]	ZMO1900 or ZMO1195	Glycero phospholipid metabolism	0	0	1000	0	ZMO1303	Q5NMY3		MNXR00000
R02241	1-acyl-sn-glycerol-3-phosphate acyltransferase	2.3.1.51	C00681[c] + C00040[c] -> C00416[c] + C00010[c] + 6 C00080[c]	ZMO0419	Glycero phospholipid metabolism	0	0	1000	0	ZMO0657	Q5NPS9		MNXR00000
R00842	glycerol-3-phosphate dehydrogenase (NAD(P)+)	1.1.1.94	C00093[c] + C00003[c] <=> C00111[c] + C00004[c] + C00080[c]	ZMO1905	Glycero phospholipid metabolism	1	-1000	1000	0	ZMO1272	Q5NN14		MNXR99876	SBO:0000176	rxn00611
R09380	glycerol-3-phosphate acyltransferase PlsX or glycerol-3-phosphate acyltransferase PlsY	2.3.1.15	C00173[c] + C00093[c] + C00080[c] <=> C00681[c] + C00229[c]	ZMO1900 or ZMO1195	Glycero phospholipid metabolism	1	-1000	1000	0	ZMO1369	H2VFM9		MNXR00000
R02617	glycerol-3-phosphate acyltransferase PlsX or glycerol-3-phosphate acyltransferase PlsY	2.3.1.15	C00605[c] + C00093[c] + 2 C00080[c] <=> C00010[c] + C00681[c]	ZMO1900 or ZMO1195	Glycero phospholipid metabolism	1	-1000	1000	0	ZMO1172	Q5NNB4		MNXR00000
R02760	1-acyl-sn-glycerol-3-phosphate acyltransferase	2.3.1.51	C00605[c] + C00681[c] <=> C00010[c] + C00416[c] + 2 C00080[c]	ZMO0419	Glycero phospholipid metabolism	1	-1000	1000	0	ZMO1370	H2VFM5	33072866	MNXR00000
R09381	1-acyl-sn-glycerol-3-phosphate acyltransferase	2.3.1.51	C00173[c] + C00681[c] <=> C00229[c] + C00416[c] + 3 C00080[c]	ZMO0419	Glycero phospholipid metabolism	1	-1000	1000	0	ZMO0409	Q5NQH1	33072688	MNXR00000
R183	Glycerophosphodiester phosphodiesterase (Glycerophosphoglycerol)	3.1.4.46	C03274[c] + C00001[c] -> C00116[c] + C00093[c] + C00080[c]		Glycero phospholipid metabolism	0	0	1000	0	ZMO1975	Q5NL11		MNXR00000
R06275	ceramide glucosyltransferase	2.4.1.80	C00029[c] + C00195[c] -> C00015[c] + C01190[c] + C00080[c]	ZMO0972	Sphingolipid metabolism	0	0	1000	0	ZMO1550	Q9RH04	33073254	MNXR00000
R03355	beta-galactosidase	3.2.1.23	C01290[c] + C00001[c] -> C01190[c] + C00124[c]	ZMO0904	Sphingolipid metabolism	0	0	1000	0	ZMO1686	Q5NLV0		MNXR00000
R01049	ribose-phosphate pyrophosphokinase	2.7.6.1	C00117[c] + C00002[c] <=> C00119[c] + C00020[c] + C00080[c]	ZMO1519	Purine metabolism	1	-1000	1000	0	ZMO1499	Q5NMD7	33073309	MNXR106802	SBO:0000176	rxn00770
R01072	amidophosphoribosyltransferase	2.4.2.14	C00119[c] + C00064[c] + C00001[c] -> C00013[c] + C00025[c] + C03090[c]	ZMO1557	Purine metabolism	0	0	1000	0	ZMO1178	Q9X3W1	33073919	MNXR100287	SBO:0000176	rxn00790
R00190	AMP pyrophosphorylase	2.4.2.7	C00147[c] + C00119[c] -> C00013[c] + C00020[c]		Purine metabolism	0	0	1000	0	ZMO1501	Q5NMD5	33073554	MNXR95482	SBO:0000176	rxn00139
R04144	phosphoribosylamine-glycine ligase	6.3.4.13	C03090[c] + C00002[c] + C00037[c] <=> C00008[c] + C00009[c] + C03838[c] + C00080[c]	ZMO0299	Purine metabolism	1	-1000	1000	0	ZMO1500	Q5NMD6		MNXR103139	SBO:0000176	rxn02895
R04325	phosphoribosylglycinamide formyltransferase 1	2.1.2.2	C03838[c] + C00234[c] -> C00101[c] + C04376[c] + C00080[c]	ZMO0708	Purine metabolism	0	0	1000	0	ZMO1503	Q5NMD3		MNXR139268	SBO:0000176	rxn03004
R04463	phosphoribosylformylglycinamidine synthase II AND phosphoribosylformylglycinamidine synthase, purS AND phosphoribosylformylglycinamidine synthase I	6.3.5.3	C04376[c] + C00002[c] + C00064[c] + C00001[c] -> C00025[c] + C00008[c] + C00009[c] + C04640[c] + C00080[c]	ZMO0820 AND ZMO1531 AND ZMO1532	Purine metabolism	0	0	1000	0	ZMO0002	Q5NRM8		MNXR108904	SBO:0000176	rxn03084
R04208	phosphoribosylformylglycinamidine cyclo-ligase	6.3.3.1	C04640[c] + C00002[c] -> C00008[c] + C00009[c] + C03373[c] + 2 C00080[c]	ZMO0709	Purine metabolism	0	0	1000	0	ZMO0421	P34037	33073585	MNXR108734	SBO:0000176	rxn02937
R07404	5-(carboxyamino)imidazole ribonucleotide synthase	6.3.4.18	C03373[c] + C00288[c] + C00002[c] => C15667[c] + C00008[c] + C00009[c] + C00080[c]	ZMO1421	Purine metabolism	0	0	1000	0	ZMO0560	Q5NQ21		MNXR111053	SBO:0000176	rxn05114
R07405	5-(carboxyamino)imidazole ribonucleotide mutase	5.4.99.18	C15667[c] <=> C04751[c]	ZMO1420	Purine metabolism	1	-1000	1000	0	ZMO0562	Q5NQ19		MNXR95645	SBO:0000176	rxn05115
R04591	phosphoribosylaminoimidazole succinocarboxamide synthase	6.3.2.6	C04751[c] + C00002[c] + C00049[c] => C00008[c] + C00009[c] + C04823[c] + C00080[c]	ZMO1052	Purine metabolism	0	0	1000	0	ZMO1551	Q9RH05	33073745	MNXR103158	SBO:0000176	rxn03147
R04559	adenylosuccinate lyase	4.3.2.2	C04823[c] <=> C00122[c] + C04677[c]	ZMO0662	Purine metabolism	1	-1000	1000	0	ZMO1207	Q5NN79		MNXR95494	SBO:0000176	rxn03136
R04560	phosphoribosylaminoimidazoleca rboxamide formyltransferase	2.1.2.3	C04677[c] + C00234[c] <=> C00101[c] + C04734[c]	ZMO0027	Purine metabolism	1	-1000	1000	0	ZMO0187	Q5NR43		MNXR139287	SBO:0000176	rxn03137
R01127	phosphoribosylaminoimidazoleca rboxamide formyltransferase or IMP cyclohydrolase	2.1.2.3 or 3.5.4.10	C04734[c] <=> C00130[c] + C00001[c]	ZMO0027	Purine metabolism	1	-1000	1000	0	ZMO0593	Q5NPY8		MNXR100783	SBO:0000176	rxn00832
R00332	guanylate kinase	2.7.4.8	C00144[c] + C00002[c] <=> C00035[c] + C00008[c]	ZMO0433	Purine metabolism	1	-1000	1000	0	ZMO0737	Q5NPJ9	33073811	MNXR100144	SBO:0000176	rxn00239
R02019	ribonucleoside-diphosphate reductase alpha and beta chain	1.17.4.1	C00035[c] + C00342[c] -> C00361[c] + C00343[c] + C00001[c]	ZMO1039 AND ZMO0443	Purine metabolism	0	0	1000	0	ZMO0041	Q5NRI9	33072795	MNXR104062	SBO:0000176	rxn05233
R02020	riboascleoside-triphosphate reductase	1.17.4.2	C00044[c] + C00342[c] -> C00286[c] + C00343[c] + C00001[c]	ZMO1025	Purine metabolism	0	0	1000	0	ZMO0594	Q5NPY7	33073669	MNXR00000
R02090	guanylate kinase	2.7.4.8	C00362[c] + C00002[c] <=> C00361[c] + C00008[c]	ZMO0433	Purine metabolism	1	-1000	1000	0	ZMO1796	Q5NLJ0		MNXR97320	SBO:0000176	rxn01509
R01856	dGTPase	3.1.5.1	C00286[c] + C00001[c] -> C00330[c] + C00536[c]	ZMO0842 or ZMO1485	Purine metabolism	0	0	1000	0	ZMO1693	Q5NLU3		MNXR00000
R01968	5'-nucleotidase	3.1.3.5	C00362[c] + C00001[c] <=> C00330[c] + C00009[c]	ZMO0985	Purine metabolism	1	-1000	1000	0	ZMO0584	Q5NPZ7	33072974	MNXR102038	SBO:0000176	rxn01445
R01227	5'-nucleotidase	3.1.3.5	C00144[c] + C00001[c] -> C00009[c] + C00387[c]	ZMO0985	Purine metabolism	0	0	1000	0	ZMO0585	Q5NPZ6	33072870	MNXR100381	SBO:0000176	rxn00913
R01229	xanthine phosphoribosyltransferase	2.4.2.22	C00242[c] + C00119[c] -> C00013[c] + C00144[c]	ZMO0656	Purine metabolism	0	0	1000	0	ZMO0545	Q5NQ36		MNXR100409	SBO:0000176	rxn00915
R01231	GMP synthase (glutamine­hydrolysing)	6.3.5.2	C00002[c] + C00655[c] + C00064[c] + C00001[c] -> C00020[c] + C00013[c] + C00144[c] + C00025[c] + 2 C00080[c]	ZMO1267 or ZMO1855	Purine metabolism	0	0	1000	0	ZMO0586	Q5NPZ5	33073880	MNXR100384	SBO:0000176	rxn00917
R02719	5'-nucleotidase	3.1.3.5	C00655[c] + C00001[c] -> C00009[c] + C01762[c]	ZMO0985	Purine metabolism	0	0	1000	0	ZMO0200	Q5NR30	33073990	MNXR102029	SBO:0000176	rxn01961
R02142	xanthine phosphoribosyltransferase	2.4.2.22	C00385[c] + C00119[c] -> C00655[c] + C00013[c]	ZMO0656	Purine metabolism	0	0	1000	0	ZMO0201	Q5NR29		MNXR105243	SBO:0000176	rxn01544
R01676	guanine deaminase	3.5.4.3	C00242[c] + C00001[c] + C00080[c] -> C00385[c] + C00014[c]	ZMO0939	Purine metabolism	0	0	1000	0	ZMO0468	Q5NQB3		MNXR100464	SBO:0000176	rxn01225
R01130	IMP dehydrogenase	1.1.1.205	C00130[c] + C00003[c] + C00001[c] -> C00004[c] + C00655[c] + C00080[c]	ZMO1321	Purine metabolism	0	0	1000	0	ZMO0563	Q5NQ18	33072544	MNXR100830	SBO:0000176	rxn00834
R01126	5'-nucleotidase	3.1.3.5	C00130[c] + C00001[c] -> C00009[c] + C00294[c]	ZMO0985	Purine metabolism	0	0	1000	0	ZMO1678	Q5NLV8	33074195	MNXR102030	SBO:0000176	rxn00831
R01135	adenylosuccinate synthase	6.3.4.4	C00044[c] + C00130[c] + C00049[c] -> C00035[c] + C00009[c] + C03794[c] + 2 C00080[c]	ZMO1687	Purine metabolism	0	0	1000	0	ZMO0420	Q04983		MNXR140004	SBO:0000176	rxn00838
R01083	adenylosuccinate lyase	4.3.2.2	C03794[c] -> C00122[c] + C00020[c]	ZMO0662	Purine metabolism	0	0	1000	0	ZMO1388	Q5NMP8		MNXR140008	SBO:0000176	rxn00800
R01560	adenosine deaminase	3.5.4.4	C00212[c] + C00001[c] + C00080[c] -> C00294[c] + C00014[c]	ZMO0655 or ZMO0971	Purine metabolism	0	0	1000	0	ZMO1683	Q5NLV3		MNXR95432	SBO:0000176	rxn01137
R00183	5'-nucleotidase	3.1.3.5	C00020[c] + C00001[c] -> C00009[c] + C00212[c]	ZMO0985	Purine metabolism	0	0	1000	0	ZMO1197	Q5NN89		MNXR102037	SBO:0000176	rxn00132
R01561	inosine phosphorylase	2.4.2.1	C00147[c] + C00620[c] <=> C00009[c] + C00212[c] + C00080[c]		Purine metabolism	1	-1000	1000	0	ZMO0829	Q5NPA7		MNXR103343	SBO:0000176	rxn01138
R00127	adenylate kinase	2.7.4.3	C00002[c] + C00020[c] <=> 2 C00008[c]	ZMO0538	Purine metabolism	1	-1000	1000	0	ZMO0832	Q9RNM7		MNXR95450	SBO:0000176	rxn00097
R02014	ribonucleoside-triphosphate reductase	1.17.4.2	C00002[c] + C00342[c] -> C00131[c] + C00343[c] + C00001[c]	ZMO1025	Purine metabolism	0	0	1000	0	ZMO1592	Q5NM44		MNXR00000
R02017	ribonucleoside-diphosphate reductase alpha AND beta chain	1.17.4.1	C00008[c] + C00342[c] -> C00206[c] + C00343[c] + C00001[c]	ZMO0443 AND ZMO1039	Purine metabolism	0	0	1000	0	ZMO0834	Q9RNM9	33073063	MNXR104060	SBO:0000176	rxn05231
R01547	adenylate kinase	2.7.4.3	C00360[c] + C00002[c] <=> C00008[c] + C00206[c]	ZMO0538	Purine metabolism	1	-1000	1000	0	ZMO0806	Q5NPD0		MNXR96117	SBO:0000176	rxn01127
R02556	adenosine deaminase	3.5.4.4	C00559[c] + C00001[c] + C00080[c] -> C05512[c] + C00014[c]	ZMO0655 or ZMO0971	Purine metabolism	0	0	1000	0	ZMO1309	Q5NMX7		MNXR97076	SBO:0000176	rxn01858
R02088	5'-nucleotidase	3.1.3.5	C00360[c] + C00001[c] <=> C00559[c] + C00009[c]	ZMO0985	Purine metabolism	1	-1000	1000	0	ZMO1345	H2VFQ8		MNXR102036	SBO:0000176	rxn01507
R01054	ADP-ribose pyrophosphatase	3.6.1.13	C00301[c] + C00001[c] -> C00020[c] + C00117[c] + 2 C00080[c]	ZMO1041	Purine metabolism	0	0	1000	0	ZMO1776	Q5NLL0	33074126	MNXR106807	SBO:0000176	rxn00775
R00720	nucleoside-triphosphate pyrophosphatase or ATP diphosphatase	3.6.1.19 or 3.6.1.8	C00081[c] + C00001[c] -> C00130[c] + C00013[c] + C00080[c]	ZMO1095	Purine metabolism	0	0	1000	0	ZMO1211	Q5NN75		MNXR102056	SBO:0000176	rxn00514
R00426	nucleoside-triphosphate pyrophosphatase or ATP diphosphatase	3.6.1.19 or 3.6.1.8	C00044[c] + C00001[c] -> C00144[c] + C00013[c] + C00080[c]	ZMO1095	Purine metabolism	0	0	1000	0	ZMO0935	Q5NP01	33073257	MNXR00000
R00336	Guanosine 3',5'-bis(diphosphate) 3'-pyrophosphohydrolase	3.1.7.2	C01228[c] + C00001[c] => C00035[c] + C00013[c]	ZMO0086	Purine metabolism	0	0	1000	0	ZMO1118	H2VFR8	33073115	MNXR103109	SBO:0000176	rxn00242
R03409	exopolyphosphatase or guanosine-5'-triphosphate,3'-diphosphate pyrophosphatase	3.6.1.11 or 3.6.1.40	C04494[c] + C00001[c] => C01228[c] + C00009[c] + C00080[c]	ZMO0403 or ZMO0713	Purine metabolism	0	0	1000	0	ZMO0828	P56834		MNXR100099	SBO:0000176	rxn02449
R00430	pyruvate kinase	2.7.1.40	C00044[c] + C00022[c] <=> C00035[c] + C00074[c] + C00080[c]	ZMO0152	Purine metabolism	1	-1000	1000	0	ZMO0831	Q9RNM6		MNXR100460	SBO:0000176	rxn00304
R01858	pyruvate kinase	2.7.1.40	C00361[c] + C00074[c] + C00080[c] -> C00286[c] + C00022[c]	ZMO0152	Purine metabolism	0	0	1000	0	ZMO1115	Q9RNL1	33073403	MNXR95613	SBO:0000176	rxn01354
R01855	nucleoside-triphosphate pyrophosphatase	3.6.1.19	C00286[c] + C00001[c] -> C00362[c] + C00013[c] + C00080[c]	ZMO1095	Purine metabolism	0	0	1000	0	ZMO0503	Q5NQ78		MNXR00000
R01230	GMP synthase (glutamine­hydrolysing)	6.3.5.2	C00002[c] + C00655[c] + C00014[c] -> C00020[c] + C00013[c] + C00144[c] + 2 C00080[c]	ZMO1267 or ZMO1855	Purine metabolism	0	0	1000	0	ZMO1488	Q5NME8	33073561	MNXR100383	SBO:0000176	rxn00916
R02720	nucleoside-triphosphate pyrophosphatase or XTP/dITP diphosphohydrolase	3.6.1.19 or 3.6.1.66	C00700[c] + C00001[c] -> C00655[c] + C00013[c] + C00080[c]	ZMO1095 or ZMO0013	Purine metabolism	0	0	1000	0	ZMO1489	Q5NME7		MNXR102051	SBO:0000176	rxn01962
R01138	pyruvate kinase	2.7.1.40	C00131[c] + C00022[c] <=> C00206[c] + C00074[c] + C00080[c]	ZMO0152	Purine metabolism	1	-1000	1000	0	ZMO1530	Q5NMA6	33073890	MNXR97145	SBO:0000176	rxn00840
R00330	nucleoside diphosphokinase	2.7.4.6	C00002[c] + C00035[c] <=> C00008[c] + C00044[c]		Purine metabolism	1	-1000	1000	0	ZMO0172	Q5NR58		MNXR96119	SBO:0000176	rxn00237
R00722	nucleoside diphosphokinase	2.7.4.6	C00002[c] + C00104[c] <=> C00008[c] + C00081[c]		Purine metabolism	1	-1000	1000	0	ZMO0332	H2VFR1	33074313	MNXR101941	SBO:0000176	rxn00515
R01137	nucleoside diphosphokinase	2.7.4.6	C00002[c] + C00206[c] <=> C00008[c] + C00131[c]		Purine metabolism	1	-1000	1000	0	ZMO1425	Q5NML1		MNXR101940	SBO:0000176	rxn00839
R01857	nucleoside diphosphokinase	2.7.4.6	C00002[c] + C00361[c] <=> C00008[c] + C00286[c]		Purine metabolism	1	-1000	1000	0	ZMO1553	D2YW35	33073199	MNXR96118	SBO:0000176	rxn01353
R03530	nucleoside diphosphokinase	2.7.4.6	C00002[c] + C01344[c] + C00080[c] <=> C00008[c] + C01345[c]		Purine metabolism	1	-1000	1000	0	ZMO1003	Q5NNT3		MNXR101934	SBO:0000176	rxn02517
R00256	GMP synthase (glutamine­hydrolysing)	6.3.5.2	C00064[c] + C00001[c] <=> C00025[c] + C00014[c]	ZMO1267 or ZMO1855	Purine metabolism	1	-1000	1000	0	ZMO0738	Q5NPJ8		MNXR100030	SBO:0000176	rxn00189
R01863	purine-nucleoside phosphorylase or guanosine phosphorylase	2.4.2.1 or 2.4.2.15	C00294[c] + C00009[c] + C00080[c] <=> C00262[c] + C00620[c]		Purine metabolism	1	-1000	1000	0	ZMO0474	Q5NQA7	33072924	MNXR103347	SBO:0000176	rxn01358
R02147	purine-nucleoside phosphorylase or guanosine phosphorylase	2.4.2.1 or 2.4.2.15	C00387[c] + C00009[c] + C00080[c] <=> C00242[c] + C00620[c]		Purine metabolism	1	-1000	1000	0	ZMO1698	Q5NLT8		MNXR103345	SBO:0000176	rxn01548
R02297	purine-nucleoside phosphorylase	2.4.2.1	C01762[c] + C00009[c] + C00080[c] <=> C00385[c] + C00620[c]		Purine metabolism	1	-1000	1000	0	ZMO0476	Q5NQA5		MNXR103349	SBO:0000176	rxn01649
R01969	purine-nucleoside phosphorylase or thymidine phosphorylase	2.4.2.1 or 2.4.2.4	C00330[c] + C00009[c] + C00080[c] <=> C00242[c] + C00672[c]		Purine metabolism	1	-1000	1000	0	ZMO0473	Q5NQA8	33073761	MNXR138729	SBO:0000176	rxn01446
R02557	purine-nucleoside phosphorylase	2.4.2.1	C00559[c] + C00009[c] + C00080[c] <=> C00147[c] + C00672[c]		Purine metabolism	1	-1000	1000	0	ZMO0475	Q5NQA6	33073174	MNXR138728	SBO:0000176	rxn01859
R02748	purine-nucleoside phosphorylase or thymidine phosphorylase	2.4.2.1 or 2.4.2.4	C05512[c] + C00009[c] + C00080[c] <=> C00262[c] + C00672[c]		Purine metabolism	1	-1000	1000	0	ZMO0322	Q5NQQ8		MNXR138730	SBO:0000176	rxn01985
R03531	nucleoside-triphosphate pyrophosphatase or XTP/dITP diphosphohydrolase	3.6.1.19 or 3.6.1.66	C01345[c] + C00001[c] -> C06196[c] + C00013[c] + C00080[c]	ZMO0013	Purine metabolism	1	-1000	1000	0	ZMO0851	Q9RNP3	33073112	MNXR102050	SBO:0000176	rxn02518
R000861	ATP diphosphatase	3.6.1.8	C00002[c] + C00001[c] -> C00008[c] + C00009[c] + C00080[c]	ZMO1095	Purine metabolism	0	0	0	0	ZMO1708	Q5NLS8		MNXR00000
R00087	ATP diphosphatase	3.6.1.8	C00002[c] + C00001[c] -> C00020[c] + C00013[c] + C00080[c]	ZMO1095	Purine metabolism	0	0	1000	0	ZMO1313	Q5NMX3		MNXR00000
R00185	adenosine kinase	2.7.1.20	C00212[c] + C00002[c] -> C00008[c] + C00020[c] + C00080[c]		Purine metabolism	0	0	1000	0	ZMO1329	Q5NMV7	33072656	MNXR95456	SBO:0000176	rxn00134
R00429	GTP diphosphokinase	2.7.6.5	C00002[c] + C00044[c] -> C00020[c] + C04494[c] + C00080[c]	ZMO0086	Purine metabolism	0	0	1000	0	ZMO1662	Q5NLX4	33074269	MNXR100457	SBO:0000176	rxn00303
R00724	pyruvate kinase	2.7.1.40	C00081[c] + C00022[c] <=> C00104[c] + C00074[c] + C00080[c]	ZMO0152	Purine metabolism	1	-1000	1000	0	ZMO0899	Q5NP37		MNXR00000
R04378	AMP pyrophosphorylase	2.4.2.7	C04677[c] + C00013[c] <=> C04051[c] + C00119[c]		Purine metabolism	1	-1000	1000	0	ZMO1870	Q5NLB6		MNXR00000
R01244	adenine deaminase	3.5.4.2	C00147[c] + C00001[c] + C00080[c] -> C00262[c] + C00014[c]	ZMO0971	Purine metabolism	0	0	1000	0	ZMO1871	Q5NLB5		MNXR95443	SBO:0000176	rxn00926
R184	5'-nucleotidase (dIMP)	3.1.3.5	C06196[c] + C00001[c] -> C05512[c] + C00009[c]		Purine metabolism	0	0	1000	0	ZMO1130	Q5NNF6		MNXR00000
R01993	dihydroorotase	3.5.2.3	C00438[c] + C00080[c] <=> C00337[c] + C00001[c]	ZMO0792 or ZMO1689	Pyrimidine metabolism	1	-1000	1000	0	ZMO1952	Q5NL34		MNXR97428	SBO:0000176	rxn01465
R01397	aspartate carbamoyltransferase catalytic subunit	2.1.3.2	C00169[c] + C00049[c] -> C00438[c] + C00009[c] + C00080[c]	ZMO0791	Pyrimidine metabolism	0	0	1000	0	ZMO1970	Q5NL16	33073043	MNXR96080	SBO:0000176	rxn01018
R00575	carbamoyl-phosphate synthase large AND small subunit	6.3.5.5	2 C00002[c] + C00064[c] + C00288[c] + C00001[c] -> 2 C00008[c] + C00009[c] + C00025[c] + C00169[c] + 2 C00080[c]	ZMO1617 AND ZMO1618	Pyrimidine metabolism	0	0	1000	0	ZMO1971			MNXR96485	SBO:0000176	rxn00414
R02023	ribonucleoside-triphosphate reductase	1.17.4.2	C00075[c] + C00342[c] -> C00343[c] + C00460[c] + C00001[c]	ZMO1025	Pyrimidine metabolism	0	0	1000	0	ZMO1867	Q5NLB9	33074331	MNXR00000
R02326	nucleoside diphosphokinase	2.7.4.6	C00705[c] + C00002[c] <=> C00458[c] + C00008[c]		Pyrimidine metabolism	1	-1000	1000	0	ZMO1190	Q5NN96		MNXR101939	SBO:0000176	rxn01673
R01870	orotate phosphoribosyltransferase	2.4.2.10	C00295[c] + C00119[c] <=> C00013[c] + C01103[c]	ZMO1707	Pyrimidine metabolism	1	-1000	1000	0	ZMO1709	Q5NLS7	33073121	MNXR102231	SBO:0000176	rxn01362
R00965	orotidine-5'-phosphate decarboxylase	4.1.1.23	C01103[c] + C00080[c] -> C00011[c] + C00105[c]	ZMO0587	Pyrimidine metabolism	0	0	1000	0	ZMO0854	Q9RME4		MNXR102190	SBO:0000176	rxn00710
R00158	cytidylate kinase or uridylate kinase	2.7.4.14 or 2.7.4.22	C00105[c] + C00002[c] <=> C00008[c] + C00015[c]	ZMO1797 or ZMO1154	Pyrimidine metabolism	1	-1000	1000	0	ZMO0040	Q5NRJ0		MNXR105118	SBO:0000176	rxn00119
R00156	nucleoside diphosphokinase	2.7.4.6	C00015[c] + C00002[c] <=> C00075[c] + C00008[c]		Pyrimidine metabolism	1	-1000	1000	0	ZMO1917	Q5NL69		MNXR101935	SBO:0000176	rxn00117
R00570	nucleoside diphosphokinase	2.7.4.6	C00112[c] + C00002[c] <=> C00063[c] + C00008[c]		Pyrimidine metabolism	1	-1000	1000	0	ZMO1918	Q5NL68		MNXR101936	SBO:0000176	rxn00409
R00573	CTP synthase	6.3.4.2	C00075[c] + C00064[c] + C00002[c] + C00001[c] -> C00025[c] + C00063[c] + C00008[c] + C00009[c] + 2 C00080[c]	ZMO0462	Pyrimidine metabolism	0	0	1000	0	ZMO1915	Q5NL71		MNXR96945	SBO:0000176	rxn00412
R00512	cytidylate kinase	2.7.4.14 or 2.7.4.25	C00055[c] + C00002[c] <=> C00008[c] + C00112[c]	ZMO1797	Pyrimidine metabolism	1	-1000	1000	0	ZMO0094	Q5NRD6		MNXR97047	SBO:0000176	rxn00364
R02022	ribonucleoside-triphosphate reductase	1.17.4.2	C00063[c] + C00342[c] -> C00458[c] + C00343[c] + C00001[c]	ZMO1025	Pyrimidine metabolism	0	0	1000	0	ZMO1868	Q5NLB8	33074335	MNXR00000
R02024	ribonucleoside-diphosphate reductase alpha AND beta chain	1.17.4.1	C00112[c] + C00342[c] -> C00705[c] + C00343[c] + C00001[c]	ZMO0443 AND ZMO1039	Pyrimidine metabolism	0	0	1000	0	ZMO1302	Q5NMY4		MNXR104064	SBO:0000176	rxn06076
R01665	cytidylate kinase	2.7.4.14 or 2.7.4.25	C00239[c] + C00002[c] <=> C00008[c] + C00705[c]	ZMO1797	Pyrimidine metabolism	1	-1000	1000	0	ZMO1132	Q9RNY7		MNXR97053	SBO:0000176	rxn01219
R02100	nucleoside-triphosphate pyrophosphatase or dUTP pyrophosphatase	3.6.1.19 or 3.6.1.23	C00460[c] + C00001[c] -> C00013[c] + C00365[c] + C00080[c]	ZMO1095 or ZMO1191	Pyrimidine metabolism	0	0	1000	0	ZMO0938	Q5NNZ8		MNXR97822	SBO:0000176	rxn01519
R02098	dTMP kinase	2.7.4.9	C00365[c] + C00002[c] <=> C01346[c] + C00008[c]	ZMO1090	Pyrimidine metabolism	1	-1000	1000	0	ZMO1059	Q5NNM7	33072652	MNXR105160	SBO:0000176	rxn01517
R02018	ribonucleoside-diphosphate reductase alpha AND beta chain	1.17.4.1	C00015[c] + C00342[c] -> C01346[c] + C00343[c] + C00001[c]	ZMO0443 AND ZMO1039	Pyrimidine metabolism	0	0	1000	0	ZMO1647	H2VFQ0	33073235	MNXR104066	SBO:0000176	rxn06075
R02101	thymidylate synthase	2.1.1.45	C00365[c] + C00143[c] -> C00415[c] + C00364[c]	ZMO1755	Pyrimidine metabolism	0	0	1000	0	ZMO1006	Q5NNT0		MNXR141921	SBO:0000176	rxn01520
R02094	dTMP kinase	2.7.4.9	C00364[c] + C00002[c] <=> C00008[c] + C00363[c]	ZMO1090	Pyrimidine metabolism	1	-1000	1000	0	ZMO0582	Q5NPZ9		MNXR97804	SBO:0000176	rxn01513
R02093	nucleoside diphosphokinase	2.7.4.6	C00363[c] + C00002[c] <=> C00459[c] + C00008[c]		Pyrimidine metabolism	1	-1000	1000	0	ZMO0113	Q5NRB7		MNXR141917	SBO:0000176	rxn01512
R00963	5'-nucleotidase	3.1.3.5	C00105[c] + C00001[c] -> C00009[c] + C00299[c]	ZMO0985	Pyrimidine metabolism	0	0	1000	0	ZMO0114	Q5NRB6	33072704	MNXR102032	SBO:0000176	rxn00708
R01878	cytidine deaminase	3.5.4.5	C00475[c] + C00001[c] + C00080[c] -> C00299[c] + C00014[c]	ZMO0864	Pyrimidine metabolism	0	0	1000	0	ZMO0321	Q5NQQ9		MNXR97039	SBO:0000176	rxn01368
R00511	5'-nucleotidase	3.1.3.5	C00055[c] + C00001[c] -> C00475[c] + C00009[c]	ZMO0985	Pyrimidine metabolism	0	0	1000	0	ZMO0343	Q5NQN7		MNXR102034	SBO:0000176	rxn00363
R01664	5'-nucleotidase	3.1.3.5	C00239[c] + C00001[c] -> C00881[c] + C00009[c]	ZMO0985	Pyrimidine metabolism	0	0	1000	0	ZMO1229	Q5NN57	33072708	MNXR102033	SBO:0000176	rxn01218
R02485	cytidine deaminase	3.5.4.5	C00881[c] + C00001[c] + C00080[c] -> C00014[c] + C00526[c]	ZMO0864	Pyrimidine metabolism	0	0	1000	0	ZMO0818	H2VFP1	33073928	MNXR97207	SBO:0000176	rxn01800
R02099	thymidine kinase	2.7.1.21	C00526[c] + C00002[c] -> C00365[c] + C00008[c] + C00080[c]	ZMO0552	Pyrimidine metabolism	0	0	1000	0	ZMO1023	Q5NNR3		MNXR97817	SBO:0000176	rxn01518
R01569	5'-nucleotidase	3.1.3.5	C00364[c] + C00001[c] -> C00214[c] + C00009[c]	ZMO0985	Pyrimidine metabolism	0	0	1000	0	ZMO0326	Q5NQQ4	33073375	MNXR102035	SBO:0000176	rxn01145
R01567	thymidine kinase	2.7.1.21	C00214[c] + C00002[c] -> C00008[c] + C00364[c] + C00080[c]	ZMO0552	Pyrimidine metabolism	0	0	1000	0	ZMO0914	Q5NP22		MNXR104885	SBO:0000176	rxn01143
R02016	thioredoxin reductase (NADPH)	1.8.1.9	C00343[c] + C00005[c] + C00080[c] -> C00342[c] + C00006[c]	ZMO1142	Pyrimidine metabolism	0	0	1000	0	ZMO0454	Q5NQC7		MNXR104766	SBO:0000176	rxn05289
R00568	dCTP deaminase	3.5.4.13	C00063[c] + C00001[c] + C00080[c] -> C00075[c] + C00014[c]	ZMO0863	Pyrimidine metabolism	0	0	1000	0	ZMO0215	Q5NR15		MNXR97202	SBO:0000176	rxn00407
R00571	CTP synthase	6.3.4.2	C00002[c] + C00075[c] + C00014[c] -> C00008[c] + C00009[c] + C00063[c] + 2 C00080[c]	ZMO0462	Pyrimidine metabolism	0	0	1000	0	ZMO1903	Q5NL83		MNXR96944	SBO:0000176	rxn00410
R00662	nucleoside-triphosphate pyrophosphatase or ATP diphosphatase	3.6.1.19 or 3.6.1.8	C00075[c] + C00001[c] -> C00105[c] + C00013[c] + C00080[c]	ZMO1095	Pyrimidine metabolism	0	0	1000	0	ZMO1902	Q5NL84		MNXR00000
R02325	deoxycytidine triphosphate deaminase	3.5.4.13	C00458[c] + C00001[c] + C00080[c] -> C00460[c] + C00014[c]	ZMO0863	Pyrimidine metabolism	0	0	1000	0	ZMO0006	Q5NRM4		MNXR97201	SBO:0000176	rxn01672
R00139	nucleoside diphosphokinase	2.7.4.6	C11038[c] + C00002[c] + C00080[c] <=> C11039[c] + C00008[c]		Pyrimidine metabolism	1	-1000	1000	0	ZMO1271	Q5NN15		MNXR106405	SBO:0000176	rxn00107
R02331	nucleoside diphosphokinase	2.7.4.6	C00002[c] + C01346[c] <=> C00008[c] + C00460[c]		Pyrimidine metabolism	1	-1000	1000	0	ZMO1998	Q5NKY8		MNXR101938	SBO:0000176	rxn01678
R02102	5'-nucleotidase	3.1.3.5	C00365[c] + C00001[c] -> C00526[c] + C00009[c]	ZMO0985	Pyrimidine metabolism	0	0	1000	0	ZMO0951	Q5NNY5		MNXR102028	SBO:0000176	rxn01521
R02484	purine-nucleoside phosphorylase or pyrimidine-nucleoside phosphorylase or uridine phosphorylase or thymidine phosphorylase	2.4.2.1 or 2.4.2.2 or 2.4.2.3 or 2.4.2.4	C00526[c] + C00009[c] + C00080[c] <=> C00106[c] + C00672[c]		Pyrimidine metabolism	1	-1000	1000	0	ZMO0303	P57779		MNXR138258	SBO:0000176	rxn01799
R00515	ATP diphosphatase	3.6.1.8	C00063[c] + C00001[c] -> C00055[c] + C00013[c] + C00080[c]	ZMO1095	Pyrimidine metabolism	0	0	1000	0	ZMO1879	Q5NLA7	33073534	MNXR00000
R00287	ATP diphosphatase	3.6.1.8	C00029[c] + C00001[c] -> C00105[c] + C00103[c] + 2 C00080[c]	ZMO1095	Pyrimidine metabolism	0	0	1000	0	ZMO0012	Q5NRL8		MNXR00000
R00572	pyruvate kinase	2.7.1.40	C00063[c] + C00022[c] <=> C00112[c] + C00074[c] + C00080[c]	ZMO0152	Pyrimidine metabolism	1	-1000	1000	0	ZMO1364	Q5NMS2		MNXR00000
R00659	pyruvate kinase	2.7.1.40	C00075[c] + C00022[c] <=> C00015[c] + C00074[c] + C00080[c]	ZMO0152	Pyrimidine metabolism	1	-1000	1000	0	ZMO1543	Q5NM93		MNXR00000
R07641	carbamoyl-phosphate synthase large AND small subunit	6.3.5.5	2 C00002[c] + C00288[c] + C00014[c] <=> 2 C00008[c] + C00009[c] + C00169[c] + 2 C00080[c]	ZMO1617 AND ZMO1618	Pyrimidine metabolism	1	-1000	1000	0	ZMO1544	Q5NM92	33073262	MNXR00000
R00964	uridine kinase	2.7.1.48	C00002[c] + C00299[c] <=> C00008[c] + C00105[c] + C00080[c]		Pyrimidine metabolism	1	-1000	1000	0	ZMO1495	Q5NME1	33073425	MNXR105162	SBO:0000176	rxn00709
R01868	dihydoorotic acid dehydrogenase (quinone8)	1.3.5.2	C00337[c] + C00399[c] -> C00295[c] + C00390[c]		Pyrimidine metabolism	0	0	1000	0	ZMO1410	Q5NMM6		MNXR00000
R00357	L-aspartate oxidase	1.4.3.16	C00049[c] + C00007[c] + C00001[c] -> C00036[c] + C00014[c] + C00027[c]	ZMO0144	Alanine,aspartate and glutamate metabolism	0	0	1000	0	ZMO1586	Q5NM50	33072958	MNXR96088	SBO:0000176	rxn00262
R00355	aspartate aminotransferase	2.6.1.1	C00049[c] + C00026[c] <=> C00036[c] + C00025[c]	ZMO0342	Alanine,aspartate and glutamate metabolism	1	-1000	1000	0	ZMO1419	Q5NML7		MNXR96079	SBO:0000176	rxn00260
R00397	aspartate 4-decarboxylase	4.1.1.12	C00049[c] + C00080[c] -> C00041[c] + C00011[c]	ZMO1682	Alanine,aspartate and glutamate metabolism	0	0	1000	0	ZMO1189	H2VFS0		MNXR00000
R00483	asparagine synthetase	6.3.1.1	C00049[c] + C00002[c] + C00014[c] -> C00152[c] + C00020[c] + C00013[c] + C00080[c]		Alanine,aspartate and glutamate metabolism	0	0	1000	0	ZMO1654	Q5NLY2	33074202	MNXR96060	SBO:0000176	rxn00340
R00491	aspartate racemase	5.1.1.13	C00049[c] -> C00402[c]	ZMO0371 or ZMO1158	Alanine,aspartate and glutamate metabolism	0	0	1000	0	ZMO1703	Q5NLT3		MNXR00000
R00258	alanine transaminase	2.6.1.2	C00022[c] + C00025[c] <=> C00026[c] + C00041[c]		Alanine,aspartate and glutamate metabolism	1	-1000	1000	0	ZMO1188	Q9X3X2	33073555	MNXR00000
R00248	glutamic dehydrogenase	1.4.1.3	C00026[c] + C00014[c] + C00005[c] + C00080[c] <=> C00025[c] + C00006[c] + C00001[c]		Alanine,aspartate and glutamate metabolism	1	-1000	1000	0	ZMO1669	Q5NLW7	33074133	MNXR100086	SBO:0000176	rxn00184
R02401	glutarate-semialdehyde dehydrogenase	1.2.1.20	C03273[c] + C00003[c] + C00001[c] <=> C00489[c] + C00004[c] + 2 C00080[c]	ZMO1754	Alanine,aspartate and glutamate metabolism	1	-1000	1000	0	ZMO1335	Q9XBR5		MNXR102248	SBO:0000176	rxn01729
R01954	argininosuccinate synthase	6.3.4.5	C00002[c] + C00327[c] + C00049[c] -> C00020[c] + C00013[c] + C03406[c] + C00080[c]	ZMO1036	Alanine, aspartate and glutamate metabolism	0	0	1000	0	ZMO1949	Q5NL37		MNXR141914	SBO:0000176	rxn01434
R01086	argininosuccinate lyase	4.3.2.1	C03406[c] -> C00122[c] + C00062[c]	ZMO1770	Alanine, aspartate and glutamate metabolism	0	0	1000	0	ZMO0758	Q5NPH8	33072560	MNXR95948	SBO:0000176	rxn00802
R00578	asparagine synthase (glutamine-hydrolysing)	6.3.5.4	C00002[c] + C00049[c] + C00064[c] + C00001[c] -> C00020[c] + C00013[c] + C00152[c] + C00025[c] + C00080[c]		Alanine, aspartate and glutamate metabolism	0	0	1000	0	ZMO1887	Q5NL99		MNXR00000
R00243	glutamic dehydrogenase	1.4.1.3	C00025[c] + C00003[c] + C00001[c] <=> C00026[c] + C00014[c] + C00004[c] + C00080[c]		Alanine,aspartate and glutamate metabolism	1	-1000	1000	0	ZMO1234	Q5NN52		MNXR100085	SBO:0000176	rxn00182
R10981	R183	1.1.1.-	C02804[c] + C00003[c] <=> C03273[c] + C00004[c] + C00080[c]		Alanine,aspartate and glutamate metabolism	1	-1000	1000	0	ZMO1598	Q5NM38	33073543	MNXR00000
R10982	glutarate-semialdehyde dehydrogenase	1.2.1.-	C03273[c] + C00006[c] + C00001[c] <=> C00489[c] + C00005[c] + 2 C00080[c]		Alanine,aspartate and glutamate metabolism	1	-1000	1000	0	ZMO1150	Q9X5F2	33074329	MNXR00000
R01514	glycerate kinase	2.7.1.31	C00002[c] + C00258[c] => C00008[c] + C00197[c] + C00080[c]	ZMO0059	Glycine, serine and threonine metabolism	0	0	1000	0	ZMO1128	Q9RNZ1		MNXR141891	SBO:0000176	rxn01102
R01513	D-3-phosphoglycerate dehydrogenase	1.1.1.95	C00197[c] + C00003[c] -> C03232[c] + C00004[c] + C00080[c]	ZMO1685	Glycine, serine and threonine metabolism	0	0	1000	0	ZMO1182	Q9X3W5		MNXR132639	SBO:0000176	rxn01101
R04173	phosphoserine aminotransferase	2.6.1.52	C03232[c] + C00025[c] -> C01005[c] + C00026[c]	ZMO1684	Glycine, serine and threonine metabolism	0	0	1000	0	ZMO0875	Q5NP61	33073504	MNXR103225	SBO:0000176	rxn02914
R00582	phosphoserine phosphatase	3.1.3.3	C01005[c] + C00001[c] -> C00065[c] + C00009[c]	ZMO1137	Glycine, serine and threonine metabolism	0	0	1000	0	ZMO0855	Q5NP81	33073363	MNXR00000
R00220	L-serine dehydratase or threonine dehydratase	4.3.1.17	C00065[c] <=> C00022[c] + C00014[c]	ZMO0189 or ZMO1275	Glycine, serine and threonine metabolism	1	-1000	1000	0	ZMO0180	Q5NR50	33073819	MNXR104339	SBO:0000176	rxn00165
R00945	glycine hydroxymethyltransferase	2.1.2.1	C00101[c] + C00065[c] -> C00143[c] + C00037[c] + C00001[c]	ZMO1201	Glycine, serine and threonine metabolism	0	0	1000	0	ZMO1152	Q9X5F1		MNXR141852	SBO:0000176	rxn00692
R00830	5-aminolevulinate synthase	2.3.1.37	C00091[c] + C00037[c] + C00080[c] -> C00430[c] + C00010[c] + C00011[c]	ZMO1198	Glycine, serine and threonine metabolism	0	0	1000	0	ZMO0564	Q5NQ17		MNXR95695	SBO:0000176	rxn00599
R00751	threonine aldolase	4.1.2.5	C00188[c] <=> C00037[c] + C00084[c]	ZMO1347	Glycine, serine and threonine metabolism	1	-1000	1000	0	ZMO0872	P33990		MNXR104833	SBO:0000176	rxn00541
R01466	threonine synthase	4.2.3.1	C01102[c] + C00001[c] -> C00188[c] + C00009[c]	ZMO1891	Glycine, serine and threonine metabolism	0	0	1000	0	ZMO1548	Q5NM88		MNXR104846	SBO:0000176	rxn01069
R01771	homoserine kinase type II	2.7.1.39	C00002[c] + C00263[c] -> C00008[c] + C01102[c] + C00080[c]	ZMO1600	Glycine, serine and threonine metabolism	0	0	1000	0	ZMO0869	Q5NP67	33073704	MNXR100737	SBO:0000176	rxn01300
R01773	homoserine dehydrogenase	1.1.1.3	C00263[c] + C00003[c] <=> C00441[c] + C00004[c] + C00080[c]	ZMO0483	Glycine, serine and threonine metabolism	1	-1000	1000	0	ZMO0871	Q5NP65		MNXR100735	SBO:0000176	rxn01301
R01775	homoserine dehydrogenase	1.1.1.3	C00263[c] + C00006[c] <=> C00441[c] + C00005[c] + C00080[c]	ZMO0483	Glycine, serine and threonine metabolism	1	-1000	1000	0	ZMO0870	H2VFR7	33073546	MNXR100734	SBO:0000176	rxn01302
R02291	aspartate-semialdehyde dehydrogenase	1.2.1.11	C03082[c] + C00005[c] + C00080[c] -> C00441[c] + C00009[c] + C00006[c]	ZMO1407	Glycine, serine and threonine metabolism	0	0	1000	0	ZMO1351	Q5NMT5		MNXR96039	SBO:0000176	rxn01643
R00480	aspartate kinase	2.7.2.4	C00002[c] + C00049[c] -> C00008[c] + C03082[c]	ZMO1653	Glycine, serine and threonine metabolism	0	0	1000	0	ZMO1992	Q5NKZ4		MNXR96085	SBO:0000176	rxn00337
R01388	hydroxypyruvate reductase A	1.1.1.81	C00258[c] + C00003[c] <=> C00168[c] + C00004[c] + C00080[c]	ZMO1883	Glycine, serine and threonine metabolism	1	-1000	1000	0	ZMO0456	Q5NQC5	33072680	MNXR141813	SBO:0000176	rxn01011
R01392	hydroxypyruvate reductase A	1.1.1.81	C00258[c] + C00006[c] <=> C00168[c] + C00005[c] + C00080[c]	ZMO1883	Glycine, serine and threonine metabolism	1	-1000	1000	0	ZMO0053	Q5NRH7		MNXR141873	SBO:0000176	rxn01013
R06171	threonine aldolase	4.1.2.5	C05519[c] <=> C00037[c] + C00084[c]	ZMO1347	Glycine, serine and threonine metabolism	1	-1000	1000	0	ZMO1264	Q5NN22		MNXR104834	SBO:0000176	rxn04142
R03815	dihydrolipoamide dehydrogenase	1.8.1.4	C02972[c] + C00003[c] -> C02051[c] + C00004[c] + C00080[c]	ZMO0512	Glycine, serine and threonine metabolism	0	0	1000	0	ZMO1228	Q5NN58	33074005	MNXR100069	SBO:0000176	rxn06493
R04125	aminomethyltransferase	2.1.2.10	C01242[c] + C00101[c] + C00080[c] <=> C02972[c] + C00143[c] + C00014[c]		Glycine, serine and threonine metabolism	1	-1000	1000	0	ZMO0486	Q5NQ95		MNXR142211	SBO:0000176	rxn06600
R08557	choline dehydrogenase	1.1.1.1	C00114[c] + C00003[c] <=> C00576[c] + C00004[c] + C00080[c]	ZMO1236 AND ZMO1596 or ZMO1722	Glycine, serine and threonine metabolism	1	-1000	1000	0	ZMO0226	Q5NR04		MNXR96697	SBO:0000176	rxn10770
R03425	glycine dehydrogenase	1.4.4.2	C00037[c] + C02051[c] <=> C01242[c] + C00011[c]		Glycine, serine and threonine metabolism	1	-1000	1000	0	ZMO1136	Q5NNF0		MNXR100067	SBO:0000176	rxn06377
R00586	serine O-acetyltransferase	2.3.1.30	C00024[c] + C00065[c] <=> C00010[c] + C00979[c]	ZMO1730	Cysteine and methionine metabolism	1	-1000	1000	0	ZMO1806	Q5NLI0		MNXR00000
R00897	cysteine synthase	2.5.1.47	C00979[c] + C00283[c] -> C00097[c] + C00033[c] + C00080[c]	ZMO0748 AND ZMO0821	Cysteine and methionine metabolism	0	0	1000	0	ZMO0323	Q5NQQ7		MNXR97007	SBO:0000176	rxn00649
R00782	cystathionine beta-lyase	4.4.1.8	C00097[c] + C00001[c] <=> C00283[c] + C00022[c] + C00014[c]	ZMO0327	Cysteine and methionine metabolism	1	-1000	1000	0	ZMO0890	Q5NP46		MNXR96994	SBO:0000176	rxn00566
R00192	denosylhomocysteinase	3.3.1.1	C00021[c] + C00001[c] -> C00155[c] + C00212[c]	ZMO0182	Cysteine and methionine metabolism	0	0	1000	0	ZMO1878	Q5NLA8		MNXR95492	SBO:0000176	rxn00141
R00946	5-methyltetrahydrofolate-homocysteine methyltransferase	2.1.1.13	C00440[c] + C00155[c] -> C00101[c] + C00073[c] + C00080[c]	ZMO1745	Cysteine and methionine metabolism	0	0	1000	0	ZMO1092	Q5NNJ4		MNXR141853	SBO:0000176	rxn00693
R00177	S-adenosylmethionine synthetase	2.5.1.6	C00002[c] + C00073[c] + C00001[c] -> C00009[c] + C00013[c] + C00019[c]	ZMO0273	Cysteine and methionine metabolism	0	0	1000	0	ZMO0986	Q5NNV0	33073881	MNXR101407	SBO:0000176	rxn00126
R00178	adenosylmethionine decarboxylase	4.1.1.50	C00019[c] + C00080[c] => C01137[c] + C00011[c]		Cysteine and methionine metabolism	0	0	1000	0	ZMO0715	Q5NPM1		MNXR00000
R01920	spermidine synthase	2.5.1.16	C00134[c] + C01137[c] -> C00315[c] + C00170[c] + C00080[c]		Cysteine and methionine metabolism	0	0	1000	0	ZMO1444	Q5NMJ2	33073256	MNXR00000
R01401	methylthioadenosine nucleosidase	3.2.2.16	C00170[c] + C00001[c] -> C00147[c] + C03089[c]		Cysteine and methionine metabolism	0	0	1000	0	ZMO1446	Q5NMJ1		MNXR138642	SBO:0000176	rxn01021
R04143	methylthioribose kinase	2.7.1.100	C03089[c] + C00002[c] + C00080[c] -> C04188[c] + C00008[c]		Cysteine and methionine metabolism	0	0	1000	0	ZMO0460	P0DJA8		MNXR00000
R04420	aldose-ketose-isomerase	5.3.1.23	C04188[c] <=> C04582[c]		Cysteine and methionine metabolism	1	-1000	1000	0	ZMO0186	Q5NR44		MNXR00000
R07392	methylthioribulose 1-phosphate dehydratase	4.2.1.109	C04582[c] -> C15650[c] + C00001[c] + 2 C00080[c]		Cysteine and methionine metabolism	0	0	1000	0	ZMO0900	Q5NP36		MNXR00000
R07395	acireductone synthase	3.1.3.77	C15650[c] + C00001[c] => C15606[c] + C00009[c] + C00080[c]		Histidine metabolism	0	0	1000	0	ZMO1964	Q5NL22		MNXR00000
R00590	L-serine dehydratase	4.3.1.17	C00065[c] -> C02218[c] + C00001[c]	ZMO0189	Cysteine and methionine metabolism	0	0	1000	0	ZMO0843	Q5NP93		MNXR00000
R04859	cysteine synthase	2.5.1.47	C00979[c] + C00320[c] + C00342[c] -> C00097[c] + C00094[c] + C00343[c] + C00033[c] + 3 C00080[c]	ZMO0748 AND ZMO0821	Cysteine and methionine metabolism	0	0	1000	0	ZMO1513	Q5NMC3		MNXR95636	SBO:0000176	rxn05733
R02408	cystathionine beta-lyase	4.4.1.8	C00491[c] + C00001[c] -> C00022[c] + C00014[c] + C01962[c]	ZMO0327	Cysteine and methionine metabolism	0	0	1000	0	ZMO1514	Q5NMC2		MNXR00000
R02433	aspartate aminotransferase	2.6.1.1	C00506[c] + C00026[c] + C00080[c] <=> C05528[c] + C00025[c]	ZMO0342	Cysteine and methionine metabolism	1	-1000	1000	0	ZMO0782	Q5NPF4	33072625	MNXR95161	SBO:0000176	rxn01757
R00895	aspartate aminotransferase	2.6.1.1	C00097[c] + C00026[c] <=> C00957[c] + C00025[c]	ZMO0342	Cysteine and methionine metabolism	1	-1000	1000	0	ZMO0783	Q5NPF3	33072566	MNXR96990	SBO:0000176	rxn00647
R02619	aspartate aminotransferase	2.6.1.1	C00606[c] + C00026[c] + C00080[c] <=> C05527[c] + C00025[c]	ZMO0342	Cysteine and methionine metabolism	0	0	1000	0	ZMO0784	Q5NPF2	33073123	MNXR107620	SBO:0000176	rxn01906
R00863	aspartate 4-decarboxylase	4.1.1.12	C00606[c] -> C00041[c] + C09306[c]	ZMO1682	Cysteine and methionine metabolism	0	0	1000	0	ZMO0811	Q5NPC5		MNXR00000
R04405	5-methyltetrahydropteroyltriglutamate-homocysteine methyltransferase	2.1.1.14	C04489[c] + C00155[c] + 4 C00080[c] -> C04144[c] + C00073[c]	ZMO1000	Cysteine and methionine metabolism	0	0	1000	0	ZMOp32x007			MNXR101555	SBO:0000176	rxn03052
R00654	methionine-gamma-lyase	4.4.1.11	C00073[c] + C00001[c] -> C00409[c] + C00014[c] + C00109[c]	ZMO0676	Cysteine and methionine metabolism	0	0	1000	0	ZMOp33x012			MNXR00000
R07396	aromatic-amino-acid transaminase	2.6.1.57	C01180[c] + C00025[c] -> C00073[c] + C00026[c]	ZMO0937	Cysteine and methionine metabolism	0	0	1000	0	ZMOp33x017			MNXR00000
R03105	3-mercaptopyruvate sulfurtransferase	2.8.1.2	C00957[c] + C00342[c] -> C00283[c] + C00022[c] + C00343[c]	ZMO1460	Cysteine and methionine metabolism	0	0	1000	0	ZMOp36x001			MNXR107950	SBO:0000176	rxn02229
R03132	cysteine synthase	2.5.1.47	C00979[c] + C00320[c] + C00080[c] <=> C05824[c] + C00033[c] + 2 C00080[c]	ZMO0748 AND ZMO0821	Cysteine and methionine metabolism	1	-1000	1000	0	ZMO1083	Q5NNK3		MNXR95415	SBO:0000176	rxn02246
R00900	thioredoxin reductase (NADPH)	1.8.1.9	C00097[c] + C00051[c] + C00006[c] <=> C05526[c] + C00005[c]	ZMO1142	Cysteine and methionine metabolism	1	-1000	1000	0	ZMO0366	P21906	33073252	MNXR00000
R10991	branched-chain amino acid aminotransferase	2.6.1.42	C02356[c] + C00026[c] <=> C00109[c] + C00025[c]	ZMO0913 or ZMO0115	Cysteine and methionine metabolism	1	-1000	1000	0	ZMO0446	Q5NQD5		MNXR00000	SBO:0000176
R10993	glutamate-cysteine ligase	6.3.2.2	C00002[c] + C00025[c] + C02356[c] <=> C00008[c] + C00009[c] + C21015[c]	ZMO1556	Cysteine and methionine metabolism	1	-1000	1000	0				MNXR00000
R10994	glutathione synthase	6.3.2.3	C00002[c] + C21015[c] + C00037[c] <=> C00008[c] + C00009[c] + C21016[c] + C00080[c]	ZMO1913	Cysteine and methionine metabolism	1	-1000	1000	0				MNXR00000
R07364	R122	1.13.11.54	C15606[c] + C00007[c] => C01180[c] + C00058[c] + C00080[c]		Phenylalanine,tyrosine and tryptophan biosynthesis	0	0	1000	0				MNXR00000
R00996	threonine dehydratase	4.3.1.19	C00188[c] -> C00109[c] + C00014[c]	ZMO1275	Valine, leucine and isoleucine biosynthesis	0	0	1000	0				MNXR104714	SBO:0000176	rxn00737
R04673	acetolactate synthase I/II/III large AND small subunit	2.2.1.6	C00109[c] + C05125[c] -> C00068[c] + C06006[c] + 4 C00080[c]	ZMO0687 AND ZMO1139 AND ZMO1140	Valine, leucine and isoleucine biosynthesis	0	0	1000	0				MNXR134462	SBO:0000176	rxn03194
R04441	dihydroxy-acid dehydratase	4.2.1.9	C04272[c] -> C00141[c] + C00001[c]	ZMO1792	Valine, leucine and isoleucine biosynthesis	0	0	1000	0				MNXR00000	SBO:0000176	rxn15467
R03050	acetolactate synthase I/II/III large AND small subunit	2.2.1.6	C05125[c] + C00022[c] -> C00900[c] + C00068[c] + 4 C00080[c]	ZMO0687 AND ZMO1139 AND ZMO1140	Valine, leucine and isoleucine biosynthesis	0	0	1000	0				MNXR00000
R01213	2-isopropylmalate synthase	2.3.3.13	C00024[c] + C00141[c] + C00001[c] -> C02504[c] + C00010[c] + C00080[c]	ZMO0903	Valine, leucine and isoleucine biosynthesis	0	0	1000	0				MNXR132738	SBO:0000176	rxn00902
R02199	branched-chain amino acid aminotransferase	2.6.1.42	C00671[c] + C00025[c] <=> C00407[c] + C00026[c]	ZMO0913 or ZMO0115	Valine, leucine and isoleucine biosynthesis	1	-1000	1000	0				MNXR96228	SBO:0000176	rxn01575
R01214	branched-chain amino acid aminotransferase	2.6.1.42	C00141[c] + C00025[c] <=> C00183[c] + C00026[c]	ZMO0913 or ZMO0115	Valine, leucine and isoleucine biosynthesis	1	-1000	1000	0				MNXR96230	SBO:0000176	rxn00903
R10052	3-isopropylmalate dehydrogenase	1.1.1.85	C04411[c] + C00003[c] -> C00233[c] + C00004[c] + C00011[c]	ZMO0677	Valine, leucine and isoleucine biosynthesis	0	0	1000	0				MNXR113436	SBO:0000176
R01090	branched-chain amino acid aminotransferase	2.6.1.42	C00233[c] + C00025[c] <=> C00123[c] + C00026[c]	ZMO0913 or ZMO0115	Valine, leucine and isoleucine biosynthesis	1	-1000	1000	0				MNXR96229	SBO:0000176	rxn00806
R00994	3-isopropylmalate dehydrogenase	1.1.1.85	C06032[c] + C00003[c] -> C00109[c] + C00011[c] + C00004[c] + 2 C00080[c]	ZMO0677	Valine, leucine and isoleucine biosynthesis	0	0	1000	0				MNXR106779	SBO:0000176	rxn00735
R03898	3-isopropylmalate or (R)-2-methylmalate dehydratase large AND small subunit	4.2.1.33 AND 4.2.1.35	C02226[c] + C00001[c] -> C06032[c]	ZMO0105 AND ZMO0106	Valine, leucine and isoleucine biosynthesis	0	0	1000	0				MNXR96730	SBO:0000176	rxn02751
R03896	3-isopropylmalate or (R)-2-methylmalate dehydratase large AND small subunit	4.2.1.33 AND 4.2.1.35	C02612[c] + C00080[c] -> C02226[c] + C00001[c]	ZMO0105 AND ZMO0106	Valine, leucine and isoleucine biosynthesis	0	0	1000	0				MNXR108509	SBO:0000176	rxn02749
R05071	ketol-acid reductoisomerase	1.1.1.86	C06010[c] + C00080[c] <=> C04181[c]	ZMO1141	Valine, leucine and isoleucine biosynthesis	1	-1000	1000	0				MNXR00000	SBO:0000176	rxn15511
R05068	ketol-acid reductoisomerase	1.1.1.86	C14463[c] + C00005[c] <=> C06007[c] + C00006[c]	ZMO1141	Valine, leucine and isoleucine biosynthesis	1	-1000	1000	0				MNXR134506	SBO:0000176	rxn03435
R04440	ketol-acid reductoisomerase	1.1.1.86	C04181[c] + C00005[c] <=> C04272[c] + C00006[c]	ZMO1141	Valine, leucine and isoleucine biosynthesis	1	-1000	1000	0				MNXR134439	SBO:0000176	rxn03068
R05070	dihydroxy-acid dehydratase	4.2.1.9	C06007[c] -> C00671[c] + C00001[c]	ZMO1792	Valine, leucine and isoleucine biosynthesis	0	0	1000	0				MNXR134508	SBO:0000176	rxn03437
R10170	3-isopropylmalate or (R)-2-methylmalate dehydratase large AND small subunit	4.2.1.33 AND 4.2.1.35	C02504[c] <=> C04411[c]	ZMO0105 AND ZMO0106	Valine, leucine and isoleucine biosynthesis	1	-1000	1000	0				MNXR00000	SBO:0000176
R08648	acetolactate synthase I/M/MI large subunit AND acetolactate synthase I/III small subunit	2.2.1.6	C00022[c] + C00109[c] + C00080[c] -> C06006[c] + C00011[c]	ZMO0687 AND ZMO1139 AND ZMO1140	Valine, leucine and isoleucine biosynthesis	0	0	1000	0				MNXR135723	SBO:0000176	rxn08043
R05069	ketol-acid reductoisomerase	1.1.1.86	C06006[c] + C00080[c] <=> C14463[c]	ZMO1141	Valine, leucine and isoleucine biosynthesis	1	-1000	1000	0				MNXR134507	SBO:0000176	rxn03436
R00226	acetolactate synthase I/M/MI large subunit AND acetolactate synthase I/III small subunit	2.2.1.6	C06010[c] + C00011[c] -> 2 C00022[c] + C00080[c]	ZMO0687 AND ZMO1139 AND ZMO1140	Valine, leucine and isoleucine biosynthesis	0	0	1000	0				MNXR00000	SBO:0000176	rxn15021
R04439	ketol-acid reductoisomerase	1.1.1.86	C04272[c] + C00006[c] <=> C06010[c] + C00005[c] + C00080[c]	ZMO1141	Valine, leucine and isoleucine biosynthesis	1	-1000	1000	0				MNXR00000
R01652	2-Oxo-4-methyl-3-carboxypentanoate decarboxylation (SPONTANEOUS)		C04236[c] + C00080[c] -> C00233[c] + C00011[c]		Valine, leucine and isoleucine biosynthesis	0	0	1000	0				MNXR102180	SBO:0000176	rxn01208
R04426	3-isopropylmalate dehydrogenase	1.1.1.85	C04411[c] + C00003[c] -> C04236[c] + C00004[c] + C00080[c]	ZMO0677	Valine, leucine and isoleucine biosynthesis	0	0	1000	0				MNXR142034	SBO:0000176	rxn03062
R04199	4-hydroxy-tetrahydrodipicolinate reductase	1.17.1.8	C03972[c] + C00006[c] + C00001[c] <=> C20258[c] + C00005[c] + C00080[c]	ZMO0707	Lysine biosynthesis	1	-1000	1000	0				MNXR142020	SBO:0000176	rxn02929
R04365	2,3,4,5-tetrahydropyridine-2- carboxylate N-succinyltransferase	2.3.1.117	C00091[c] + C03972[c] + C00001[c] -> C00010[c] + C04462[c]	ZMO0431	Lysine biosynthesis	0	0	1000	0				MNXR104806	SBO:0000176	rxn03031
R04475	acetylornithine AND N-succinyldiaminopimelate aminotransferase	2.6.1.17	C04421[c] + C00026[c] <=> C04462[c] + C00025[c]	ZMO0408	Lysine biosynthesis	1	-1000	1000	0				MNXR104301	SBO:0000176	rxn03087
R02734	succinyl-diaminopimelate desuccinylase	3.5.1.18	C04421[c] + C00001[c] -> C00042[c] + C00666[c]	ZMO1632	Lysine biosynthesis	0	0	1000	0				MNXR104300	SBO:0000176	rxn01973
R02735	diaminopimelate epimerase	5.1.1.7	C00666[c] <=> C00680[c]	ZMO1072	Lysine biosynthesis	1	-1000	1000	0				MNXR97143	SBO:0000176	rxn01974
R00451	diaminopimelate decarboxylase UDP-N-acetylmuramoylalanyl-D-	4.1.1.20	C00680[c] + C00080[c] -> C00047[c] + C00011[c]	ZMO1768	Lysine biosynthesis	0	0	1000	0				MNXR97141	SBO:0000176	rxn00313
R02788	glutamate-2,6-diaminopimelate ligase	6.3.2.13	C00692[c] + C00002[c] + C00680[c] -> C04877[c] + C00008[c] + C00009[c] + C00080[c]	ZMO0826	Lysine biosynthesis	0	0	1000	0				MNXR138890	SBO:0000176	rxn02011
R04617	UDP-N-acetylmuramoylalanyl-D-glutamyl-2,6-diaminopimelate-D-alanyl-D-alanine ligase	6.3.2.10	C04877[c] + C00002[c] + C00993[c] -> C04882[c] + C00008[c] + C00009[c] + C00080[c]	ZMO0827	Lysine biosynthesis	0	0	1000	0				MNXR139294	SBO:0000176	rxn03164
R00271	homocitrate synthase	2.3.3.14	C00024[c] + C00026[c] + C00001[c] -> C01251[c] + C00010[c] + C00080[c]	ZMO1835	Lysine biosynthesis	0	0	1000	0				MNXR00000
R04198	4-hydroxy-tetrahydrodipicolinate reductase	1.17.1.8	C03972[c] + C00003[c] + C00001[c] <=> C20258[c] + C00004[c] + C00080[c]	ZMO0707	Lysine biosynthesis	1	-1000	1000	0				MNXR142019	SBO:0000176	rxn02928
R10147	4-hydroxy-tetrahydrodipicolinate synthase	4.3.3.7	C00441[c] + C00022[c] => C20258[c] + C00001[c] + C00080[c]	ZMO1853 or ZMO0720	Glutathione metabolism	0	0	1000	0				MNXR00000	SBO:0000176
R04175	spontaneous		C03239[c] <=> C04092[c] + C00001[c]		Lysine biosynthesis	1	-1000	1000	0				MNXR95853	SBO:0000176	rxn02916
R00551	arginase	3.5.3.1	C00062[c] + C00001[c] -> C00077[c] + C00086[c]	ZMO0432	Arginine and proline metabolism	0	0	1000	0				MNXR00000
R02283	acetylornithine AND N-succinyldiaminopimelate aminotransferase	2.6.1.11	C01250[c] + C00025[c] <=> C00026[c] + C00437[c]	ZMO0408	Arginine and proline metabolism	1	-1000	1000	0				MNXR95388	SBO:0000176	rxn01637
R03443	N-acetyl-gamma-glutamyl- phosphate reductase	1.2.1.38	C04133[c] + C00005[c] + C00080[c] <=> C00006[c] + C00009[c] + C01250[c]	ZMO0804	Arginine and proline metabolism	1	-1000	1000	0				MNXR95530	SBO:0000176	rxn02465
R02649	acetylglutamate kinase	2.7.2.8	C00624[c] + C00002[c] -> C00008[c] + C04133[c]	ZMO1494	Arginine and proline metabolism	0	0	1000	0				MNXR95256	SBO:0000176	rxn01917
R00259	amino-acid N-acetyltransferase	2.3.1.1	C00025[c] + C00024[c] -> C00010[c] + C00624[c] + C00080[c]	ZMO0923	Arginine and proline metabolism	0	0	1000	0				MNXR95259	SBO:0000176	rxn00192
R00239	glutamate 5-kinase	2.7.2.11	C00002[c] + C00025[c] -> C00008[c] + C03287[c]	ZMO0206	Arginine and proline metabolism	0	0	1000	0				MNXR100277	SBO:0000176	rxn00179
R03313	glutamate-5-semialdehyde dehydrogenase	1.2.1.41	C03287[c] + C00005[c] + C00080[c] -> C01165[c] + C00009[c] + C00006[c]	ZMO1661	Arginine and proline metabolism	0	0	1000	0				MNXR99896	SBO:0000176	rxn02373
R00670	ornithine decarboxylase	4.1.1.17	C00077[c] + C00080[c] -> C00134[c] + C00011[c]	ZMO1020	Arginine and proline metabolism	0	0	1000	0				MNXR102209	SBO:0000176	rxn00470
R01251	pyrroline-5-carboxylate reductase	1.5.1.2	C00148[c] + C00006[c] <=> C03912[c] + C00005[c] + 2 C00080[c]	ZMO0311 or ZMO1303	Arginine and proline metabolism	1	-1000	1000	0				MNXR102302	SBO:0000176	rxn00931
R00832	arginine N-succinyltransferase	2.3.1.109	C00091[c] + C00062[c] -> C00010[c] + C03296[c] + C00080[c]	ZMO0657	Arginine and proline metabolism	0	0	1000	0				MNXR00000
R00671	ornithine cyclodeaminase	4.3.1.12	C00077[c] <=> C00148[c] + C00014[c]		Arginine and proline metabolism	1	-1000	1000	0				MNXR00000
R01248	pyrroline-5-carboxylate reductase	1.5.1.2	C00148[c] + C00003[c] <=> C03912[c] + C00004[c] + 2 C00080[c]	ZMO0311 or ZMO1303	Arginine and proline metabolism	1	-1000	1000	0				MNXR102303	SBO:0000176	rxn00929
R05049	succinylglutamic semialdehyde dehydrogenase	1.2.1.71	C05932[c] + C00003[c] + C00001[c] -> C05931[c] + C00004[c] + 2 C00080[c]	ZMO1272	Arginine and proline metabolism	0	0	1000	0				MNXR00000
R03291	pyrroline-5-carboxylate reductase	1.5.1.2	C04281[c] + C00004[c] + 2 C00080[c] -> C01157[c] + C00003[c]	ZMO0311 or ZMO1303	Arginine and proline metabolism	0	0	1000	0				MNXR100698	SBO:0000176	rxn02356
R03293	pyrroline-5-carboxylate reductase	1.5.1.2	C04281[c] + C00005[c] + 2 C00080[c] -> C01157[c] + C00006[c]	ZMO0311 or ZMO1303	Arginine and proline metabolism	0	0	1000	0				MNXR100699	SBO:0000176	rxn02358
R05052	aspartate aminotransferase	2.6.1.1	C05947[c] + C00026[c] -> C01127[c] + C00025[c] + C00080[c]	ZMO0342	Arginine and proline metabolism	0	0	1000	0				MNXR00000	SBO:0000176	rxn15507
R01416	agmatine deiminase	3.5.3.12	C00179[c] + C00001[c] -> C00436[c] + C00014[c]	ZMO1369	Arginine and proline metabolism	0	0	1000	0				MNXR00000
R04189	succinylarginine dihydrolase	3.5.3.23	C03296[c] + 2 C00001[c] + 2 C00080[c] -> C03415[c] + C00011[c] + 2 C00014[c]	ZMO1172	Arginine and proline metabolism	0	0	1000	0				MNXR104239	SBO:0000176	rxn02927
R01152	N-carbamoylputrescine amidase	3.5.1.53	C00436[c] + C00001[c] + 2 C00080[c] -> C00134[c] + C00011[c] + C00014[c]	ZMO1370	Arginine and proline metabolism	0	0	1000	0				MNXR00000
R01398	ornithine transcarbamylase	2.1.3.3	C00169[c] + C00077[c] <=> C00327[c] + C00009[c] + C00080[c]	ZMO0409	Arginine and proline metabolism	1	-1000	1000	0				MNXR00000
R00667	ornithine aminotransferase	2.6.1.13	C00077[c] + C00026[c] <=> C01165[c] + C00025[c]		Arginine and proline metabolism	1	-1000	1000	0				MNXR00000
R02282	glutamate N-acetyltransferase	2.3.1.35	C00437[c] + C00025[c] <=> C00077[c] + C00624[c]	ZMO0923	Arginine and proline metabolism	1	-1000	1000	0				MNXR00000
R01246	1-piperideine-2-carboxylate or 1-pyrroline-2-carboxylate reductase [NAD(P)H]	1.5.1.1	C00148[c] + C00003[c] <=> C03564[c] + C00004[c] + 2 C00080[c]	ZMO1975	Arginine and proline metabolism	1	-1000	1000	0				MNXR00000
R01249	1-piperideine-2-carboxylate or 1-pyrroline-2-carboxylate reductase [NAD(P)H]	1.5.1.1	C00148[c] + C00006[c] <=> C03564[c] + C00005[c] + 2 C00080[c]	ZMO1975	Arginine and proline metabolism	1	-1000	1000	0				MNXR00000
R02201	1-piperideine-2-carboxylate or 1-pyrroline-2-carboxylate reductase [NAD(P)H]	1.5.1.1	C00408[c] + C00003[c] <=> C04092[c] + C00004[c] + C00080[c]	ZMO1975	Arginine and proline metabolism	1	-1000	1000	0				MNXR00000
R02203	1-piperideine-2-carboxylate or 1-pyrroline-2-carboxylate reductase [NAD(P)H]	1.5.1.1	C00408[c] + C00006[c] <=> C04092[c] + C00005[c] + C00080[c]	ZMO1975	Arginine and proline metabolism	1	-1000	1000	0				MNXR00000
R04217	succinylornithine transaminase	2.6.1.81	C03415[c] + C00026[c] -> C05932[c] + C00025[c]		Arginine and proline metabolism	0	0	1000	0				MNXR00000
R00411	succinylglutamate desuccinylase	3.5.1.96	C05931[c] + C00001[c] -> C00025[c] + C00042[c]		Arginine and proline metabolism	0	0	1000	0				MNXR00000
R03314	L-glutamate 5-semialdehyde dehydratase (spontaneous)		C01165[c] -> C03912[c] + C00001[c] + C00080[c]		Arginine and Proline Metabolism	0	0	1000	0				MNXR99897	SBO:0000176	rxn02374
R01071	ATP phosphoribosyltransferase AND regulatory subunit	2.4.2.17	C00002[c] + C00119[c] <=> C02739[c] + C00013[c]	ZMO1550 AND ZMO1686	Histidine metabolism	1	-1000	1000	0				MNXR96132	SBO:0000176	rxn00789
R04035	phosphoribosyl-ATP pyrophosphohydrolase	3.6.1.31	C02739[c] + C00001[c] -> C02741[c] + C00013[c] + C00080[c]	ZMO1499	Histidine metabolism	0	0	1000	0				MNXR103155	SBO:0000176	rxn02834
R04037	phosphoribosyl-AMP cyclohydrolase	3.5.4.19	C02741[c] + C00001[c] -> C04896[c]	ZMO1178	Histidine metabolism	0	0	1000	0				MNXR103154	SBO:0000176	rxn02835
R04640	phosphoribosylformimino-5-aminoimidazole carboxamide ribotide isomerase	5.3.1.16	C04896[c] -> C04916[c]	ZMO1501	Histidine metabolism	0	0	1000	0				MNXR103169	SBO:0000176	rxn03175
R04558	cyclase HisF	4.1.3.-	C04916[c] + C00064[c] -> C04677[c] + C00025[c] + C04666[c] + C00080[c]	ZMO1500	Histidine metabolism	0	0	1000	0				MNXR100811	SBO:0000176	rxn03135
R03457	imidazole glycerol-phosphate dehydratase	4.2.1.19	C04666[c] -> C01267[c] + C00001[c]	ZMO1503	Histidine metabolism	0	0	1000	0				MNXR100813	SBO:0000176	rxn02473
R03243	histidinol-phosphate aminotransferase	2.6.1.9	C01267[c] + C00025[c] -> C01100[c] + C00026[c]	ZMO0002 or ZMO0421 or ZMO0560 or ZMO0562	Histidine metabolism	0	0	1000	0				MNXR95852	SBO:0000176	rxn02320
R03013	histidinol-phosphatase	3.1.3.15	C01100[c] + C00001[c] -> C00860[c] + C00009[c]		Histidine metabolism	0	0	1000	0				MNXR100642	SBO:0000176	rxn02160
R03012	histidinol dehydrogenase	1.1.1.23	C00860[c] + C00003[c] -> C01929[c] + C00004[c] + 2 C00080[c]	ZMO1551	Histidine metabolism	0	0	1000	0				MNXR107887	SBO:0000176	rxn02159
R01163	histidinol dehydrogenase	1.1.1.23	C01929[c] + C00003[c] + C00001[c] -> C00135[c] + C00004[c] + C00080[c]	ZMO1551	Histidine metabolism	0	0	1000	0				MNXR106847	SBO:0000176	rxn00863
R04880	alcohol dehydrogenase	1.1.1.1	C05576[c] + C00003[c] <=> C05577[c] + C00004[c] + C00080[c]	ZMO1236 AND ZMO1596 or ZMO1722	Tyrosine metabolism	1	-1000	1000	0				MNXR94833	SBO:0000176	rxn03333
R03093	nitrilase	3.5.5.1	C02938[c] + 2 C00001[c] -> C00954[c] + C00014[c]	ZMO1207	Tryptophan metabolism	0	0	1000	0				MNXR00000
R01826	3-deoxy-7-phosphoheptulonate synthase	2.5.1.54	C00074[c] + C00279[c] + C00001[c] -> C04691[c] + C00009[c]	ZMO0187	Phenylalanine,tyrosine and tryptophan biosynthesis	0	0	1000	0				MNXR97218	SBO:0000176	rxn01332
R03083	3-dehydroquinate synthase	4.2.3.4	C04691[c] -> C00944[c] + C00009[c]	ZMO0593	Phenylalanine,tyrosine and tryptophan biosynthesis	0	0	1000	0				MNXR97447	SBO:0000176	rxn02212
R03084	3-dehydroquinate dehydratase II	4.2.1.10	C00944[c] <=> C02637[c] + C00001[c]	ZMO0737	Phenylalanine,tyrosine and tryptophan biosynthesis	1	-1000	1000	0				MNXR97449	SBO:0000176	rxn02213
R02413	shikimate 5-dehydrogenase	1.1.1.25	C00493[c] + C00006[c] <=> C02637[c] + C00005[c] + C00080[c]	ZMO0041	Phenylalanine,tyrosine and tryptophan biosynthesis	1	-1000	1000	0				MNXR104378	SBO:0000176	rxn01740
R02412	shikimate kinase	2.7.1.71	C00002[c] + C00493[c] -> C00008[c] + C03175[c] + C00080[c]	ZMO0594	Phenylalanine,tyrosine and tryptophan biosynthesis	0	0	1000	0				MNXR104379	SBO:0000176	rxn01739
R03460	3-phosphoshikimate 1-carboxyvinyltransferase	2.5.1.19	C00074[c] + C03175[c] <=> C00009[c] + C01269[c]	ZMO1796	Phenylalanine,tyrosine and tryptophan biosynthesis	1	-1000	1000	0				MNXR103226	SBO:0000176	rxn02476
R01714	chorismate synthase	4.2.3.5	C01269[c] -> C00251[c] + C00009[c]	ZMO1693	Phenylalanine,tyrosine and tryptophan biosynthesis	0	0	1000	0				MNXR96709	SBO:0000176	rxn01255
R02340	tryptophan synthase alpha chain	4.2.1.20	C00463[c] + C00118[c] <=> C03506[c]	ZMO0584	Phenylalanine,tyrosine and tryptophan biosynthesis	1	-1000	1000	0				MNXR99889	SBO:0000176	rxn01682
R00674	tryptophan synthase beta chain	4.2.1.20	C00065[c] + C00463[c] -> C00078[c] + C00001[c]	ZMO0585	Phenylalanine,tyrosine and tryptophan biosynthesis	0	0	1000	0				MNXR104946	SBO:0000176	rxn00474
R02722	tryptophan synthase alpha AND beta chain	4.2.1.20	C00065[c] + C03506[c] <=> C00078[c] + C00118[c] + C00001[c]	ZMO0584 AND ZMO0585	Phenylalanine,tyrosine and tryptophan biosynthesis	1	-1000	1000	0				MNXR104343	SBO:0000176	rxn01964
R03508	indole-3-glycerol phosphate synthase	4.1.1.48	C01302[c] + C00080[c] -> C00011[c] + C03506[c] + C00001[c]	ZMO0545	Phenylalanine,tyrosine and tryptophan biosynthesis	0	0	1000	0				MNXR100814	SBO:0000176	rxn02507
R03509	phosphoribosylanthranilate isomerase	5.3.1.24	C04302[c] -> C01302[c]	ZMO0586	Phenylalanine,tyrosine and tryptophan biosynthesis	0	0	1000	0				MNXR103156	SBO:0000176	rxn02508
R01073	anthranilate phosphoribosyltransferase	2.4.2.18	C00108[c] + C00119[c] -> C00013[c] + C04302[c]	ZMO0200	Phenylalanine,tyrosine and tryptophan biosynthesis	0	0	1000	0				MNXR95842	SBO:0000176	rxn00791
R00985	anthranilate synthase component I AND II	4.1.3.27	C00251[c] + C00014[c] -> C00108[c] + C00022[c] + C00001[c] + C00080[c]	ZMO0201 AND ZMO0468	Phenylalanine,tyrosine and tryptophan biosynthesis	0	0	1000	0				MNXR95844	SBO:0000176	rxn00726
R00986	anthranilate synthase component I AND II	4.1.3.27	C00251[c] + C00064[c] -> C00108[c] + C00022[c] + C00025[c] + C00080[c]	ZMO0201 AND ZMO0468	Phenylalanine,tyrosine and tryptophan biosynthesis	0	0	1000	0				MNXR95843	SBO:0000176	rxn00727
R01715	chorismate mutase	5.4.99.5	C00251[c] <=> C00254[c]	ZMO0563	Phenylalanine,tyrosine and tryptophan biosynthesis	1	-1000	1000	0				MNXR96708	SBO:0000176	rxn01256
R01373	prephenate dehydratase	4.2.1.51	C00254[c] + C00080[c] <=> C00166[c] + C00011[c] + C00001[c]	ZMO1678	Phenylalanine,tyrosine and tryptophan biosynthesis	1	-1000	1000	0				MNXR138717	SBO:0000176	rxn01000
R00694	aromatic-amino-acid transaminase	2.6.1.57	C00079[c] + C00026[c] <=> C00166[c] + C00025[c]	ZMO0937	Phenylalanine,tyrosine and tryptophan biosynthesis	1	-1000	1000	0				MNXR138701	SBO:0000176	rxn00493
R00734	aspartate aminotransferase or aromatic-amino-acid transaminase	2.6.1.1 or 2.6.1.57	C00082[c] + C00026[c] <=> C01179[c] + C00025[c]	ZMO0342 or ZMO0937	Phenylalanine,tyrosine and tryptophan biosynthesis	1	-1000	1000	0				MNXR105000	SBO:0000176	rxn00527
R01731	aromatic-amino-acid transaminase	2.6.1.57	C00049[c] + C00254[c] -> C00036[c] + C00826[c]	ZMO0937	Phenylalanine,tyrosine and tryptophan biosynthesis	0	0	1000	0				MNXR00000
R00691	prephenate dehydratase	4.2.1.51	C00826[c] + C00080[c] -> C00079[c] + C00011[c] + C00001[c]	ZMO1678	Phenylalanine,tyrosine and tryptophan biosynthesis	0	0	1000	0				MNXR95958	SBO:0000176	rxn00490
R00732	cyclohexadienyl dehydrogenase	1.3.1.43	C00826[c] + C00003[c] -> C00082[c] + C00011[c] + C00004[c]	ZMO0420	Phenylalanine,tyrosine and tryptophan biosynthesis	0	0	1000	0				MNXR00000
R00733	arogenate dehydrogenase (NADP+)	1.3.1.78 or 1.3.1.79	C00826[c] + C00006[c] -> C00082[c] + C00011[c] + C00005[c]		Phenylalanine,tyrosine and tryptophan biosynthesis	0	0	1000	0				MNXR00000
R04941	cystathionine beta-lyase	4.4.1.8	C05699[c] + C00001[c] -> C05698[c] + C00014[c] + C00022[c]	ZMO0327	Selenoamino acid metabolism	0	0	1000	0				MNXR00000
R04936	adenosylhomocysteinase	3.3.1.1	C05692[c] + C00001[c] -> C00212[c] + C05698[c]	ZMO0182	Selenoamino acid metabolism	0	0	1000	0				MNXR00000
R04771	S-adenosylmethionine	2.5.1.6	C00002[c] + C05335[c] + C00001[c] + C00080[c] -> C00009[c] + C00013[c] + C05691[c]	ZMO0273	Selenoamino acid metabolism	0	0	1000	0				MNXR00000
R04770	methionine-gamma-lyase	4.4.1.11	C05335[c] + C00001[c] -> C05703[c] + C00014[c] + C00109[c]	ZMO0676	Selenoamino acid metabolism	0	0	1000	0				MNXR00000
R03601	cysteine synthase	2.5.1.47	C00979[c] + C01528[c] -> C05688[c] + C00033[c]	ZMO0748 AND ZMO0821	Selenoamino acid metabolism	0	0	1000	0				MNXR00000
R04929	sulfate adenylyltransferase subunit 1 AND 2	2.7.7.4	C00002[c] + C05697[c] + 3 C00080[c] -> C00013[c] + C05686[c]	ZMO0004 AND ZMO0005	Selenoamino acid metabolism	0	0	1000	0				MNXR109227	SBO:0000176	rxn03373
R04928	adenylylsulfate kinase	2.7.1.25	C00002[c] + C05686[c] + C00080[c] -> C00008[c] + C05696[c]	ZMO0003	Selenoamino acid metabolism	0	0	1000	0				MNXR00000
R03542	nitrilase	3.5.5.1	C05714[c] + 2 C00001[c] + C00080[c] -> C00041[c] + C00014[c]	ZMO1207	Cyanoamino acid metabolism	0	0	1000	0				MNXR00000
R01887	nitrilase	3.5.5.1	C05715[c] + 2 C00001[c] -> C00217[c] + C00014[c]	ZMO1207	Cyanoamino acid metabolism	0	0	1000	0				MNXR00000
R03970	gamma-glutamyltranspeptidase or glutathione hydrolase	2.3.2.2	C02512[c] + C00025[c] + C00080[c] -> C05711[c] + C00001[c]	ZMO1388	Cyanoamino acid metabolism	0	0	1000	0				MNXR105361	SBO:0000176	rxn02791
R03971	gamma-glutamyltranspeptidase or glutathione hydrolase	2.3.2.2	C05670[c] + C00025[c] + C00080[c] -> C06114[c] + C00001[c]	ZMO1388	Cyanoamino acid metabolism	0	0	1000	0				MNXR108560	SBO:0000176	rxn14123
R00485	L-asparaginase	3.5.1.1	C00152[c] + C00001[c] -> C00049[c] + C00014[c]	ZMO1683	Cyanoamino acid metabolism	0	0	1000	0				MNXR96056	SBO:0000176	rxn00342
R00260	glutamate racemase	5.1.1.3	C00025[c] <=> C00217[c]	ZMO1197	D-Glutamine and D-glutamate metabolism	1	-1000	1000	0				MNXR100288	SBO:0000176	rxn00193
R02783	UDP-N-acetylmuramoylalanine-- D-glutamate ligase	6.3.2.9	C01212[c] + C00217[c] + C00002[c] -> C00692[c] + C00008[c] + C00009[c] + C00080[c]	ZMO0829	D-Glutamine and D-glutamate metabolism	0	0	1000	0				MNXR138900	SBO:0000176	rxn02008
R03193	UDP-N-acetylmuramate--alanine ligase	6.3.2.8	C01050[c] + C00041[c] + C00002[c] -> C00008[c] + C00009[c] + C01212[c] + C00080[c]	ZMO0832	D-Glutamine and D-glutamate metabolism	0	0	1000	0				MNXR141984	SBO:0000176	rxn02286
R00401	alanine racemase	5.1.1.1	C00041[c] <=> C00133[c]	ZMO1592	D-Alanine metabolism	1	-1000	1000	0				MNXR95693	SBO:0000176	rxn00283
R01150	D-alanine-D-alanine ligase	6.3.2.4	C00002[c] + 2 C00133[c] -> C00008[c] + C00009[c] + C00993[c] + C00080[c]	ZMO0834	D-Alanine metabolism	0	0	1000	0				MNXR95678	SBO:0000176	rxn00851
R00894	glutamate-cysteine ligase	6.3.2.2	C00002[c] + C00025[c] + C00097[c] -> C00008[c] + C00009[c] + C00669[c] + C00080[c]	ZMO1556	Glutathione metabolism	0	0	1000	0				MNXR00000
R00899	aminopeptidase N or leucyl aminopeptidase	3.4.11.2 or 3.4.11.1	C01419[c] + C00001[c] -> C00097[c] + C00037[c]	ZMO1345 or ZMO1776 or ZMO0806 or ZMO1309	Glutathione metabolism	0	0	1000	0				MNXR95828	SBO:0000176	rxn00650
R00497	glutathione synthase	6.3.2.3	C00002[c] + C00669[c] + C00037[c] -> C00008[c] + C00009[c] + C00051[c] + C00080[c]	ZMO1913	Glutathione metabolism	0	0	1000	0				MNXR00000
R00115	glutathione-disulfide reductase	1.8.1.7	C00127[c] + C00005[c] + C00080[c] -> 2 C00051[c] + C00006[c]	ZMO1211	Glutathione metabolism	0	0	1000	0				MNXR00000
R00494	gamma-glutamyltranspeptidase or glutathione hydrolase	2.3.2.2 or 3.4.19.13	C00051[c] + C00001[c] -> C01419[c] + C00025[c]	ZMO1388	Glutathione metabolism	0	0	1000	0				MNXR100136	SBO:0000176	rxn00350
R03522	glutathione S-transferase	2.5.1.18	C01322[c] + C00051[c] -> C00462[c] + C02320[c]	ZMO0935 or ZMO1118	Glutathione metabolism	0	0	1000	0				MNXR00000
R04951	aminopeptidase N or leucyl aminopeptidase	3.4.11.2 or 3.4.11.1	C01419[c] + C00001[c] -> C00097[c] + C00037[c]	ZMO1345 or ZMO1776 or ZMO0806 or ZMO1309	Glutathione metabolism	0	0	1000	0				MNXR00000
R00094	glutathione-disulfide reductase	1.8.1.7	C00127[c] + C00004[c] + C00080[c] <=> 2 C00051[c] + C00003[c]	ZMO1211	Glutathione metabolism	1	-1000	1000	0				MNXR00000
R03596	thioredoxin reductase (NADPH)	1.8.1.9	C01528[c] + 3 C00006[c] + 3 C00001[c] -> C05684[c] + 3 C00005[c] + 4 C00080[c]	ZMO1142	Selenocompound metabolism	0	0	1000	0				MNXR108282	SBO:0000176	rxn11571
R09372	thioredoxin reductase (NADPH)	1.8.1.9	2 C00005[c] + C18902[c] + 2 C00080[c] -> 2 C00006[c] + C05703[c] + 2 C00001[c]	ZMO1142	Selenocompound metabolism	0	0	1000	0				MNXR00000	SBO:0000176	rxn16213
R09365	5-methyltetrahydrofolate-homocysteine methyltransferase or 5-methyltetrahydropteroyltriglutamate-homocysteine methyltransferase	2.1.1.13 or 2.1.1.14	C05698[c] + C04489[c] + 4 C00080[c] -> C05335[c] + C04144[c]	ZMO1745 or ZMO1000	Selenocompound metabolism	0	0	1000	0				MNXR00000	SBO:0000176	rxn16206
R04944	cystathionine gamma-synthase	2.5.1.48	C05702[c] + C05688[c] <=> C05699[c] + C00009[c] + 2 C00080[c]		Selenocompound metabolism	1	-1000	1000	0				MNXR109239	SBO:0000176	rxn06820
R04946	cystathionine gamma-synthase	2.5.1.48	C01118[c] + C05688[c] <=> C05699[c] + C00042[c] + C00080[c]		Selenocompound metabolism	1	-1000	1000	0				MNXR134493	SBO:0000176	rxn03383
R05630	phospho-N-acetylmuramoyl-pentapeptide-transferase	2.7.8.13	C04882[c] + C17556[c] -> C00105[c] + C05897[c]	ZMO0828	Peptidoglycan biosynthesis	0	0	1000	0				MNXR142080	SBO:0000176	rxn03904
R05032	UDP-N-acetylglucosamine-- N acetylmuramyl-(pentapeptide) pyrophosphoryl-undecaprenol N-acetylglucosamine transferase	2.4.1.227	C05897[c] + C00043[c] -> C00015[c] + C05898[c] + C00080[c]	ZMO0831	Peptidoglycan biosynthesis	0	0	1000	0				MNXR105037	SBO:0000176	rxn03408
R13	R13		C05898[c] -> C04574[c] + C00889[c]		Peptidoglycan biosynthesis	0	0	1000	0				MNXR00000
R05627	undecaprenyl-diphosphatase	3.6.1.27	C04574[c] + C00001[c] -> C17556[c] + C00009[c] + C00080[c]	ZMO1115	Peptidoglycan biosynthesis	0	0	1000	0				MNXR134586	SBO:0000176	rxn03901
R14	R14		PPEPTIDO[c] + C00133[c] -> C00889[c] + C00133xt[e]		Peptidoglycan biosynthesis	0	0	1000	0				MNXR00000
R04633	beta-galactosidase	3.2.1.23	C04911[c] + C00001[c] + C00080[c] <=> C04884[c] + C00124[c]	ZMO0904	Glycan biosynthesis and metabolism	1	-1000	1000	0				MNXR00000
R01009	dolichol-phosphate mannosyltransferase	2.4.1.83	C00096[c] + C00110[c] <=> C00035[c] + C03862[c]	ZMO0503	Glycan biosynthesis and metabolism	1	-1000	1000	0				MNXR00000
R03254	2-dehydro-3-deoxyphosphooctonate aldolase (KDO 8-P synthase)	2.5.1.55	C04478[c] + C00009[c] -> C00074[c] + C01112[c] + C00001[c]	ZMO1488	Lipopolysaccharide biosynthesis	0	0	1000	0				MNXR00000
R03351	3-deoxy-manno-octulosonate cytidylyltransferase (CMP-KDO synthetase)	2.7.7.38	C00063[c] + C01187[c] -> C00013[c] + C04121[c]	ZMO1489	Lipopolysaccharide biosynthesis	0	0	1000	0				MNXR108111	SBO:0000176	rxn02405
R01530	arabinose-5-phosphate isomerase	5.3.1.13	C01112[c] <=> C00199[c]	ZMO1530	Lipopolysaccharide biosynthesis	1	-1000	1000	0				MNXR00000
R03350	3-deoxy-D-manno-octulosonate 8-phosphate phosphatase	3.1.3.45	C04478[c] + C00001[c] -> C01187[c] + C00009[c]		Lipopolysaccharide biosynthesis	0	0	1000	0				MNXR00000
R03472	phosphomethylpyrimidine synthase	4.1.99.17	C03373[c] + C00019[c] -> C04556[c] + C05198[c] + C00073[c] + C00058[c] + C00237[c] + 2 C00080[c]	ZMO0172	Thiamine metabolism	0	0	1000	0				MNXR00000
R03223	thiamine-phosphate pyrophosphorylase	2.5.1.3	C04327[c] + C04752[c] + C00080[c] -> C01081[c] + C00013[c]	ZMO0332 or ZMO1425	Thiamine metabolism	0	0	1000	0				MNXR104908	SBO:0000176	rxn02305
R00617	thiamine-monophosphate kinase	2.7.4.16	C01081[c] + C00002[c] <=> C00068[c] + C00008[c]	ZMO1553	Thiamine metabolism	0	0	1000	0				MNXR104907	SBO:0000176	rxn00438
R04509	phosphomethylpyrimidine kinase	2.7.4.7	C00002[c] + C04556[c] -> C00008[c] + C04752[c]	ZMO1003	Thiamine metabolism	0	0	1000	0				MNXR103045	SBO:0000176	rxn03108
R00615	nucleoside-triphosphatase	3.6.1.15	C00068[c] + C00001[c] -> C01081[c] + C00009[c] + C00008[c]		Thiamine metabolism	0	0	1000	0				MNXR00000
R10247	thiazole synthase	2.8.1.10	C11437[c] + C15809[c] + C15814[c] -> C20246[c] + C15810[c] + 2 C00001[c]	ZMO0738	Thiamine metabolism	0	0	1000	0				MNXR113605	SBO:0000176
R10712	thiamine-phosphate pyrophosphorylase	2.5.1.3	C04752[c] + C20247[c] + 2 C00080[c] -> C01081[c] + C00013[c] + C00011[c]	ZMO0332 or ZMO1425	Thiamine metabolism	0	0	1000	0				MNXR00000	SBO:0000176
R03471	hydroxymethylpyrimidine kinase	2.7.1.49	C00002[c] + C01279[c] -> C00008[c] + C04556[c] + C00080[c]	ZMO1003	Thiamine metabolism	0	0	1000	0				MNXR100664	SBO:0000176	rxn02484
R04448	hydroxyethylthiazole kinase	2.7.1.50	C00002[c] + C04294[c] <=> C00008[c] + C04327[c] + C00080[c]		Thiamine metabolism	1	-1000	1000	0				MNXR00000
R872	4-amino-2-methyl-5-phosphomethylpyrimidine synthetase		C03373[c] + C00001[c] + C00003[c] -> C04556[c] + 2 C00058[c] + 3 C00080[c] + C00004[c]		Thiamine metabolism	0	0	1000	0				MNXR00000
R00425	GTP cyclohydrolase II	3.5.4.25	C00044[c] + 3 C00001[c] -> C00058[c] + C01304[c] + C00013[c] + 2 C00080[c]	ZMO0474 or ZMO1698	Riboflavin metabolism	0	0	1000	0				MNXR141834	SBO:0000176	rxn00300
R03459	diaminohydroxyphosphoribosylaminopyrimidine deaminase	3.5.4.26	C01304[c] + C00001[c] + C00080[c] -> C01268[c] + C00014[c]	ZMO0476	Riboflavin metabolism	0	0	1000	0				MNXR141996	SBO:0000176	rxn02475
R03458	5-amino-6-(5-phosphoribosylamino)uracil reductase	1.1.1.193	C01268[c] + C00005[c] + C00080[c] -> C04454[c] + C00006[c]	ZMO0476	Riboflavin metabolism	0	0	1000	0				MNXR95898	SBO:0000176	rxn02474
R07280	Hydrolases	3.1.3.-	C04454[c] + C00001[c] -> C04732[c] + C00009[c]		Riboflavin metabolism	0	0	1000	0				MNXR00000
R07281	3,4-dihydroxy 2-butanone 4-phosphate synthase	4.1.99.12	C00199[c] -> C15556[c] + C00058[c] + C00080[c]	ZMO0474	Riboflavin metabolism	0	0	1000	0				MNXR97178	SBO:0000176	rxn05040
R04457	6,7-dimethyl-8-ribityllumazine synthase	2.5.1.78	C15556[c] + C04732[c] -> C04332[c] + C00009[c] + 2 C00001[c]	ZMO0473	Riboflavin metabolism	0	0	1000	0				MNXR97501	SBO:0000176	rxn03080
R00066	riboflavin synthase	2.5.1.9	2 C04332[c] -> C00255[c] + C04732[c]	ZMO0475	Riboflavin metabolism	0	0	1000	0				MNXR103430	SBO:0000176	rxn00048
R00549	riboflavin kinase	2.7.1.26	C00255[c] + C00002[c] -> C00008[c] + C00061[c] + C00080[c]	ZMO0322	Riboflavin metabolism	0	0	1000	0				MNXR103429	SBO:0000176	rxn00392
R00161	FMN adenylyltransferase	2.7.7.2	C00061[c] + C00002[c] + C00080[c] -> C00013[c] + C00016[c]	ZMO0322	Riboflavin metabolism	0	0	1000	0				MNXR95501	SBO:0000176	rxn00122
R00548	acid phosphatase	3.1.3.2 or 3.1.3.102	C00061[c] + C00001[c] -> C00255[c] + C00009[c]	ZMO0130 or ZMO0061	Riboflavin metabolism	0	0	1000	0				MNXR00000
R01710	pyridoxamine 5'-phosphate oxidase	1.4.3.5	C00250[c] + C00027[c] + C00014[c] <=> C00534[c] + C00007[c] + C00001[c]	ZMO0851	Vitamin B6 metabolism	1	-1000	1000	0				MNXR103367	SBO:0000176	rxn01251
R00277	pyridoxamine 5'-phosphate oxidase	1.4.3.5	C00647[c] + C00007[c] + C00001[c] -> C00018[c] + C00027[c] + C00014[c]	ZMO0851	Vitamin B6 metabolism	0	0	1000	0				MNXR103355	SBO:0000176	rxn00208
R01711	pyridoxamine 5'-phosphate oxidase	1.4.3.5	C00314[c] + C00007[c] <=> C00250[c] + C00027[c]	ZMO0851	Vitamin B6 metabolism	1	-1000	1000	0				MNXR103363	SBO:0000176	rxn01252
R00278	pyridoxamine 5'-phosphate oxidase	1.4.3.5	C00627[c] + C00007[c] -> C00018[c] + C00027[c]	ZMO0851	Vitamin B6 metabolism	0	0	1000	0				MNXR102438	SBO:0000176	rxn00209
R05085	phosphoserine aminotransferase	2.6.1.52	C06054[c] + C00025[c] <=> C06055[c] + C00026[c]	ZMO1684	Vitamin B6 metabolism	1	-1000	1000	0				MNXR102169	SBO:0000176	rxn03445
R05086	threonine synthase	4.2.3.1	C06055[c] + C00001[c] -> C06056[c] + C00009[c]	ZMO1891	Vitamin B6 metabolism	0	0	1000	0				MNXR95024	SBO:0000176	rxn03446
R05838	pyridoxine 5-phosphate synthase	2.6.99.2	C11638[c] + C11437[c] -> C00627[c] + C00009[c] + 2 C00001[c] + 2 C00080[c]	ZMO1708	Vitamin B6 metabolism	0	0	1000	0				MNXR109875	SBO:0000176	rxn04070
R05837	4-hydroxythreonine-4-phosphate dehydrogenase	1.1.1.262	C06055[c] + C00003[c] + C00080[c] -> C11638[c] + C00004[c] + C00011[c]	ZMO1313	Vitamin B6 metabolism	0	0	1000	0				MNXR109874	SBO:0000176	rxn11663
R04210	4-phosphoerythronate dehydrogenase	1.1.1.290	C03393[c] + C00003[c] <=> C06054[c] + C00004[c] + C00080[c]		Vitamin B6 metabolism	1	-1000	1000	0				MNXR102495	SBO:0000176	rxn02939
R11337	2-oxoglutarate reductase	1.1.1.399	C01087[c] + C00003[c] <=> C00026[c] + C00004[c] + C00080[c]	ZMO1685	Vitamin B6 metabolism	1	-1000	1000	0				MNXR00000
R01825	erythrose-4-phosphate dehydrogenase	1.2.1.72	C00279[c] + C00003[c] + C00001[c] <=> C03393[c] + C00004[c] + 2 C00080[c]		Vitamin B6 metabolism	1	-1000	1000	0				MNXR97842	SBO:0000176	rxn01331
R01147	D-alanine transaminase		C00133[c] + C00018[c] -> C00647[c] + C00022[c]		Vitamin B6 metabolism	0	0	1000	0				MNXR00000
R871	L-alanine transaminase		C00041[c] + C00018[c] -> C00647[c] + C00022[c]		Vitamin B6 metabolism	0	0	1000	0				MNXR00000
R00104	NAD+ kinase	2.7.1.23	C00002[c] + C00003[c] -> C00008[c] + C00006[c] + C00080[c]	ZMO1329	Nicotinate and nicotinamide metabolism	0	0	1000	0				MNXR101882	SBO:0000176	rxn00077
R03005	nicotinate-nucleotide adenylyltransferase	2.7.7.1 or 2.7.7.18	C01185[c] + C00002[c] + C00080[c] <=> C00013[c] + C00857[c]	ZMO1662	Nicotinate and nicotinamide metabolism	1	-1000	1000	0				MNXR101978	SBO:0000176	rxn02155
R00137	nicotinate-nucleotide adenylyltransferase	2.7.7.18 or 2.7.7.1	C00455[c] + C00002[c] + C00080[c] <=> C00013[c] + C00003[c]	ZMO1662	Nicotinate and nicotinamide metabolism	1	-1000	1000	0				MNXR95841	SBO:0000176	rxn00105
R00189	NAD+ synthase	6.3.1.5	C00002[c] + C00857[c] + C00014[c] -> C00020[c] + C00013[c] + C00003[c] + C00080[c]	ZMO0899	Nicotinate and nicotinamide metabolism	0	0	1000	0				MNXR101897	SBO:0000176	rxn00138
R03348	nicotinate-nucleotide pyrophosphorylase(carboxylating)	2.4.2.19	C03722[c] + C00119[c] + 2 C00080[c] -> C01185[c] + C00011[c] + C00013[c]	ZMO1870	Nicotinate and nicotinamide metabolism	0	0	1000	0				MNXR101980	SBO:0000176	rxn02402
R04292	quinolinate synthase	2.5.1.72	C05840[c] + C00111[c] -> C00009[c] + C03722[c] + 2 C00001[c]	ZMO1871	Nicotinate and nicotinamide metabolism	0	0	1000	0				MNXR103400	SBO:0000176	rxn02988
R02323	5'-nucleotidase	3.1.3.5	C00455[c] + C00001[c] -> C00009[c] + C03150[c]	ZMO0985	Nicotinate and nicotinamide metabolism	0	0	1000	0				MNXR101970	SBO:0000176	rxn01670
R03346	5'-nucleotidase	3.1.3.5	C01185[c] + C00001[c] -> C00009[c] + C05841[c]	ZMO0985	Nicotinate and nicotinamide metabolism	0	0	1000	0				MNXR102027	SBO:0000176	rxn02400
R00481	L-aspartate oxidase	1.4.3.16	C00049[c] + C00007[c] -> C05840[c] + C00027[c] + C00080[c]	ZMO0144	Nicotinate and nicotinamide metabolism	0	0	1000	0				MNXR96094	SBO:0000176	rxn00338
R02322	nicotinamide-nucleotide amidase	3.5.1.42	C00455[c] + C00001[c] -> C01185[c] + C00014[c]	ZMO1130	Nicotinate and nicotinamide metabolism	0	0	1000	0				MNXR101969	SBO:0000176	rxn01669
R02294	purine-nucleoside phosphorylase	2.4.2.1	C03150[c] + C00009[c] <=> C00153[c] + C00620[c]		Nicotinate and nicotinamide metabolism	1	-1000	1000	0				MNXR103048	SBO:0000176	rxn01646
R02295	purine-nucleoside phosphorylase	2.4.2.1	C05841[c] + C00009[c] <=> C00253[c] + C00620[c]		Nicotinate and nicotinamide metabolism	1	-1000	1000	0				MNXR102011	SBO:0000176	rxn01647
R00103	NAD+ diphosphatase	3.6.1.22	C00003[c] + C00001[c] -> C00455[c] + C00020[c] + 2 C00080[c]		Nicotinate and nicotinamide metabolism	0	0	1000	0				MNXR00000
R01270	NMN nucleosidase	3.2.2.14	C00455[c] + C00001[c] -> C00117[c] + C00153[c] + C00080[c]		Nicotinate and nicotinamide metabolism	0	0	1000	0				MNXR00000
R01724	nicotinic acid mononucleotide pyrophosphorylase	6.3.4.21	C01185[c] + C00013[c] + C00008[c] + C00009[c] -> C00253[c] + C00119[c] + C00002[c] + C00001[c]		Nicotinate and nicotinamide metabolism	0	0	1000	0				MNXR101909	SBO:0000176	rxn08981
R03051	ketol-acid reductoisomerase	1.1.1.86	C00900[c] + C00005[c] -> C04272[c] + C00006[c]	ZMO1141	Pantothenate and CoA biosynthesis	0	0	1000	0				MNXR107913	SBO:0000176	rxn02186
R01226	3-methyl-2-oxobutanoate hydroxymethyltransferase	2.1.2.11	C00141[c] + C00143[c] + C00001[c] -> C00966[c] + C00101[c]	ZMO1952 or ZMO1970	Pantothenate and CoA biosynthesis	0	0	1000	0				MNXR141870	SBO:0000176	rxn00912
R02472	2-oxopantoate reductase	1.1.1.169	C00966[c] + C00005[c] + C00080[c] -> C00006[c] + C00522[c]		Pantothenate and CoA biosynthesis	0	0	1000	0				MNXR141943	SBO:0000176	rxn01790
R02473	pantoate--beta-alanine ligase	6.3.2.1	C00522[c] + C00099[c] + C00002[c] -> C00020[c] + C00013[c] + C00864[c] + C00080[c]	ZMO1971	Pantothenate and CoA biosynthesis	0	0	1000	0				MNXR141944	SBO:0000176	rxn01791
R00489	aspartate alpha-decarboxylase	4.1.1.11	C00049[c] + C00080[c] -> C00011[c] + C00099[c]		Pantothenate and CoA biosynthesis	0	0	1000	0				MNXR96077	SBO:0000176	rxn00346
R03018	type III pantothenate kinase	2.7.1.33	C00864[c] + C00002[c] -> C00008[c] + C03492[c] + C00080[c]	ZMO1867	Pantothenate and CoA biosynthesis	0	0	1000	0				MNXR103050	SBO:0000176	rxn12510
R04231	phosphopantothenate--cysteine ligase	6.3.2.5	C03492[c] + C00063[c] + C00097[c] -> C00055[c] + C00013[c] + C04352[c] + C00080[c]	ZMO1190	Pantothenate and CoA biosynthesis	0	0	1000	0				MNXR103119	SBO:0000176	rxn09177
R03269	phosphopantothenoylcysteine decarboxylase	4.1.1.36	C04352[c] + C00080[c] -> C00011[c] + C01134[c]	ZMO1190	Pantothenate and CoA biosynthesis	0	0	1000	0				MNXR141985	SBO:0000176	rxn02341
R01625	holo-[acyl-carrier protein]synthase	2.7.8.7	C00010[c] + C03688[c] -> C00054[c] + C00229[c] + C00080[c]	ZMO1709	Pantothenate and CoA biosynthesis	0	0	1000	0				MNXR95403	SBO:0000176	rxn06023
R03035	pantetheine-phosphate adenylyltransferase	2.7.7.3	C01134[c] + C00002[c] + C00080[c] -> C00013[c] + C00882[c]	ZMO0854	Pantothenate and CoA biosynthesis	0	0	1000	0				MNXR141973	SBO:0000176	rxn02175
R00130	dephospho-CoA kinase	2.7.1.24	C00882[c] + C00002[c] -> C00008[c] + C00010[c] + C00080[c]	ZMO0040	Pantothenate and CoA biosynthesis	0	0	1000	0				MNXR97762	SBO:0000176	rxn00100
R04391	type III pantothenate kinase	2.7.1.33	C00002[c] + C04079[c] -> C00008[c] + C04352[c] + C00080[c]	ZMO1867	Pantothenate and CoA biosynthesis	0	0	1000	0				MNXR95866	SBO:0000176	rxn03047
R02971	type III pantothenate kinase	2.7.1.33	C00002[c] + C00831[c] -> C00008[c] + C01134[c] + C00080[c]	ZMO1867	Pantothenate and CoA biosynthesis	0	0	1000	0				MNXR141971	SBO:0000176	rxn02128
R01216	3-methyl-2-oxobutanoate hydroxymethyltransferase	2.1.2.11	C00966[c] <=> C00141[c] + C00067[c]	ZMO1952 or ZMO1970	Pantothenate and CoA biosynthesis	1	-1000	1000	0				MNXR94792	SBO:0000176	rxn00905
R03210	8-amino-7-oxononanoate synthase	2.3.1.47	C00041[c] + C01063[c] -> C00011[c] + C00010[c] + C01092[c] + 4 C00080[c]	ZMO1917	Biotin metabolism	0	0	1000	0				MNXR00000
R03231	adenosylmethionine-8-amino-7-oxononanoate aminotransferase	2.6.1.62	C00019[c] + C01092[c] <=> C04425[c] + C01037[c]	ZMO1918	Biotin metabolism	0	0	1000	0				MNXR00000
R03182	dethiobiotin synthetase	6.3.3.3	C00011[c] + C01037[c] + C00002[c] -> C01909[c] + C00009[c] + C00008[c] + 3 C00080[c]	ZMO1915	Biotin metabolism	0	0	1000	0				MNXR00000
R01078	biotin synthetase	2.8.1.6	C01909[c] + C17023[c] + C00019[c] -> C00120[c] + C00073[c] + C05198[c] + C00080[c]	ZMO0094	Biotin metabolism	0	0	1000	0				MNXR138149	SBO:0000176	rxn08180
R09543	malonyl-CoA O-methyltransferase	2.1.1.197	C00019[c] + C01209[c] + C00080[c] -> C00021[c] + C19673[c]	ZMO1915	Biotin metabolism	0	0	1000	0				MNXR00000
R04385	biotin carboxylase	6.3.4.14	C00002[c] + C06250[c] + C00288[c] <=> C00008[c] + C00009[c] + C04419[c] + C00080[c]	ZMO0735	Biotin metabolism	1	-1000	1000	0				MNXR96330	SBO:0000176	rxn06672
R04562	biotin---[biotin carboxyl-carrier protein] ligase	6.3.4.15	C00002[c] + C00120[c] + C04735[c] <=> C00020[c] + C00013[c] + C04681[c]	ZMO1868	Biotin metabolism	1	-1000	1000	0				MNXR00000
R04386	acetyl-CoA carboxytransferase	2.1.3.15	C00024[c] + C04419[c] + C00080[c] <=> C00083[c] + C06250[c]	ZMO0583 AND ZMO0599	Biotin metabolism	1	-1000	1000	0				MNXR95220	SBO:0000176	rxn06673
R07766	lipoyl(octanoyl) transferase	2.3.1.181	C05752[c] + C16240[c] -> C16236[c] + C00229[c] + C00080[c]	ZMO1302	Lipoic acid metabolism	0	0	1000	0				MNXR111354	SBO:0000176	rxn07580
R07769	lipoyl(octanoyl) transferase	2.3.1.181	C16239[c] + C16240[c] -> C16237[c] + C00229[c]	ZMO1302	Lipoic acid metabolism	0	0	1000	0				MNXR111357	SBO:0000176	rxn07583
R07768	lipoic acid synthetase	2.8.1.8	C05752[c] + 2 C17023[c] + 2 C00019[c] -> C16239[c] + 2 C00073[c] + 2 C05198[c]	ZMO1132	Lipoic acid metabolism	0	0	1000	0				MNXR142269	SBO:0000176	rxn07582
R04620	alkaline phosphatase	3.1.3.1	C04895[c] + 3 C00001[c] -> C04874[c] + 3 C00009[c] + 2 C00080[c]	ZMO0938	Folate biosynthesis	0	0	1000	0				MNXR139295	SBO:0000176	rxn03167
R03504	dihydroneopterin aldolase	4.1.2.25	C04874[c] -> C01300[c] + C00266[c]	ZMO1059	Folate biosynthesis	0	0	1000	0				MNXR125603	SBO:0000176	rxn02504
R03503	2-amino-4-hydroxy-6-hydroxymethyldihydropteridine pyrophosphokinase	2.7.6.3	C01300[c] + C00002[c] -> C00020[c] + C04807[c] + C00080[c]	ZMO1647	Folate biosynthesis	0	0	1000	0				MNXR141999	SBO:0000176	rxn02503
R03066	dihydropteroate synthase	2.5.1.15	C01300[c] + C00568[c] -> C00921[c] + C00001[c]	ZMO1006	Folate biosynthesis	0	0	1000	0				MNXR139168	SBO:0000176	rxn02200
R03067	dihydropteroate synthase	2.5.1.15	C04807[c] + C00568[c] -> C00013[c] + C00921[c]	ZMO1006	Folate biosynthesis	0	0	1000	0				MNXR138353	SBO:0000176	rxn02201
R02237	dihydrofolate synthase or folylpolyglutamate synthase	6.3.2.12 or 6.3.2.17	C00921[c] + C00002[c] + C00025[c] -> C00008[c] + C00009[c] + C00415[c] + C00080[c]	ZMO0582	Folate biosynthesis	0	0	1000	0				MNXR138234	SBO:0000176	rxn01603
R01716	para-aminobenzoate synthetase component I AND II	2.6.1.85	C00251[c] + C00064[c] -> C11355[c] + C00025[c]	ZMO0113 AND ZMO0114	Folate biosynthesis	0	0	1000	0				MNXR95440	SBO:0000176	rxn01257
R00939	dihydrofolate reductase	1.5.1.3	C00415[c] + C00005[c] + C00080[c] <=> C00006[c] + C00101[c]	ZMO0321	Folate biosynthesis	1	-1000	1000	0				MNXR139012	SBO:0000176	rxn00686
R05553	aminodeoxychorismate lyase	4.1.3.38	C11355[c] -> C00022[c] + C00568[c] + C00080[c]	ZMO0343	Folate biosynthesis	0	0	1000	0				MNXR95436	SBO:0000176	rxn03841
R00428	GTP cyclohydrolase I	3.5.4.16	C00044[c] + C00001[c] + 4 C00080[c] -> C05922[c]	ZMO1229	Folate biosynthesis	0	0	1000	0				MNXR138935	SBO:0000176	rxn00302
R05046	GTP cyclohydrolase I	3.5.4.16	C05922[c] + C00001[c] -> C05923[c] + C00058[c] + C00080[c]	ZMO1229	Folate biosynthesis	0	0	1000	0				MNXR138945	SBO:0000176	rxn03419
R05048	GTP cyclohydrolase I	3.5.4.16	C05923[c] -> C06148[c]	ZMO1229	Folate biosynthesis	0	0	1000	0				MNXR105383	SBO:0000176	rxn03421
R04639	GTP cyclohydrolase I	3.5.4.16	C06148[c] -> C04895[c] + C00001[c] + 4 C00080[c]	ZMO1229	Folate biosynthesis	0	0	1000	0				MNXR105370	SBO:0000176	rxn03174
R04286	6-pyruvoyltetrahydropterin synthase	4.2.3.12	C04895[c] -> C03684[c] + C00536[c]	ZMO0818	Folate biosynthesis	0	0	1000	0				MNXR103331	SBO:0000176	rxn02986
R02235	dihydrofolate reductase	1.5.1.3	C00415[c] + C00003[c] + C00080[c] <=> C00504[c] + C00004[c]	ZMO0321	Folate biosynthesis	1	-1000	1000	0				MNXR97399	SBO:0000176	rxn01601
R02236	dihydrofolate reductase	1.5.1.3	C00415[c] + C00006[c] + C00080[c] <=> C00504[c] + C00005[c]	ZMO0321	Folate biosynthesis	1	-1000	1000	0				MNXR97400	SBO:0000176	rxn01602
R00937	dihydrofolate reductase	1.5.1.3	C00504[c] + 2 C00004[c] -> C00101[c] + 2 C00003[c]	ZMO0321	Folate biosynthesis	0	0	1000	0				MNXR139011	SBO:0000176	rxn14120
R00940	dihydrofolate reductase	1.5.1.3	C00504[c] + 2 C00005[c] -> C00101[c] + 2 C00006[c]	ZMO0321	Folate biosynthesis	0	0	1000	0				MNXR139013	SBO:0000176	rxn12649
R09978	7-cyano-7-deazaguanine synthase	6.3.4.20	C20248[c] + C00014[c] + C00002[c] -> C15996[c] + C00008[c] + C00009[c] + C00001[c] + C00080[c]	ZMO1023	Folate biosynthesis	0	0	1000	0				MNXR00000
R07605	7-cyano-7-deazaguanine reductase	1.7.1.13	C15996[c] + 2 C00005[c] + 3 C00080[c] -> C16675[c] + 2 C00006[c]	ZMO0326	Folate biosynthesis	0	0	1000	0				MNXR00000
R00942	folylpolyglutamate synthase	6.3.2.17	C00002[c] + C00101[c] + C00025[c] + 2 C00080[c] <=> C00008[c] + C00009[c] + C09332[c]	ZMO0582	Folate biosynthesis	1	-1000	1000	0				MNXR139015	SBO:0000176	rxn00689
R09959	6-carboxytetrahydropterin synthase	4.1.2.50	C04895[c] + C00001[c] -> C20239[c] + C00084[c] + C00536[c] + C00080[c]	ZMO0818	Folate biosynthesis	0	0	1000	0				MNXR00000
R01333	glycolaldehyde dehydrogenase	1.2.1.21	C00266[c] + C00003[c] + C00001[c] -> C00160[c] + C00004[c] + 2 C00080[c]		Folate biosynthesis	0	0	1000	0				MNXR00000
R01654	dihydrofolate synthase or folylpolyglutamate synthase	6.3.2.12 or 6.3.2.17	C00002[c] + C00234[c] + C00025[c] + 2 C00080[c] <=> C00008[c] + C00009[c] + C05928[c]	ZMO0582	Folate biosynthesis	1	-1000	1000	0				MNXR00000
R00424	GTP cyclohydrolase I	3.5.4.16	C00044[c] + C00001[c] -> C04895[c] + C00058[c] + C00080[c]	ZMO1229	Folate biosynthesis	0	0	1000	0				MNXR100453	SBO:0000176	rxn00299
R01221	Glycine Cleavage System	1.4.4.2	C00037[c] + C00101[c] + C00003[c] -> C00143[c] + C00014[c] + C00011[c] + C00004[c]		Folate biosynthesis	0	0	1000	0				MNXR141866	SBO:0000176	rxn00908
R10002	7-carboxy-7-deazaguanine synthase	4.3.99.3	C20239[c] + C00080[c] -> C20248[c] + C00014[c]		Folate biosynthesis	0	0	1000	0				MNXR00000
R01655	methenyltetrahydrofolate cyclohydrolase	3.5.4.9	C00234[c] + C00080[c] <=> C00445[c] + C00001[c]	ZMO0914	One carbon pool by folate	1	-1000	1000	0				MNXR101748	SBO:0000176	rxn01211
R01220	methylenetetrahydrofolate dehydrogenase (NADP+)	1.5.1.5	C00445[c] + C00005[c] <=> C00143[c] + C00006[c]	ZMO0914	One carbon pool by folate	1	-1000	1000	0				MNXR141865	SBO:0000176	rxn00907
R00943	formate--tetrahydrofolate ligase	6.3.4.3	C00101[c] + C00058[c] + C00002[c] -> C00008[c] + C00009[c] + C00234[c]	ZMO0454	One carbon pool by folate	0	0	1000	0				MNXR00000
R00936	dihydrofolate reductase	1.5.1.3	C00415[c] + C00004[c] + C00080[c] <=> C00101[c] + C00003[c]	ZMO0321	One carbon pool by folate	1	-1000	1000	0				MNXR139010	SBO:0000176	rxn00684
R04326	phosphoribosylglycinamide formyltransferase 1	2.1.2.2	C03838[c] + C00445[c] + C00001[c] -> C04376[c] + C00101[c] + 2 C00080[c]	ZMO0708	One carbon pool by folate	0	0	1000	0				MNXR139269	SBO:0000176	rxn03005
R02301	5-formyltetrahydrofolate cyclo-ligase	6.3.3.2	C00002[c] + C03479[c] -> C00008[c] + C00009[c] + C00445[c]	ZMO0215	One carbon pool by folate	0	0	1000	0				MNXR99668	SBO:0000176	rxn01653
R07168	methylenetetrahydrofolate reductase [NAD(P)H]	1.5.1.20	C00143[c] + C00004[c] + 2 C00080[c] -> C00440[c] + C00003[c]	ZMO1747	One carbon pool by folate	0	0	1000	0				MNXR142121	SBO:0000176	rxn04954
R02300	aminomethyltransferase	2.1.2.10	C00445[c] + C00001[c] -> C03479[c] + C00080[c]		One carbon pool by folate	0	0	1000	0				MNXR99614	SBO:0000176	rxn01652
R00084	hydroxymethylbilane synthase	2.5.1.61	4 C00931[c] + C00001[c] -> C01024[c] + 4 C00014[c]	ZMO1903	Porphyrin and chlorophyll metabolism	0	0	1000	0				MNXR100658	SBO:0000176	rxn00060
R03165	uroporphyrinogen-III synthase	4.2.1.75	C01024[c] -> C01051[c] + C00001[c]	ZMO1902	Porphyrin and chlorophyll metabolism	0	0	1000	0				MNXR105139	SBO:0000176	rxn02264
R03194	uroporphyrin-III C-methyltransferase	2.1.1.107	2 C00019[c] + C01051[c] -> 2 C00021[c] + C02463[c] + C00080[c]	ZMO0006 or ZMO1271	Porphyrin and chlorophyll metabolism	0	0	1000	0				MNXR105137	SBO:0000176	rxn02287
R03197	uroporphyrinogen decarboxylase	4.1.1.37	C01051[c] + 4 C00080[c] -> 4 C00011[c] + C03263[c]	ZMO1998	Porphyrin and chlorophyll metabolism	0	0	1000	0				MNXR105140	SBO:0000176	rxn02288
R03220	coproporphyrinogen III oxidase	1.3.3.3	C00007[c] + C03263[c] + 2 C00080[c] -> 2 C00011[c] + C01079[c] + 2 C00001[c]	ZMO0951	Porphyrin and chlorophyll metabolism	0	0	1000	0				MNXR96880	SBO:0000176	rxn02303
R00310	ferrochelatase	4.99.1.1	C02191[c] + C14818[c] -> C00032[c] + 2 C00080[c]	ZMO0303	Porphyrin and chlorophyll metabolism	0	0	1000	0				MNXR138966	SBO:0000176	rxn00224
R00036	porphobilinogen synthase	4.2.1.24	2 C00430[c] -> C00931[c] + 2 C00001[c] + C00080[c]	ZMO1879	Porphyrin and chlorophyll metabolism	0	0	1000	0				MNXR103095	SBO:0000176	rxn00029
R02864	sirohydrochlorin ferrochelatase	4.99.1.4	C05778[c] + C14818[c] -> C00748[c] + 3 C00080[c]	ZMO0006	Porphyrin and chlorophyll metabolism	0	0	1000	0				MNXR104375	SBO:0000176	rxn02056
R04972	uroporphyrinogen decarboxylase	4.1.1.37	C05766[c] <=> C05768[c] + 4 C00011[c] + 4 C00080[c]	ZMO1998	Porphyrin and chlorophyll metabolism	0	0	1000	0				MNXR105141	SBO:0000176	rxn03384
R03947	precorrin-2 dehydrogenase	1.3.1.76	C02463[c] + C00003[c] -> C05778[c] + C00004[c] + C00080[c]	ZMO0006	Porphyrin and chlorophyll metabolism	0	0	1000	0				MNXR104373	SBO:0000176	rxn02774
R06895	oxygen-independent coproporphyrinogen III oxidase	1.3.99.22	C03263[c] + 2 C00019[c] -> C01079[c] + 2 C00011[c] + 2 C00073[c] + 2 C05198[c]	ZMO0012 or ZMO1364	Porphyrin and chlorophyll metabolism	0	0	1000	0				MNXR96881	SBO:0000176	rxn04704
R05227	cobaltochelatase CobS AND cobaltochelatase CobT	6.6.1.2	C06503[c] + C00175[c] + C00002[c] + C00001[c] -> C06504[c] + C00009[c] + C00008[c] + 2 C00080[c]	ZMO1544 AND ZMO1543	Porphyrin and chlorophyll metabolism	0	0	1000	0				MNXR00000
R07268	cob(I)alamin adenosyltransferase	2.5.1.17	C00002[c] + C05774[c] + C00080[c] -> C00536[c] + C06508[c]	ZMO1495	Porphyrin and chlorophyll metabolism	0	0	1000	0				MNXR00000
R05220	cob(I)alamin adenosyltransferase	2.5.1.17	C06505[c] + C00002[c] + C00080[c] -> C06506[c] + C00536[c]	ZMO1495	Porphyrin and chlorophyll metabolism	0	0	1000	0				MNXR00000
R00078	bacterioferritin	1.16.3.1	C00007[c] + 4 C14818[c] + 4 C00080[c] -> 4 C14819[c] + 2 C00001[c]	ZMO1586 or ZMO1410	Porphyrin and chlorophyll metabolism	0	0	1000	0				MNXR99561	SBO:0000176	rxn00056
R01492	cob(I)alamin adenosyltransferase	2.5.1.17	C00002[c] + C00853[c] + C00080[c] -> C00536[c] + C00194[c]	ZMO1495	Porphyrin and chlorophyll metabolism	0	0	1000	0				MNXR00000
R04109	glutamyl-tRNA reductase	1.2.1.70	C02987[c] + C00005[c] + C00080[c] <=> C03741[c] + C01641[c] + C00006[c]		Porphyrin and chlorophyll metabolism	1	-1000	1000	0				MNXR100294	SBO:0000375	rxn06591
R02272	glutamate-1-semialdehyde 2,1-aminomutase	5.4.3.8	C00430[c] <=> C03741[c]		Porphyrin and chlorophyll metabolism	1	-1000	1000	0				MNXR99850	SBO:0000176	rxn01629
R867	protoporphyrinogen oxidase (aerobic)	1.3.3.4	1.5 C00007[c] + C01079[c] -> 3 C00001[c] + C02191[c]		Porphyrin and chlorophyll metabolism	0	0	1000	0				MNXR00000
R868	protoporphyrinogen oxidase (anaerobic)	1.3.3.4	3 C00122[c] + C01079[c] -> C02191[c] + 3 C00042[c]		Porphyrin and chlorophyll metabolism	0	0	1000	0				MNXR00000
R03166	uroporphyrinogen-I synthase(SPONTANEOUS)		C01024[c] + 8 C00080[c] -> C00001[c] + C05766[c]		Porphyrin and chlorophyll metabolism	0	0	1000	0				MNXR00000
R05615	4-hydroxybenzoate polyprenyltransferase	2.5.1.39	C00156[c] + C04146[c] -> C05809[c] + C00013[c]	ZMO1419	Ubiquinone and other terpenoidquinone biosynthesis	0	0	1000	0				MNXR00000
R04986	4-hydroxy-3-polyprenylbenzoate decarboxylase	4.1.1.98	C05809[c] + C00080[c] -> C00011[c] + C05810[c]		Ubiquinone and other terpenoidquinone biosynthesis	0	0	1000	0				MNXR00000
R04987	ubiquinone biosynthesis protein	1.14.13.-	C05810[c] + C00007[c] + C00005[c] + C00080[c] -> C05811[c] + C00006[c] + C00001[c]	ZMO1189	Ubiquinone and other terpenoidquinone biosynthesis	0	0	1000	0				MNXR00000
R04988	2-polyprenyl-6-hydroxyphenyl methylase	2.1.1.222	C05811[c] + C00019[c] -> C05812[c] + C00021[c] + C00080[c]	ZMO1654	Ubiquinone and other terpenoidquinone biosynthesis	0	0	1000	0				MNXR00000
R04989	2-octaprenyl-6-methoxyphenol hydroxylase	1.14.13.-	C05812[c] + C00007[c] + C00005[c] + C00080[c] -> C05813[c] + C00006[c] + C00001[c]	ZMO1703	Ubiquinone and other terpenoidquinone biosynthesis	0	0	1000	0				MNXR00000
R04990	2-methoxy-6-polyprenyl-1,4-benzoquinol methylase	2.1.1.201	C05813[c] + C00019[c] -> C05814[c] + C00021[c] + C00080[c]	ZMO1188	Ubiquinone and other terpenoidquinone biosynthesis	0	0	1000	0				MNXR00000
R06146	ubiquinone biosynthesis monooxygenase Coq7	1.14.99.60	C05814[c] + C00007[c] + C00005[c] -> C05815[c] + C00006[c] + C00001[c]	ZMO1669	Ubiquinone and other terpenoidquinone biosynthesis	0	0	1000	0				MNXR00000
R05614	3-demethylubiquinone-9 3-methyltransferase	2.1.1.64	C05815[c] + C00019[c] -> C00399[c] + C00021[c]	ZMO1654	Ubiquinone and other terpenoidquinone biosynthesis	0	0	1000	0				MNXR00000
R05616	4-hydroxybenzoate octaprenyltransferase	2.5.1.39	C01230[c] + C00156[c] <=> C13425[c] + C00013[c]	ZMO1419	Ubiquinone and other terpenoidquinone biosynthesis	1	-1000	1000	0				MNXR00000
R04993	demethylmenaquinone methyltransferase	2.1.1.163	C05818[c] + C00019[c] -> C00828[c] + C00021[c] + C00080[c]	ZMO1188	Ubiquinone and other terpenoidquinone biosynthesis	0	0	1000	0				MNXR135381	SBO:0000176	rxn06831
R06859	demethylmenaquinone methyltransferase	2.1.1.163	C13309[c] + C00019[c] -> C02059[c] + C00021[c] + C00080[c]	ZMO1188	Ubiquinone and other terpenoidquinone biosynthesis	0	0	1000	0				MNXR00000
R04983	2-methoxy-6-polyprenyl-1,4-benzoquinol methylase	2.1.1.201	C05803[c] + C00019[c] -> C05804[c] + C00021[c] + C00080[c]	ZMO1188	Ubiquinone and other terpenoidquinone biosynthesis	0	0	1000	0				MNXR00000
R02964	NAD(P)H dehydrogenase (quinone)	1.6.5.2	C00828[c] + C00004[c] + C00080[c] -> C05819[c] + C00003[c]	ZMO1949 or ZMO1335	Ubiquinone and other terpenoidquinone biosynthesis	0	0	1000	0				MNXR00000
R03816	NAD(P)H dehydrogenase (quinone)	1.6.5.2	C02059[c] + C00004[c] + C00080[c] -> C03313[c] + C00003[c]	ZMO1949 or ZMO1335	Ubiquinone and other terpenoidquinone biosynthesis	0	0	1000	0				MNXR00000
R07273	4-hydroxybenzoate polyprenyltransferase	2.5.1.39	C04145[c] + C00156[c] + C00080[c] <=> C00013[c] + C03885[c]	ZMO1419	Ubiquinone and other terpenoidquinone biosynthesis	1	-1000	1000	0				MNXR00000
R09736	demethylmenaquinone methyltransferase	2.1.1.163	C19847[c] + C00019[c] -> C05819[c] + C00021[c] + C00080[c]	ZMO1188	Ubiquinone and other terpenoid-quinone biosynthesis	0	0	1000	0				MNXR00000
R11225	flavin prenyltransferase	2.5.1.129	C21214[c] + C01847[c] -> C21215[c] + C00009[c] + C00080[c]		Ubiquinone and other terpenoid-quinone biosynthesis	0	0	1000	0				MNXR00000
R01302	Chorismate pyruvate lyase	4.1.3.40	C00251[c] -> C00156[c] + C00022[c]		Ubiquinone and other terpenoid-quinone biosynthesis	0	0	1000	0				MNXR00000
R175	2-Octaprenylphenol hydroxylase (anaerobic)		C05810[c] + 2 C00002[c] + 3 C00001[c] + C00003[c] -> C05811[c] + 2 C00008[c] + 3 C00080[c] + C00004[c] + 2 C00009[c]		Ubiquinone and other terpenoid-quinone biosynthesis	0	0	1000	0				MNXR00000
R176	2-octaprenyl-6-methoxyphenol hydroxylase (anaerobic)		C05812[c] + 2 C00002[c] + 3 C00001[c] + C00003[c] -> C05813[c] + 2 C00008[c] + 3 C00080[c] + C00004[c] + 2 C00009[c]		Ubiquinone and other terpenoid-quinone biosynthesis	0	0	1000	0				MNXR00000
R177	2-Octaprenyl-3-methyl-6-methoxy-1,4-benzoquinol hydroxylase (anaerobic)		C05814[c] + 2 C00002[c] + 3 C00001[c] + C00003[c] -> C05815[c] + 2 C00008[c] + 4 C00080[c] + C00004[c] + 2 C00009[c]		Ubiquinone and other terpenoid-quinone biosynthesis	0	0	1000	0				MNXR00000
R04982	ubiquinone biosynthesis monooxygenase Coq6	1.14.13.-	C05802[c] + C00007[c] -> C05803[c] + C00001[c]		Ubiquinone and other terpenoid-quinone biosynthesis	0	0	1000	0				MNXR00000
R04984	ubiquinone biosynthesis monooxygenase Coq7	1.14.99.60	C05804[c] + C00005[c] + C00080[c] + C00007[c] -> C05805[c] + C00006[c] + C00001[c]		Ubiquinone and other terpenoid-quinone biosynthesis	0	0	1000	0				MNXR00000
R01717	Isochorismate Synthase	5.4.4.2	C00251[c] + 2 C00080[c] -> C00885[c]		Ubiquinone and other terpenoid-quinone biosynthesis	0	0	1000	0				MNXR100784	SBO:0000176	rxn01258
R03037	isochorismatase	3.3.2.1	C00885[c] + C00001[c] -> C04171[c] + C00022[c] + C00080[c]	ZMO0758 or ZMO1887	Biosynthesis of siderophore group nonribosomal peptides	0	0	1000	0				MNXR00000
R05636	1-deoxy-D-xylulose-5-phosphate synthase	2.2.1.7	C00022[c] + C00118[c] + C00080[c] => C11437[c] + C00011[c]	ZMO1234 or ZMO1598	Aminoacyl-tRNA biosynthesis	0	0	1000	0				MNXR97831	SBO:0000176	rxn03909
R05688	1-deoxy-D-xylulose-5-phosphate reductoisomerase	1.1.1.267	C11437[c] + C00005[c] + C00080[c] -> C11434[c] + C00006[c]	ZMO1150	Terpenoid backbone biosynthesis	0	0	1000	0				MNXR97830	SBO:0000176	rxn03958
R05633	2-C-methyl-D-erythritol 4-phosphate cytidylyltransferase-cyclodiphosphate synthase	2.7.7.60	C11434[c] + C00063[c] + C00080[c] -> C11435[c] + C00013[c]	ZMO1128	Terpenoid backbone biosynthesis	0	0	1000	0				MNXR96807	SBO:0000176	rxn03907
R05634	4-diphosphocytidyl-2-C-methyl-D-erythritol kinase	2.7.1.148	C11435[c] + C00002[c] -> C11436[c] + C00008[c] + C00080[c]	ZMO1182	Terpenoid backbone biosynthesis	0	0	1000	0				MNXR96558	SBO:0000176	rxn03908
R05637	2-C-methyl-D-erythritol 2,4-cyclodiphosphate synthase	4.6.1.12	C11436[c] -> C11453[c] + C00055[c]	ZMO1128	Terpenoid backbone biosynthesis	0	0	1000	0				MNXR101424	SBO:0000176	rxn03910
R15	R15		C11453[c] + C00004[c] -> C00003[c] + C11811[c] + C00001[c]		Terpenoid backbone biosynthesis	0	0	1000	0				MNXR00000
R08209	4-hydroxy-3-methylbut-2-enyl diphosphate reductase	1.17.7.4	C11811[c] + C00004[c] + C00080[c] -> C00003[c] + C00129[c] + C00001[c]	ZMO0875	Terpenoid backbone biosynthesis	0	0	1000	0				MNXR100874	SBO:0000176	rxn08756
R01123	isopentenyl-diphosphate Delta-isomerase	5.3.3.2	C00129[c] -> C00235[c]		Terpenoid backbone biosynthesis	0	0	1000	0				MNXR100796	SBO:0000176	rxn00830
R01658	farnesyl diphosphate synthase	2.5.1.1	C00235[c] + C00129[c] -> C00341[c] + C00013[c]	ZMO0855	Terpenoid backbone biosynthesis	0	0	1000	0				MNXR97512	SBO:0000176	rxn01213
R02003	farnesyl diphosphate synthase	2.5.1.10	C00341[c] + C00129[c] -> C00448[c] + C00013[c]	ZMO0855	Terpenoid backbone biosynthesis	0	0	1000	0				MNXR99634	SBO:0000176	rxn01466
R16	R16		C06310[c] -> THBH[c]		Terpenoid backbone biosynthesis	0	0	1000	0				MNXR00000
R17	R17		THBH[c] + C00043[c] -> THBHGA[c] + THBHET[c]		Terpenoid backbone biosynthesis	0	0	1000	0				MNXR00000
R18	R18		THBHGA[c] <=> THBHET[c]		Terpenoid backbone biosynthesis	1	-1000	1000	0				MNXR00000
R08689	(E)-4-hydroxy-3-methylbut-2-enyl-diphosphate synthase	1.17.7.1	C11453[c] + 2 C00138[c] -> C11811[c] + 2 C00139[c] + C00001[c] + C00080[c]	ZMO0180	Terpenoid backbone biosynthesis	0	0	1000	0				MNXR00000
R05884	4-hydroxy-3-methylbut-2-enyldiphosphate reductase	1.17.7.4	C11811[c] + C00005[c] + C00080[c] -> C00006[c] + C00129[c] + C00001[c]	ZMO0875	Terpenoid backbone biosynthesis	0	0	1000	0				MNXR100810	SBO:0000176	rxn04113
R08210	4-hydroxy-3-methylbut-2-enyldiphosphate reductase	1.17.7.4	C11811[c] + C00004[c] + C00080[c] -> C00003[c] + C00235[c] + C00001[c]	ZMO0875	Terpenoid backbone biosynthesis	0	0	1000	0				MNXR97524	SBO:0000176	rxn08352
R07219	4-hydroxy-3-methylbut-2-enyldiphosphate reductase	1.17.7.4	C11811[c] + C00005[c] + C00080[c] -> C00006[c] + C00235[c] + C00001[c]	ZMO0875	Terpenoid backbone biosynthesis	0	0	1000	0				MNXR97525	SBO:0000176	rxn04996
R06447	undecaprenyl pyrophosphate synthetase	2.5.1.31	C00448[c] + 8 C00129[c] -> C04574[c] + 8 C00013[c]	ZMO1152	Terpenoid backbone biosynthesis	0	0	1000	0				MNXR134649	SBO:0000176	rxn04308
R09248	octaprenyl-diphosphate synthase	2.5.1.90	C00448[c] + 5 C00129[c] -> C04146[c] + 5 C00013[c]	ZMO0564	Terpenoid backbone biosynthesis	0	0	1000	0				MNXR00000
R10859	(E)-4-hydroxy-3-methylbut-2-enyl-diphosphate synthase	1.17.7.3	C11811[c] + C02869[c] + C00001[c] <=> C11453[c] + C02745[c] + C00080[c]	ZMO0180	Terpenoid backbone biosynthesis	1	-1000	1000	0				MNXR00000
R06223	squalene synthase	2.5.1.21	2 C00448[c] + C00005[c] + C00080[c] -> C00751[c] + 2 C00013[c] + C00006[c]		Sesquiterpenoid and triterpenoid biosynthesis	0	0	1000	0				MNXR00000
R07322	squalene-hopene cyclase	5.4.99.17	C00751[c] -> C06310[c]	ZMO0872 or ZMO1548	Sesquiterpenoid and triterpenoid biosynthesis	0	0	1000	0				MNXR00000
R07323	squalene-hopanol cyclase	4.2.1.129	C00751[c] + C00001[c] -> C06309[c]	ZMO0872 or ZMO1548	Sesquiterpenoid and triterpenoid biosynthesis	0	0	1000	0				MNXR00000
R11410	hydroxysqualene synthase	4.2.3.156	C03428[c] + C00001[c] <=> C21116[c] + C00013[c]	ZMO0869	Sesquiterpenoid and triterpenoid biosynthesis	1	-1000	1000	0				MNXR00000
R11401	hydroxysqualene dehydroxylase	1.17.8.1	C00751[c] + C00016[c] + C00001[c] <=> C21116[c] + C01352[c]	ZMO0871	Sesquiterpenoid and triterpenoid biosynthesis	1	-1000	1000	0				MNXR00000
R01740	gluconate 5-dehydrogenase	1.1.1.69	C00257[c] + C00006[c] <=> C01062[c] + C00005[c] + C00080[c]		Secondary Metabolites Metabolism	1	-1000	1000	0				MNXR00000
R01738	gluconate 5-dehydrogenase	1.1.1.69	C00257[c] + C00003[c] <=> C01062[c] + C00004[c] + C00080[c]		Secondary Metabolites Metabolism	1	-1000	1000	0				MNXR00000
R05823	2-dehydro-D-gluconate:NADP+ 2-oxidoreductase	1.1.1.274	C06473[c] + C00006[c] <=> C02780[c] + C00005[c] + C00080[c]		Secondary Metabolites Metabolism	1	-1000	1000	0				MNXR00000
R08878	2-dehydro-L-idonate:NADP+ 5-oxidoreductase	1.1.1.346 or 1.1.1.274	C15673[c] + C00006[c] <=> C02780[c] + C00005[c] + C00080[c]		Secondary Metabolites Metabolism	1	-1000	1000	0				MNXR00000
R05684	L-idonate 5-dehydrogenase	1.1.1.264	C00770[c] + C00006[c] <=> C01062[c] + C00005[c] + C00080[c]		Secondary Metabolites Metabolism	1	-1000	1000	0				MNXR00000
R05683	L-idonate 5-dehydrogenase	1.1.1.264 or 1.1.1.363	C00770[c] + C00003[c] <=> C01062[c] + C00004[c] + C00080[c]		Secondary Metabolites Metabolism	1	-1000	1000	0				MNXR00000
R00702	presqualene diphosphate synthase	2.5.1.103	2 C00448[c] <=> C00013[c] + C03428[c]	ZMO0870	Sesquiterpenoid and triterpenoid biosynthesis	1	-1000	1000	0				MNXR00000
R01728	prephenate dehydrogenase	1.3.1.12	C00254[c] + C00003[c] -> C01179[c] + C00011[c] + C00004[c]	ZMO0420	Novobiocin biosynthesis	0	0	1000	0				MNXR103121	SBO:0000176	rxn01268
R06838	carboxymethylenebutenolidase	3.1.1.45	C12838[c] + C00001[c] -> C02222[c]	ZMO1351 or ZMO1992	Xenobiotics Biodegradation and Metabolism	0	0	1000	0				MNXR110582	SBO:0000176	rxn04653
R03024	acid phosphatase or alkaline phosphatase	3.1.3.2 or 3.1.3.1	C03360[c] + C00001[c] -> C00870[c] + C00009[c] + C00080[c]	ZMO0130 or ZMO0061 or ZMO0938	Xenobiotics Biodegradation and Metabolism	0	0	1000	0				MNXR107896	SBO:0000176	rxn02166
R05233	alcohol dehydrogenase	1.1.1.1	C06611[c] + C00003[c] -> C06613[c] + C00004[c] + C00080[c]	ZMO1236 AND ZMO1596 or ZMO1722	Xenobiotics Biodegradation and Metabolism	0	0	1000	0				MNXR109409	SBO:0000176	rxn14054
R05274	vanillate monooxygenase	1.14.13.82	C06672[c] + C00007[c] + C00004[c] + C00080[c] -> C00230[c] + C00003[c] + C00067[c] + C00001[c]	ZMO0456	Xenobiotics Biodegradation and Metabolism	0	0	1000	0				MNXR00000
R05420	4-sulfomuconolactone hydrolase	3.1.1.92	C06676[c] + C00001[c] -> C11481[c] + C02222[c] + C00080[c]		Xenobiotics Biodegradation and Metabolism	0	0	1000	0				MNXR00000
R05496	nitrogenase iron protein NifH AND nitrogenase molybdenum-iron protein alpha AND beta chain	1.18.6.1	C01548[c] + C00138[c] + C00002[c] + C00080[c] + C00001[c] -> C06547[c] + C00139[c] + C00008[c] + C00009[c]	ZMO1823 AND ZMO1824 AND ZMO1825	Xenobiotics Biodegradation and Metabolism	0	0	1000	0				MNXR00000
R05351	iron-containing alcohol dehydrogenase	1.1.1.-	C06548[c] + C00010[c] + C00003[c] -> C00024[c] + C00004[c] + C00080[c]	ZMO1771	Xenobiotics Biodegradation and Metabolism	0	0	1000	0				MNXR00000
R06835	carboxymethylenebutenolidase	3.1.1.45	C12834[c] + C00001[c] -> C12835[c]	ZMO1351 or ZMO1992	Xenobiotics Biodegradation and Metabolism	0	0	1000	0				MNXR110580	SBO:0000176	rxn04650
R05510	carboxymethylenebutenolidase	3.1.1.45	C07090[c] + C00001[c] -> C07091[c]	ZMO1351 or ZMO1992	Xenobiotics Biodegradation and Metabolism	0	0	1000	0				MNXR109646	SBO:0000176	rxn03800
R05591	nitrilase	3.5.5.1	C09814[c] + 2 C00001[c] + C00080[c] -> C00180[c] + C00014[c]	ZMO1207	Xenobiotics Biodegradation and Metabolism(Aminobenzoate degradation)	0	0	1000	0				MNXR00000
R02991	3-oxoadipate enol-lactonase	3.1.1.24	C03586[c] + C00001[c] -> C00846[c]	ZMO0053	Xenobiotics Biodegradation and Metabolism	0	0	1000	0				MNXR00000
R06917	alcohol dehydrogenase	1.1.1.1	C14089[c] + C00003[c] -> C14090[c] + C00004[c] + C00080[c]	ZMO1236 AND ZMO1596 or ZMO1722	Xenobiotics Biodegradation and Metabolism	0	0	1000	0				MNXR110642	SBO:0000176	rxn04726
R06927	alcohol dehydrogenase	1.1.1.1	C02909[c] + C00003[c] -> C14099[c] + C00004[c] + C00080[c]	ZMO1236 AND ZMO1596 or ZMO1722	Xenobiotics Biodegradation and Metabolism	0	0	1000	0				MNXR110652	SBO:0000176	rxn04736
R08120	carboxymethylenebutenolidase	3.1.1.45	C16477[c] + C00001[c] -> C02222[c] + C16487[c]	ZMO1351 or ZMO1992	Xenobiotics Biodegradation and Metabolism	0	0	1000	0				MNXR111699	SBO:0000176	rxn07908
R03791	mandelate racemase	5.1.2.2	C01984[c] <=> C01983[c]	ZMO1264	Xenobiotics Biodegradation and Metabolism	1	-1000	1000	0				MNXR00000
R07855	nitrilase	3.5.5.1	C16074[c] + 2 C00001[c] <=> C07086[c] + C00014[c]	ZMO1207	Xenobiotics Biodegradation and Metabolism	1	-1000	1000	0				MNXR00000
R08121	carboxymethylenebutenolidase	3.1.1.45	C16476[c] + C00001[c] -> C02222[c] + C16487[c]	ZMO1351 or ZMO1992	Xenobiotics Biodegradation and Metabolism	0	0	1000	0				MNXR111700	SBO:0000176	rxn07909
R03893	carboxymethylenebutenolidase	3.1.1.45	C04431[c] + C00001[c] -> C02222[c]	ZMO1351 or ZMO1992	Xenobiotics Biodegradation and Metabolism	0	0	1000	0				MNXR108508	SBO:0000176	rxn02747
R05511	carboxymethylenebutenolidase	3.1.1.45	C04706[c] + C00001[c] -> C06329[c]	ZMO1351 or ZMO1992	Xenobiotics Biodegradation and Metabolism	0	0	1000	0				MNXR109647	SBO:0000176	rxn03801
R09136	carboxymethylenebutenolidase	3.1.1.45	C18242[c] + C00001[c] -> C18243[c]	ZMO1351 or ZMO1992	Xenobiotics Biodegradation and Metabolism	0	0	1000	0				MNXR00000	SBO:0000176	rxn15998
R09220	carboxymethylenebutenolidase	3.1.1.45	C18309[c] + C00001[c] -> C18310[c]	ZMO1351 or ZMO1992	Xenobiotics Biodegradation and Metabolism	0	0	1000	0				MNXR00000	SBO:0000176	rxn16082
R09222	carboxymethylenebutenolidase	3.1.1.45	C18304[c] + C00001[c] -> C18305[c]	ZMO1351 or ZMO1992	Xenobiotics Biodegradation and Metabolism	0	0	1000	0				MNXR00000	SBO:0000176	rxn16084
R08240	IMP dehydrogenase	1.1.1.205	C04646[c] + C00003[c] + C00001[c] <=> C16618[c] + C00004[c] + C00080[c]	ZMO1321	Xenobiotics Biodegradation and Metabolism	1	-1000	1000	0				MNXR00000
R08243	nucleoside-triphosphate pyrophosphatase	3.6.1.19	C16617[c] + C00001[c] <=> C04646[c] + C00013[c] + 3 C00080[c]	ZMO1095	Xenobiotics Biodegradation and Metabolism	1	-1000	1000	0				MNXR00000
R08231	orotate phosphoribosyltransferase	2.4.2.10	C07649[c] + C00119[c] + 2 C00080[c] <=> C16634[c] + C00013[c]	ZMO1707	Xenobiotics Biodegradation and Metabolism	1	-1000	1000	0				MNXR00000
R08221	cytidine deaminase	3.5.4.5	C16635[c] + C00001[c] + C00080[c] <=> C12739[c] + C00014[c]	ZMO0864	Xenobiotics Biodegradation and Metabolism	1	-1000	1000	0				MNXR00000
R08233	thymidine kinase	2.7.1.21	C11736[c] + C00002[c] + C00080[c] <=> C04242[c] + C00008[c]	ZMO0552	Xenobiotics Biodegradation and Metabolism	1	-1000	1000	0				MNXR00000
R03751	gluconolactonase	3.1.1.17	C01880[c] + C00001[c] <=> C06103[c]	ZMO1649	Xenobiotics biodegradation and metabolism	1	-1000	1000	0				MNXR00000
R10938	L-Ala-D/L-Glu epimerase	5.1.1.20	C20957[c] <=> C20958[c]	ZMO1228	Unassigned	1	-1000	1000	0				MNXR00000
R09282	3-methylfumaryl-CoA hydratase	4.2.1.153	C18323[c] + C00001[c] <=> C01011[c]	ZMO0486	Unassigned	1	-1000	1000	0				MNXR00000
R10984	serine 3-dehydrogenase (NADP+)	1.1.1.276	C00065[c] + C00006[c] <=> C06735[c] + C00011[c] + C00005[c]	ZMO0226	Unassigned	1	-1000	1000	0				MNXR00000
R00017	cytochrome c peroxidase	1.11.1.5	C00027[c] + 2 C00126[c] + 2 C00080[c] <=> 2 C00125[c] + 2 C00001[c]	ZMO1136	Unassigned	1	-1000	1000	0				MNXR00000
R01556	maltose O-acetyltransferase	2.3.1.79	C00024[c] + C00208[c] <=> C00010[c] + C02130[c]	ZMO1806	Unassigned	1	-1000	1000	0				MNXR00000
R19	R19		C00092[c] + 2 C00080[c] <=> C00668[c]		Unassigned	1	-1000	1000	0				MNXR00000
R20	R20		C00092[c] + 2 C00080[c] <=> C01172[c]		Unassigned	1	-1000	1000	0				MNXR00000
R21	R21		C00031[c] <=> C00267[c]		Unassigned	1	-1000	1000	0				MNXR00000
R22	R22		C00031[c] <=> C00221[c]		Unassigned	1	-1000	1000	0				MNXR00000
R23	R23		C00095[c] <=> C02336[c]		Unassigned	1	-1000	1000	0				MNXR00000
R24	R24		C00085[c] <=> C05345[c]		Unassigned	1	-1000	1000	0				MNXR00000
R25	R25		C00354[c] <=> C05378[c]		Unassigned	1	-1000	1000	0				MNXR00000
R26	R26		C05714[c] <=> C05670[c]		Unassigned	1	-1000	1000	0				MNXR00000
R27	R27		C01769[c] <=> C00466[c]		Unassigned	1	-1000	1000	0				MNXR00000
R28	R28		C00810[c] <=> C00466[c]		Unassigned	1	-1000	1000	0				MNXR00000
R000862	nucleoside-triphosphatase	3.6.1.15	C00002[c] + C00001[c] -> C00008[c] + C00009[c] + C00080[c]		Unassigned	0	3.89	1000	0				MNXR00000
R02918	tyrosyl-tRNA synthetase	6.1.1.1	C00002[c] + C00082[c] + C00787[c] <=> C00020[c] + C00013[c] + C02839[c]		Aminoacyl-tRNA biosynthesis	1	-1000	1000	0				MNXR105001	SBO:0000375	rxn06280
R03664	tryptophanyl-tRNA synthetase	6.1.1.2	C00002[c] + C00078[c] + C01652[c] <=> C00020[c] + C00013[c] + C03512[c]		Aminoacyl-tRNA biosynthesis	1	-1000	1000	0				MNXR00000
R03663	threonyl-tRNA synthetase	6.1.1.3	C00002[c] + C00188[c] + C01651[c] <=> C00020[c] + C00013[c] + C02992[c]		Aminoacyl-tRNA biosynthesis	1	-1000	1000	0				MNXR104848	SBO:0000375	xn06447
R03657	leucyl-tRNA synthetase	6.1.1.4	C00002[c] + C00123[c] + C01645[c] <=> C00020[c] + C00013[c] + C02047[c]		Aminoacyl-tRNA biosynthesis	1	-1000	1000	0				MNXR101053	SBO:0000375	rxn06441
R03656	isoleucyl-tRNA synthetase	6.1.1.5	C00002[c] + C00407[c] + C01644[c] <=> C00020[c] + C00013[c] + C03127[c]	ZMO0323	Aminoacyl-tRNA biosynthesis	1	-1000	1000	0				MNXR100820	SBO:0000375	rxn06440
R03658	lysyl-tRNA synthetase	6.1.1.6	C00002[c] + C00047[c] + C01646[c] <=> C00020[c] + C00013[c] + C01931[c]	ZMO0890	Aminoacyl-tRNA biosynthesis	1	-1000	1000	0				MNXR101264	SBO:0000375	rxn06442
R03038	alanyl-tRNA synthetase	6.1.1.7	C00002[c] + C00041[c] + C01635[c] <=> C00020[c] + C00013[c] + C00886[c]		Aminoacyl-tRNA biosynthesis	1	-1000	1000	0				MNXR107903	SBO:0000375	rxn06300
R03665	valyl-tRNA synthetase	6.1.1.9	C00002[c] + C00183[c] + C01653[c] <=> C00020[c] + C00013[c] + C02554[c] + C00080[c]	ZMO1878	Aminoacyl-tRNA biosynthesis	1	-1000	1000	0				MNXR00000
R03659	methionyl-tRNA synthetase	6.1.1.10	C00002[c] + C00073[c] + C01647[c] <=> C00020[c] + C00013[c] + C02430[c]	ZMO1092	Aminoacyl-tRNA biosynthesis	1	-1000	1000	0				MNXR101488	SBO:0000375	rxn06443
R03662	seryl-tRNA synthetase	6.1.1.11	C00002[c] + C00065[c] + C01650[c] <=> C00020[c] + C00013[c] + C02553[c]	ZMO0986	Aminoacyl-tRNA biosynthesis	1	-1000	1000	0				MNXR104350	SBO:0000375	rxn06446
R08218	seryl-tRNA synthetase (selenocystein)	6.1.1.11	C00002[c] + C00065[c] + C16636[c] <=> C00020[c] + C00013[c] + C06481[c]	ZMO0986	Aminoacyl-tRNA biosynthesis	1	-1000	1000	0				MNXR111783	SBO:0000375	rxn11747
R05577	aspartyl-tRNA synthetase	6.1.1.12	C01638[c] + C00049[c] + C00002[c] <=> C02984[c] + C00013[c] + C00020[c]	ZMO0715	Aminoacyl-tRNA biosynthesis	1	-1000	1000	0				MNXR96101	SBO:0000375	rxn06936
R03654	glycyl-tRNA synthetase	6.1.1.14	C00002[c] + C00037[c] + C01642[c] <=> C00020[c] + C00013[c] + C02412[c]	ZMO1444 AND ZMO1446	Aminoacyl-tRNA biosynthesis	1	-1000	1000	0				MNXR100365	SBO:0000375	rxn06438
R03661	prolyl-tRNA synthetase	6.1.1.15	C00002[c] + C00148[c] + C01649[c] <=> C00020[c] + C00013[c] + C02702[c]	ZMO0460	Aminoacyl-tRNA biosynthesis	1	-1000	1000	0				MNXR103208	SBO:0000375	rxn06445
R03650	cysteinyl-tRNA synthetase	6.1.1.16	C00002[c] + C00097[c] + C01639[c] <=> C00020[c] + C00013[c] + C03125[c]	ZMO0186	Aminoacyl-tRNA biosynthesis	1	-1000	1000	0				MNXR97018	SBO:0000375	rxn06435
R05578	glutamyl-tRNA synthetase	6.1.1.17	C01641[c] + C00025[c] + C00002[c] <=> C02987[c] + C00013[c] + C00020[c]	ZMO0900 or ZMO1964	Aminoacyl-tRNA biosynthesis	1	-1000	1000	0				MNXR100295	SBO:0000375	rxn06937
R03652	glutaminyl-tRNA synthetase	6.1.1.18	C00002[c] + C00064[c] + C01640[c] <=> C00020[c] + C00013[c] + C02282[c]		Aminoacyl-tRNA biosynthesis	1	-1000	1000	0				MNXR100257	SBO:0000375	rxn06437
R03646	arginyl-tRNA synthetase	6.1.1.19	C00002[c] + C00062[c] + C01636[c] <=> C00020[c] + C00013[c] + C02163[c]	ZMO0843	Aminoacyl-tRNA biosynthesis	1	-1000	1000	0				MNXR95950	SBO:0000375	rxn06432
R03660	phenylalanyl-tRNA synthetase	6.1.1.20	C00002[c] + C00079[c] + C01648[c] <=> C00020[c] + C00013[c] + C03511[c]	ZMO1513 AND ZMO1514	Aminoacyl-tRNA biosynthesis	1	-1000	1000	0				MNXR102634	SBO:0000375	rxn06444
R03655	histidyl-tRNA synthetase	6.1.1.21	C00002[c] + C00135[c] + C01643[c] <=> C00020[c] + C00013[c] + C02988[c]		Aminoacyl-tRNA biosynthesis	1	-1000	1000	0				MNXR100643	SBO:0000375	rxn06439
R04212	asparaginyl-tRNA synthase (glutamine-hydrolysing)	6.3.5.6	C03402[c] + C00025[c] + C00009[c] + C00008[c] <=> C06113[c] + C00064[c] + C00002[c] + C00001[c]	ZMO0782 AND ZMO0783 AND ZMO0784	Aminoacyl-tRNA biosynthesis	1	-1000	1000	0				MNXR96063	SBO:0000375	rxn11595
R03940	methionyl-tRNA formyltransferase	2.1.2.9	C02430[c] + C00234[c] <=> C00101[c] + C03294[c] + C00080[c]	ZMO0811	Aminoacyl-tRNA biosynthesis	1	-1000	1000	0				MNXR139232	SBO:0000375	rxn06538
R03332	phosphoinositide phospholipase C	3.1.4.11	C01194[c] + C00001[c] <=> C01177[c] + C00641[c] + 2 C00080[c]	ZMOp32x007	Inositol phosphate metabolism	1	-1000	1000	0				MNXR00000
R10952	phosphoinositide phospholipase C	3.1.4.11	C01277[c] + C00001[c] <=> C01220[c] + C00641[c]	ZMOp32x007	Inositol phosphate metabolism	1	-1000	1000	0				MNXR00000
R03435	phosphoinositide phospholipase C	3.1.4.11	C04637[c] + C00001[c] <=> C01245[c] + C00641[c]	ZMOp32x007	Inositol phosphate metabolism	1	-1000	1000	0				MNXR00000
R04152	2-aminoethylphosphonate---pyruvate transaminase	2.6.1.37	C03557[c] + C00022[c] + C00080[c] <=> C03167[c] + C00041[c]	ZMOp33x012	Phosphonate and phosphinate metabolis	1	-1000	1000	0				MNXR00000
R03470	4-carboxymuconolactone decarboxylase	4.1.1.44	C01278[c] <=> C03586[c] + C00011[c]	ZMOp33x017	Benzoate degradation	1	-1000	1000	0				MNXR00000
R04112	N-acetylmuramoyl-L-alanine amidase	3.5.1.28	C02999[c] + C00001[c] <=> C02713[c] + C00041[c]	ZMOp36x001		1	-1000	1000	0				MNXR00000
R02889	cellulose synthase (UDP-forming)	2.4.1.12	C00029[c] + C00760[c] <=> C00015[c] + C007601[c] + C00080[c]	ZMO1083	Starch and sucrose metabolism	1	-1000	1000	0				MNXR00000
R29	R29	DNA	0.869 C00131[c] + 0.75 C00458[c] + 0.869 C00459[c] + 0.75 C00286[c] + 4.4 C00002[c] -> 4.4 C00008[c] + 4.4 C00009[c] + 3.237 C00013[c] + C00039[c]		DNA	0	0	1000	0				MNXR00000
R30	R30	RNA	0.667 C00002[c] + 0.929 C00044[c] + 0.718 C00063[c] + 0.786 C00075[c] -> 1.24 C00008[c] + 1.24 C00009[c] + C00046[c] + 3.1 C00013[c]		RNA	0	0	1000	0				MNXR00000
R31	R31	Protein	2.144 C00041[c] + 0.317 C00062[c] + 0.435 C00152[c] + 0.435 C00049[c] + 0.037 C00097[c] + 0.308 C00064[c] + 0.307 C00025[c] + 1.903 C00037[c] + 0.146 C00135[c] + 0.672 C00407[c] + 0.672 C00123[c] + 0.447 C00047[c] + 0.145 C00073[c] + 0.019 C00079[c] + 0.391 C00148[c] + 0.383 C00065[c] + 0.415 C00188[c] + 0.093 C00078[c] + 0.122 C00082[c] + 1.057 C00183[c] + 44.92 C00002[c] -> 44.92 C00008[c] + 44…		Protein	0	0	1000	0				MNXR00000
R32	R32	Phospholipid	0.118 C05980[c] + 0.655 C00350[c] + 0.054 C00344[c] + 0.141 C01194[c] + 0.25 C00157[c] -> C00865[c]		Phospholipid	0	0	1000	0				MNXR00000
R33	R33	Phospholipid	C00093[c] + 0.1 C05761[c] + 0.1 C05764[c] + 0.02 C161ACP[c] + 0.78 C181ACP[c] -> C00681[c] + C00229[c]		Phospholipid	0	0	1000	0				MNXR00000
R34	R34	Phospholipid	C00681[c] + 0.1 C05761[c] + 0.1 C05764[c] + 0.02 C161ACP[c] + 0.78 C181ACP[c] -> C00416[c] + C00229[c]		Phospholipid	0	0	1000	0				MNXR00000
R35	R35	Hopanoids	0.11 THBH[c] + 0.692 THBHGA[c] + 0.579 THBHET[c] + 0.07 C06309[c] + 0.024 C06310[c] -> C06084[c]		Hopanoids	0	0	1000	0				MNXR00000
R36	R36	TAGs	1.235 C00093[c] + 0.408 C05223[c] + 0.445 C05761[c] + 0.222 C141ACP[c] + 0.556 C05764[c] + 0.593 C161ACP[c] + 0.111 C04088[c] + 1.112 C181ACP[c] + 0.259 C190ACP[c] -> C00422[c] + 3.705 C00229[c] + 1.235 C00009[c]		TAGs	0	0	1000	0				MNXR00000
R37	R37	Smallpool	0.167 C00003[c] + 0.149 C00006[c] + 0.145 C00010[c] + 0.01 C00229[c] + 1.26 C00134[c] + 0.765 C00315[c] + 0.249 C00101[c] + 0.243 C00061[c] + 0.141 C00016[c] -> SMALL_MOLECULES[c]		Smallpool	0	0	1000	0				MNXR00000
R38	R38	Biomass	0.195 C00046[c] + 0.027 C00039[c] + 0.605 C00017[c] + 0.053 C00865[c] + 0.025 C00889[c] + 0.025 C00182[c] + 0.038 SMALL_MOLECULES[c] + 16.45 C00002[c] + 0.028 C06084[c] + 0.004 C00422[c] -> Biomass[e] + 16.45 C00008[c] + 16.45 C00009[c]		Biomass	0	0	1000	0				MNXR00000
R39	ammonia reversible transport (periplasm)		C00014xt[e] <=> C00014[c]		Membrane Transport	1	-1000	1000	0				MNXR00000
R40	potassium transport in via proton symport (periplasm)		C00238xt[e] + C00080xt[e] -> C00238[c] + C00080[c]		Membrane Transport	1	-1000	1000	0				MNXR00000
R41	sulfate transport via ABC system		C00002[c] + C00001[c] + C00059xt[e] -> C00008[c] + C00009[c] + C00059[c] + C00080[c]		Membrane Transport	0	0	1000	0				MNXR00000
R42	phosphate transport via ABC system (uptake, periplasm)		C00009xt[e] + C00002[c] + C00001[c] -> C00008[c] + 2 C00009[c] + C00080[c]		Membrane Transport	0	0	1000	0				MNXR00000
R43	succinate transport via diffusion (extracellular to periplasm)		C00042xt[e] <=> C00042[c]		Membrane Transport	1	-1000	1000	0				MNXR00000
R44	Fumarate transport via diffusion (extracellular to periplasm)		C00122xt[e] <=> C00122[c]		Membrane Transport	1	-1000	1000	0				MNXR00000
R45	D-Malate transport via diffusion (extracellular to periplasm)		C00149xt[e] <=> C00149[c]		Membrane Transport	1	-1000	1000	0				MNXR00000
R46	sodium transport via diffusion (extracellular to periplasm)		C01330xt[e] <=> C01330[c]		Membrane Transport	1	-1000	1000	0				MNXR00000
R47	CO2 transport via diffusion (extracellular to periplasm)		C00011xt[e] <=> C00011[c]		Membrane Transport	1	-1000	1000	0				MNXR00000
R48	D-sorbitol transport via diffusion (extracellular to periplasm)		C00794[c] <=> C00794xt[e]		Membrane Transport	1	-1000	1000	0				MNXR00000
R49	acetate reversible transport via proton symport		C00033xt[e] + C00080xt[e] <=> C00033[c] + C00080[c]		Membrane Transport	1	-1000	1000	0				MNXR00000
R50	D-lactate transport via diffusion (extracellular to periplasm)		C00256[c] <=> C00256xt[e]		Membrane Transport	1	-1000	1000	0				MNXR00000
R51	formate transport via diffusion (extracellular to periplasm)		C00058[c] <=> C00058xt[e]		Membrane Transport	1	-1000	1000	0				MNXR00000
R52	glucose transport via diffusion (extracellular to periplasm)		C00031xt[e] <=> C00031[c]	ZMO0366	Membrane Transport	1	-1000	1000	0				MNXR00000
R54	acetoin transport via diffusion		C00466[c] <=> C00466xt[e]		Membrane Transport	1	-1000	1000	0				MNXR00000
R55	Nicotinic acid transport via diffusion		C00253xt[e] <=> C00253[c]		Membrane Transport	1	-1000	1000	0				MNXR00000
R56	ethanol reversible transport via diffusion (periplasm)		C00469[c] <=> C00469xt[e]		Membrane Transport	0	0	1000	0				MNXR00000
R57	oxygen transport via diffusion (extracellular to periplasm)		C00007xt[e] <=> C00007[c]		Membrane Transport	1	-1000	1000	0				MNXR00000
R58	sucrose transport transport via diffusion (extracellular to periplasm)		C00089xt[e] <=> C00089[c]		Membrane Transport	1	-1000	1000	0				MNXR00000
R59	acetaldehyde transport via diffusion (extracellular to periplasm)		C00084xt[e] <=> C00084[c]		Membrane Transport	1	-1000	1000	0				MNXR00000
R60	glycerol transport via proton symport		C00116xt[e] + C00080xt[e] <=> C00116[c] + C00080[c]	ZMO0446	Membrane Transport	1	-1000	1000	0				MNXR00000
R61	dihydroxyacetone transport via diffusion		C00184xt[e] <=> C00184[c]		Membrane Transport	1	-1000	1000	0				MNXR00000
R62	Pantothenate transport via diffusion (extracellular to periplasm)		C00864xt[e] <=> C00864[c]		Membrane Transport	1	-1000	1000	0				MNXR00000
R63	D-fructose transport via diffusion (extracellular to periplasm)		C00095xt[e] <=> C00095[c]		Membrane Transport	1	-1000	1000	0				MNXR00000
R64	L-alanine transport via proton symport		C00041xt[e] + C00080xt[e] <=> C00041[c] + C00080[c]		Membrane Transport	1	-1000	1000	0				MNXR00000
R65	L-arginine transport out via proton antiport (cytoplasm to periplasm)		C00062xt[e] + C00080[c] -> C00062[c] + C00080xt[e]		Membrane Transport	0	0	1000	0				MNXR00000
R66	L-asparagine reversible transport via proton symport		C00152xt[e] + C00080xt[e] <=> C00152[c] + C00080[c]		Membrane Transport	1	-1000	1000	0				MNXR00000
R67	L-aspartate transport in via proton symport (periplasm)		C00049xt[e] + C00080[c] -> C00049[c] + C00080xt[e]		Membrane Transport	0	0	1000	0				MNXR00000
R68	L-cysteine transport via ABC system		C00002[c] + C00001[c] + C00097xt[e] <=> C00097[c] + C00008[c] + C00009[c] + C00080[c]		Membrane Transport	1	-1000	1000	0				MNXR00000
R69	L-cystine transport via ABC system		C00491xt[e] + C00002[c] + C00001[c] <=> C00491[c] + + C00008[c] + C00009[c] + C00080[c]		Membrane Transport	1	-1000	1000	0				MNXR00000
R70	L-glutamine transport via ABC system		C00002[c] + C00001[c] + C00064xt[e] -> C00008[c] + C00064[c] + C00009[c] + C00080[c]		Membrane Transport	0	0	1000	0				MNXR00000
R71	L-glutamate transport via proton symport, reversible (periplasm)		C00025xt[e] + C00080xt[e] <=> C00025[c] + C00080[c]		Membrane Transport	1	-1000	1000	0				MNXR00000
R72	glycine transport in via proton symport		C00037xt[e] + C00080xt[e] -> C00037[c] + C00080[c]		Membrane Transport	0	0	1000	0				MNXR00000
R73	L-histidine reversible transport via proton symport		C00135xt[e] + C00080xt[e] <=> C00135[c] + C00080[c]		Membrane Transport	1	-1000	1000	0				MNXR00000
R74	L-isoleucine reversible transport via proton symport		C00407xt[e] + C00080xt[e] <=> C00407[c] + C00080[c]		Membrane Transport	1	-1000	1000	0				MNXR00000
R75	L-leucine reversible transport via proton symport		C00123xt[e] + C00080xt[e] <=> C00123[c] + C00080[c]		Membrane Transport	1	-1000	1000	0				MNXR00000
R76	L-lysine transport in via proton symport		C00047xt[e] + C00080xt[e] -> C00047[c] + C00080[c]		Membrane Transport	0	0	1000	0				MNXR00000
R77	L-lysine transport out via proton antiport (cytoplasm to periplasm)		C00047xt[e] + C00080[c] -> C00047[c] + C00080xt[e]		Membrane Transport	0	0	1000	0				MNXR00000
R78	L-methionine transport via ABC system		C00002[c] + C00001[c] + C00073xt[e] -> C00008[c] + C00073[c] + C00009[c] + C00080[c]		Membrane Transport	0	0	1000	0				MNXR00000
R79	L-phenylalanine reversible transport via proton symport		C00079xt[e] + C00080xt[e] <=> C00079[c] + C00080[c]		Membrane Transport	1	-1000	1000	0				MNXR00000
R80	L-proline reversible transport via proton symport		C00148xt[e] + C00080xt[e] <=> C00148[c] + C00080[c]		Membrane Transport	1	-1000	1000	0				MNXR00000
R81	L-serine reversible transport via proton symport		C00065xt[e] + C00080xt[e] <=> C00065[c] + C00080[c]		Membrane Transport	1	-1000	1000	0				MNXR00000
R82	L-threonine reversible transport via proton symport		C00188xt[e] + C00080xt[e] <=> C00188[c] + C00080[c]		Membrane Transport	1	-1000	1000	0				MNXR00000
R83	L-tryptophan reversible transport via proton symport		C00078xt[e] + C00080xt[e] <=> C00078[c] + C00080[c]		Membrane Transport	1	-1000	1000	0				MNXR00000
R84	L-tyrosine reversible transport via proton symport (periplasm)		C00082xt[e] + C00080xt[e] <=> C00082[c] + C00080[c]		Membrane Transport	1	-1000	1000	0				MNXR00000
R85	L-valine reversible transport via proton symport		C00183xt[e] + C00080xt[e] <=> C00183[c] + C00080[c]		Membrane Transport	1	-1000	1000	0				MNXR00000
R86	L-arginine transport via ABC system		C00002[c] + C00001[c] + C00062xt[e] -> C00008[c] + C00062[c] + C00009[c] + C00080[c]		Membrane Transport	0	0	1000	0				MNXR00000
R87	proton transport via diffusion (extracellular to periplasm)		C00080xt[e] <=> C00080[c]		Membrane Transport	1	-1000	1000	0				MNXR00000
R88	hydrogen transport via diffusion (extracellular to periplasm)		C00282xt[e] <=> C00282[c]		Membrane Transport	1	-1000	1000	0				MNXR00000
R89	H2O transport via diffusion (extracellular to periplasm)		C00001xt[e] <=> C00001[c]		Membrane Transport	1	-1000	1000	0				MNXR00000
R90	acetoin transport via diffusion		C01769xt[e] <=> C01769[c]		Membrane Transport	1	-1000	1000	0				MNXR00000
R91	magnesium (Mg+2) transport in/out via proton antiport		2 C00080[c] + C00305xt[e] <=> C00305[c] + 2 C00080xt[e]		Membrane Transport	1	-1000	1000	0				MNXR00000
R92	adenosine transport in via proton symport		C00212xt[e] + C00080xt[e] -> C00212[c] + C00080[c]		Membrane Transport	0	0	1000	0				MNXR00000
R93	adenine transport via proton symport (reversible)		C00147xt[e] + C00080xt[e] <=> C00147[c] + C00080[c]		Membrane Transport	1	-1000	1000	0				MNXR00000
R94	guanine transport in via proton symport		C00242xt[e] + C00080xt[e] -> C00242[c] + C00080[c]		Membrane Transport	0	0	1000	0				MNXR00000
R95	riboflavin transport in/out via proton symport		C00080xt[e] + C00255xt[e] <=> C00080[c] + C00255[c]		Membrane Transport	1	-1000	1000	0				MNXR00000
R96	thymidine transport in via proton symport		C00080xt[e] + C00214xt[e] -> C00080[c] + C00214[c]		Membrane Transport	0	0	1000	0				MNXR00000
R97	uridine transport in via proton symport		C00080xt[e] + C00299xt[e] -> C00080[c] + C00299[c]		Membrane Transport	0	0	1000	0				MNXR00000
R98	cytidine transport in via proton symport		C00475xt[e] + C00080xt[e] -> C00475[c] + C00080[c]		Membrane Transport	0	0	1000	0				MNXR00000
R99	deoxyadenosine transport in via proton symport		C00559xt[e] + C00080xt[e] -> C00559[c] + C00080[c]		Membrane Transport	0	0	1000	0				MNXR00000
R100	deoxycytidine transport in via proton symport		C00881xt[e] + C00080xt[e] -> C00881[c] + C00080[c]		Membrane Transport	0	0	1000	0				MNXR00000
R101	pyruvate reversible transport via proton symport		C00080xt[e] + C00022xt[e] <=> C00080[c] + C00022[c]		Membrane Transport	1	-1000	1000	0				MNXR00000
R102	D-gluconate transport via proton symport, reversible (periplasm)		C00257xt[e] + C00080xt[e] <=> C00257[c] + C00080[c]		Membrane Transport	1	-1000	1000	0				MNXR00000
R103	Glycerol 3-phosphate transport via ABC system		C00002[c] + C00093xt[e] + C00001[c] -> C00008[c] + C00093[c] + C00009[c] + C00080[c]		Membrane Transport	0	0	1000	0				MNXR00000
R104	Glycerol-3-phosphate : phosphate antiporter		C00093xt[e] + C00009[c] -> C00093[c] + C00009xt[e]		Membrane Transport	0	0	1000	0				MNXR00000
R105	chorismate transport in/out via proton symport		C00251xt[e] + C00080xt[e] <=> C00251[c] + C00080[c]		Membrane Transport	1	-1000	1000	0				MNXR00000
R108	inosine transport in via proton symport		C00080xt[e] + C00294xt[e] -> C00080[c] + C00294[c]		Membrane Transport	0	0	1000	0				MNXR00000
R174	R174		C00001xt[e] <=> C00001[c]		Membrane Transport	1	-1000	1000	0				MNXR00000
R178	Lactose transport via proton symport		C00080xt[e] + C00243xt[e] <=> C00080[c] + C00243[c]		Membrane Transport	1	-1000	1000	0				MNXR00000
R179	D-galactose transport in via proton symport		C00124xt[e] + C00080xt[e] -> C00124[c] + C00080[c]		Membrane Transport	0	0	1000	0				MNXR00000
R180	D-galactose transport via ABC system		C00002[c] + C00124xt[e] + C00001[c] -> C00008[c] + C00124[c] + C00009[c] + C00080[c]		Membrane Transport	0	0	1000	0				MNXR00000
R876	nitrate transport via diffusion		C00244[c] <=> C00244xt[e]		Membrane transport	1	-1000	1000	0				MNXR00000
R887	iron (II) transport via ABC system		C00002[c] + C00001[c] + C14818xt[e] -> C00008[c] + C14818[c] + C00009[c] + C00080[c]		Membrane transport	0	0	1000	0				MNXR00000
R109	R109		C00014xt[e] <=>		Ammonia exchange	1	0	1000	0				MNXR00000
R110	R110		C00238xt[e] <=>		K+ exchange	1	-1000	1000	0				MNXR00000
R111	R111		C00059xt[e] <=>		Sulfate exchange	1	0	1000	0				MNXR00000
R112	R112		C00009xt[e] <=>		Phosphate exchange	1	-1000	1000	0				MNXR00000
R113	R113		C00042xt[e] <=>		Succinate exchange	1	0	1000	0				MNXR00000
R114	R114		C00122xt[e] <=>		Fumarate exchange	1	0	1000	0				MNXR00000
R115	R115		C00149xt[e] <=>		D-Malate exchange	1	0	1000	0				MNXR00000
R116	R116		C01330xt[e] <=>		Sodium exchange	1	0	1000	0				MNXR00000
R117	R117		C00011xt[e] <=>		CO2 exchange	1	0	1000	0				MNXR00000
R118	R118		C00794xt[e] <=>		D-Sorbitol exchange	1	0	1000	0				MNXR00000
R119	R119		C00033xt[e] <=>		Acetate exchange	1	0	1000	0				MNXR00000
R120	R120		C00256xt[e] <=>		D-lactate exchange	1	0	1000	0				MNXR00000
R121	R121		C00058xt[e] <=>		Formate exchange	1	0	1000	0				MNXR00000
R122	R122		C00031xt[e] <=>		D-Glucose exchange	1	-10	1000	0				MNXR00000
R123	R123		C062151xt[e] <=>		Levan exchange	1	0	1000	0				MNXR00000
R124	R124		C00466xt[e] <=>		acetoin Exchange	1	0	1000	0				MNXR00000
R125	R125		C00253xt[e] <=>		Nicotinate exchange	1	0	1000	0				MNXR00000
R126	R126		C00469xt[e] <=>		Ethanol exchange	1	0	1000	0				MNXR00000
R127	R127		C00007xt[e] <=>		O2 exchange	1	-1000	1000	0				MNXR00000
R128	R128		C00089xt[e] <=>		Sucrose exchange	1	0	1000	0				MNXR00000
R129	R129		C00084xt[e] <=>		Acetaldehyde exchange	1	0	1000	0				MNXR00000
R130	R130		C00116xt[e] <=>		Glycerol exchange	1	0	1000	0				MNXR00000
R131	R131		C00184xt[e] <=>		Dihydroxyacetone exchange	1	0	1000	0				MNXR00000
R132	R132		C00864xt[e] <=>		(R)-Pantothenate exchange	1	0	1000	0				MNXR00000
R133	R133		C00095xt[e] <=>		D-Fructose exchange	1	0	1000	0				MNXR00000
R134	R134		C00080xt[e] <=>		H+ exchange	1	-1000	1000	0				MNXR00000
R135	R135		C00062xt[e] <=>		L-Arginine exchange	1	-0.1	1000	0				MNXR00000
R136	R136		C00152xt[e] <=>		L-Asparagine exchange	1	0	1000	0				MNXR00000
R137	R137		C00049xt[e] <=>		L-Aspartate exchange	1	-0.1	1000	0				MNXR00000
R138	R138		C00097xt[e] <=>		L-cysteine Exchange	1	0	1000	0				MNXR00000
R139	R139		C00491xt[e] <=>		L-cystine Exchange	1	-0.1	1000	0				MNXR00000
R140	R140		C00064xt[e] <=>		L-Glutamine exchange	1	0	1000	0				MNXR00000
R141	R141		C00025xt[e] <=>		L-Glutamate exchange	1	-0.1	1000	0				MNXR00000
R142	R142		C00037xt[e] <=>		Glycine exchange	1	-0.1	1000	0				MNXR00000
R143	R143		C00135xt[e] <=>		L-Histidine exchange	1	-0.1	1000	0				MNXR00000
R144	R144		C00407xt[e] <=>		L-Isoleucine exchange	1	-0.1	1000	0				MNXR00000
R145	R145		C00123xt[e] <=>		L-Leucine exchange	1	-0.1	1000	0				MNXR00000
R146	R146		C00047xt[e] <=>		L-Lysine exchange	1	-0.1	1000	0				MNXR00000
R147	R147		C00073xt[e] <=>		L-Methionine exchange	1	-0.1	1000	0				MNXR00000
R148	R148		C00079xt[e] <=>		L-Phenylalanine exchange	1	-0.1	1000	0				MNXR00000
R149	R149		C00148xt[e] <=>		L-Proline exchange	1	-0.1	1000	0				MNXR00000
R150	R150		C00065xt[e] <=>		L-Serine exchange	1	-0.1	1000	0				MNXR00000
R151	R151		C00188xt[e] <=>		L-Threonine exchange	1	-0.1	1000	0				MNXR00000
R152	R152		C00078xt[e] <=>		L-Tryptophan exchange	1	-0.1	1000	0				MNXR00000
R153	R153		C00082xt[e] <=>		L-Tyrosine exchange	1	-0.1	1000	0				MNXR00000
R154	R154		C00183xt[e] <=>		L-Valine exchange	1	-0.1	1000	0				MNXR00000
R155	R155		C00041xt[e] <=>		L-Alanine exchange	1	-0.1	1000	0				MNXR00000
R156	R156		C00282xt[e] <=>		H2 exchange	1	-1000	1000	0				MNXR00000
R157	R157		C00001xt[e] <=>		H2O exchange	1	-1000	1000	0				MNXR00000
R158	R158		C01769xt[e] <=>		Acetoin exchange	1	0	1000	0				MNXR00000
R159	R159		C00305xt[e] <=>		magnesium exchange	1	-1000	1000	0				MNXR00000
R160	R160		C00022xt[e] <=>		Pyruvate exchange	1	0	1000	0				MNXR00000
R161	R161		C00294xt[e] <=>		Inosine exchange	1	0	1000	0				MNXR00000
R162	R162		C00255xt[e] <=>		riboflavin exchange	1	0	1000	0				MNXR00000
R163	R163		C00214xt[e] <=>		Thymidine exchange	1	0	1000	0				MNXR00000
R164	R164		C00299xt[e] <=>		Uridine exchange	1	0	1000	0				MNXR00000
R165	R165		C00475xt[e] <=>		Cytidine exchange	1	0	1000	0				MNXR00000
R166	R166		C00559xt[e] <=>		Deoxyadenosine exchange	1	0	1000	0				MNXR00000
R167	R167		C00881xt[e] <=>		Deoxycytidine exchange	1	0	1000	0				MNXR00000
R168	R168		C00242xt[e] <=>		guanine exchange	1	0	1000	0				MNXR00000
R169	R169		C00147xt[e] <=>		adenine exchange	1	0	1000	0				MNXR00000
R170	R170		C00257xt[e] <=>		D-gluconate exchange	1	0	1000	0				MNXR00000
R171	R171		C00093xt[e] <=>		Glycerol-3-phosphate exchange	1	0	1000	0				MNXR00000
R172	R172		C00251xt[e] <=>		Chorismate exchange	1	0	1000	0				MNXR00000
R181	R181		C00243xt[e] <=>		Lactose exchange	1	0	1000	0				MNXR00000
R182	R182		C00124xt[e] <=>		D-galactose exchange	1	0	1000	0				MNXR00000
R877	R877		C00244xt[e] <=>		Nitrate Exchange	1	0	1000	0				MNXR00000
R888	R888		C14818xt[e] <=>		iron (II) Exchange	1	-1000	1000	0				MNXR00000
R173-Biomass	R173-Biomass		Biomass[e] <=>		Biomass Exchange	1	0	1000	1				MNXR00000
R38-2	R38-2		0.195 C00046[c] + 0.027 C00039[c] + 0.605 C00017[c] + 0.053 C00865[c] + 0.025 C00889[c] + 0.025 C00182[c] + 0.038 SMALL_MOLECULES[c] + 16.45 C00002[c] + 0.028 C06084[c] + 0.004 C00422[c] + C007601[c] -> Biomass[e] + 16.45 C00008[c] + 16.45 C00009[c]		Biomass-2	1	0	0	0				MNXR00000

## Sheet: Metabolite List
Abbreviation	Description	Neutral formula	Charged formula	Charge	Compartment	KEGG ID	PubChem ID	ChEBI ID	InChI string	SMILES	BiGG	seed	HMDB ID	MetaNetX
C00236[c]	3-Phospho-D-glyceroyl phosphate,,1,3-Bisphospho-D-glycerate,,(R)-2-Hydroxy-3-(phosphonooxy)-1-monoanhydride with phosphoric propanoic acid,,D-Glycerate 1,3-diphosphate	C3H8O10P2	C3H4O10P2	-4	Cytosol	C00236	3535	16001	InChI=1S/C3H8O10P2/c4-2(1-12-14(6,7)8)3(5)13-15(9,10)11/h2,4H,1H2,(H2,6,7,8)(H2,9,10,11)/t2-/m1/s1		13dpg	cpd00203	HMDB01270	MNXM261
C06142[c]	1-Butanol	C4H10O	C4H10O	0	Cytosol	C06142	8398	28885				cpd03662	HMDB04327	MNXM000
C02218[c]	Dehydroalanine;_x000D_2-Aminoacrylate;_x000D_2-Aminoprop-2-enoate	C3H5NO2	C3H5NO2	0	Cytosol	C02218	5284	17123					HMDB03609	MNXM000
C05125[c]	2-(alpha-Hydroxyethyl)thiamine diphosphate;_x000D_2-Hydroxyethyl-ThPP	C14H22N4O8P2S	C14H21N4O8P2S	-1	Cytosol	C05125	7546	978	InChI=1S/C14H22N4O8P2S/c1-8-12(4-5-25-28(23,24)26-27(20,21)22)29-14(9(2)19)18(8)7-11-6-16-10(3)17-13(11)15/h6,9,19H,4-5,7H2,1-3H... <Preview truncated at 128 characters>			cpd03049	HMDB03904	MNXM1705
C04442[c]	2-Dehydro-3-deoxy-6-phospho-D-gluconate;_x000D_ 6-Phospho-2-dehydro-3-deoxy-D-gluconate;_x000D_2-Keto-3-deoxy-6-phosphogluconate;_x000D_ 2-Dehydro-3-deoxy-D-gluconate 6-phosphate	C6H11O9P	C6H8O9P	-3	Cytosol	C04442	7071	15925			2ddg6p	cpd02711	HMDB01376	MNXM000
C06473[c]	2-Keto-D-gluconic acid;_x000D_2-Dehydro-D-gluconate;_x000D_2-Dehydro-D-gluconic acid;_x000D_alpha-D-arabino-2 Hexulosonic acid	C6H10O7	C6H9O7	-1	Cytosol	C06473	8705	27469			2dhguln			MNXM000
C02222[c]	2-Maleylacetate;_x000D_4-Oxohex-2-enedioate;_x000D_Maleylacetate	C6H6O5	C6H6O5	0	Cytosol	C02222	5287	1184	InChI=1S/C6H6O5/c7-4(3-6(10)11)1-2-5(8)9/h1-2H,3H2,(H,8,9)(H,10,11)/b2-1-					MNXM472
C02226[c]	2-Methylmaleate;_x000D_Citraconate;_x000D_Citraconic acid;_x000D_Methylmaleic acid	C5H6O4	C5H6O4	0	Cytosol	C02226	5291	17626 30719	InChI=1S/C5H6O4/c1-3(5(8)9)2-4(6)7/h2H,1H3,(H,6,7)(H,8,9)/b3-2-				HMDB00634	MNXM2356
C05811[c]	2-Octaprenyl-6-hydroxyphenol;_x000D_3-Octaprenylcatechol	C46H70O2	C46H70O2	0	Cytosol	C05811	8106	1233			2ohph			MNXM000
C05815[c]	2-Octaprenyl-3-methyl-5-hydroxy-6-methoxy-1,4-benzoquinone	C48H72O4	C48H71O4	-1	Cytosol	C05815	8110	27688						MNXM000
C05813[c]	2-Octaprenyl-6-methoxy-1,4-benzoquinone	C47H70O3	C47H70O3	0	Cytosol	C05813	8108	28423						MNXM000
C05814[c]	2-Octaprenyl-3-methyl-6-methoxy-1,4-benzoquinone	C48H72O3	C48H72O3	0	Cytosol	C05814	8109	28636						MNXM000
C05812[c]	2-Octaprenyl-6-methoxyphenol	C47H72O2	C47H72O2	0	Cytosol	C05812	8107	1235			2omph			MNXM000
C05810[c]	2-Octaprenylphenol	C46H70O	C46H70O	0	Cytosol	C05810	8105	40407			2oph	cpd03444		MNXM000
C13309[c]	2-Phytyl-1,4-naphthoquinone;_x000D_Demethylphylloquinone	C30H44O2	C30H44O2	0	Cytosol	C13309	586053	31087					HMDB04649	MNXM000
C11436[c]	2-Phospho-4-(cytidine 5'-diphospho)-2-C-methyl-D-erythritol	C14H26N3O17P3	C14H22N3O17P3	-4	Cytosol	C11436	13608	16840	InChI=1S/C14H26N3O17P3/c1-14(6-18,33-35(23,24)25)8(19)5-31-37(28,29)34-36(26,27)30-4-7-10(20)11(21)12(32-7)17-3-2-9(15)16-13(17)... <Preview truncated at 128 characters>		2p4c2me	cpd08288		MNXM1641
C00631[c]	2-Phospho-D-glycerate;_x000D_D-Glycerate 2-phosphate;_x000D_2-Phospho-(R)-glycerate	C3H7O7P	C3H4O7P	-3	Cytosol	C00631	3904	17835	InChI=1S/C3H7O7P/c4-1-2(3(5)6)10-11(7,8)9/h2,4H,1H2,(H,5,6)(H2,7,8,9)/t2-/m1/s1		2pg	cpd00482	HMDB03391	MNXM275
C04691[c]	2-Dehydro-3-deoxy-D-arabino-heptonate 7-phosphate;_x000D_3-Deoxy-D-arabino-hept-2-ulosonate 7-phosphate;_x000D_3-Deoxy-arabino-heptulonate 7-phosphate;_x000D_3-Deoxy-D-arabino-heptulosonic acid 7-phosphate;_x000D_DAHP;_x000D_2-Dahp	C7H13O10P	C7H10O10P	-3	Cytosol	C04691	7271	18150	InChI=1S/C7H13O10P/c8-3(1-4(9)7(12)13)6(11)5(10)2-17-18(14,15)16/h3,5-6,8,10-11H,1-2H2,(H,12,13)(H2,14,15,16)/t3-,5-,6+/m1/s1		2dda7p	cpd02857		MNXM1219
C05696[c]	3'-Phosphoadenylylselenate;_x000D_3'-Phosphoadenosine-5'-phosphoselenate	C10H15N5O13P2Se	C10H15N5O13P2Se	0	Cytosol	C05696	8003	28450					HMDB11104	MNXM000
C00197[c]	3-Phospho-D-glycerate;_x000D_D-Glycerate 3-phosphate;_x000D_3-Phospho-(R)-glycerate;_x000D_3-Phosphoglycerate	C3H7O7P	C3H4O7P	-3	Cytosol	C00197	3497	17794	InChI=1S/C3H7O7P/c4-2(3(5)6)1-10-11(7,8)9/h2,4H,1H2,(H,5,6)(H2,7,8,9)/t2-/m1/s1		3pg		HMDB60180	MNXM162261
C01005[c]	O-Phospho-L-serine;_x000D_L-O-Phosphoserine;_x000D_3-Phosphoserine;_x000D_Dexfosfoserine	C3H8NO6P	C3H6NO6P	-2	Cytosol	C01005	4251	15811	InChI=1S/C3H8NO6P/c4-2(3(5)6)1-10-11(7,8)9/h2H,1,4H2,(H,5,6)(H2,7,8,9)/t2-/m0/s1		pser-L	cpd00738	HMDB00272	MNXM379
C01269[c]	5-O-(1-Carboxyvinyl)-3-phosphoshikimate;_x000D_O5-(1-Carboxyvinyl)-3-phosphoshikimate	C10H13O10P	C10H9O10P	-4	Cytosol	C01269	4488	16257	InChI=1S/C10H13O10P/c1-4(9(12)13)19-6-2-5(10(14)15)3-7(8(6)11)20-21(16,17)18/h3,6-8,11H,1-2H2,(H,12,13)(H,14,15)(H2,16,17,18)/t6... <Preview truncated at 128 characters>		3psme	cpd00932		MNXM1365
C05527[c]	3-Sulfinylpyruvate;_x000D_3-Sulfinopyruvate	C3H4O5S	C3H4O5S	0	Cytosol	C05527	7870	1665	InChI=1S/C3H4O5S/c4-2(3(5)6)1-9(7)8/h1H2,(H,5,6)(H,7,8)				HMDB01405	MNXM2484
C00606[c]	3-Sulfino-L-alanine;_x000D_L-Cysteinesulfinic acid;_x000D_3-Sulphino-L-alanine;_x000D_3-Sulfinoalanine	C3H7NO4S	C3H7NO4S	0	Cytosol	C00606	3881	16345	InChI=1S/C3H7NO4S/c4-2(3(5)6)1-9(7)8/h2H,1,4H2,(H,5,6)(H,7,8)/t2-/m0/s1				HMDB00996	MNXM498
C05528[c]	3-Sulfopyruvate;_x000D_3-Sulfopyruvic acid	C3H4O6S	C3H4O6S	0	Cytosol	C05528	7871	16894	InChI=1S/C3H4O6S/c4-2(3(5)6)1-10(7,8)9/h1H2,(H,5,6)(H,7,8,9)				HMDB04045	MNXM594
C00156[c]	4-Hydroxybenzoate;_x000D_Hydroxybenzoic acid;_x000D_4-Hydroxybenzoic acid;_x000D_Hydroxybenzenecarboxylic acid	C7H6O3	C7H5O3	-1	Cytosol	C00156	3456	30763	InChI=1S/C7H6O3/c8-6-3-1-5(2-4-6)7(9)10/h1-4,8H,(H,9,10)		4hbz	cpd00136	HMDB00500	MNXM164
C06056[c]	4-Hydroxy-L-threonine;_x000D_Hydroxythreonine	C4H9NO4	C4H9NO4	0	Cytosol	C06056	8326	28330	InChI=1S/C4H9NO4/c5-3(4(8)9)2(7)1-6/h2-3,6-7H,1,5H2,(H,8,9)/t2-,3+/m1/s1		4hthr			MNXM1802
C04352[c]	(R)-4'-Phosphopantothenoyl-L-cysteine;_x000D_N-[(R)-4'-Phosphopantothenoyl]-L-cysteine	C12H23N2O9PS	C12H20N2O9PS	-3	Cytosol	C04352	7001	15769	InChI=1S/C12H23N2O9PS/c1-12(2,6-23-24(20,21)22)9(16)10(17)13-4-3-8(15)14-7(5-25)11(18)19/h7,9,16,25H,3-6H2,1-2H3,(H,13,17)(H,14,... <Preview truncated at 128 characters>		4ppcys	cpd02666	HMDB01117	MNXM483
C01134[c]	Pantetheine 4'-phosphate;_x000D_4'-Phosphopantetheine;_x000D_Phosphopantetheine;_x000D_D-Pantetheine 4'-phosphate	C11H23N2O7PS	C11H21N2O7PS	-2	Cytosol	C01134	4365	16858 4222	InChI=1S/C11H23N2O7PS/c1-11(2,7-20-21(17,18)19)9(15)10(16)13-4-3-8(14)12-5-6-22/h9,15,22H,3-7H2,1-2H3,(H,12,14)(H,13,16)(H2,17,1... <Preview truncated at 128 characters>		pan4p	cpd00834	HMDB01416	MNXM75169
C03492[c]	D-4'-Phosphopantothenate;_x000D_(R)-4'-Phosphopantothenate	C9H18NO8P	C9H15NO8P	-3	Cytosol	C03492	6304	15905	InChI=1S/C9H18NO8P/c1-9(2,5-18-19(15,16)17)7(13)8(14)10-4-3-6(11)12/h7,13H,3-5H2,1-2H3,(H,10,14)(H,11,12)(H2,15,16,17)/t7-/m0/s1		4ppan	cpd02201	HMDB01016	MNXM415
C00170[c]	5'-Methylthioadenosine;_x000D_Methylthioadenosine;_x000D_S-Methyl-5'-thioadenosine;_x000D_5-Methylthioadenosine;_x000D_5'-Deoxy-5'-(methylthio)adenosine;_x000D_Thiomethyladenosine;_x000D_MTA	C11H15N5O3S	C11H15N5O3S	0	Cytosol	C00170	3470	17509	InChI=1S/C11H15N5O3S/c1-20-2-5-7(17)8(18)11(19-5)16-4-15-6-9(12)13-3-14-10(6)16/h3-5,7-8,11,17-18H,2H2,1H3,(H2,12,13,14)/t5-,7-,... <Preview truncated at 128 characters>		5mta	cpd00147	HMDB01173	MNXM150
C03089[c]	5-Methylthio-D-ribose;_x000D_S-Methyl-5-thio-D-ribose	C6H12O4S	C6H12O4S	0	Cytosol	C03089	5987	78440			5mtr	cpd01981	HMDB01087	MNXM722742
C04582[c]	S-Methyl-5-thio-D-ribulose 1-phosphate	C6H13O7PS	C6H13O7PS	0	Cytosol	C04582	7183	28096				cpd02791	HMDB01299	MNXM000
C04188[c]	S-Methyl-5-thio-D-ribose 1-phosphate;_x000D_S-Methyl-5-thio-alpha-D-ribose 1-phosphate;_x000D_S-Methyl-5-thio-5-deoxy-D-ribose 1-phosphate	C6H13O7PS	C6H13O7PS	0	Cytosol	C04188	6864	27859	InChI=1S/C6H13O7PS/c1-15-2-3-4(7)5(8)6(12-3)13-14(9,10)11/h3-8H,2H2,1H3,(H2,9,10,11)/t3-,4-,5-,6-/m1/s1			cpd02574	HMDB00963	MNXM407
C04732[c]	5-Amino-6-(1-D-ribitylamino)uracil;_x000D_5-Amino-6-(D-ribitylamino)uracil;_x000D_6-(1-D-Ribitylamino)-5-amino-2,4-dihydroxypyrimidine;_x000D_6-(1-D-Ribitylamino)-5-aminouracil;_x000D_4-(1-D-Ribitylamino)-5-amino-2,6-dihydroxypyrimidine	C9H16N4O6	C9H16N4O6	0	Cytosol	C04732	7303	15934	InChI=1S/C9H16N4O6/c10-5-7(12-9(19)13-8(5)18)11-1-3(15)6(17)4(16)2-14/h3-4,6,14-17H,1-2,10H2,(H3,11,12,13,18,19)/t3-,4+,6-/m0/s1		4r5au	cpd02882	HMDB11106	MNXM791
C01268[c]	5-Amino-6-(5'-phosphoribosylamino)uracil;_x000D_ 5-Amino-6-(ribosylamino)-2,4-(1H,3H)-pyrimidinedione 5'-phosphate;_x000D_ 5-Amino-6-(5-phosphoribosylamino)uracil	C9H15N4O9P	C9H13N4O9P	-2	Cytosol	C01268	4487	18337	InChI=1S/C9H15N4O9P/c10-3-6(12-9(17)13-7(3)16)11-8-5(15)4(14)2(22-8)1-21-23(18,19)20/h2,4-5,8,14-15H,1,10H2,(H2,18,19,20)(H3,11,... <Preview truncated at 128 characters>		5apru	cpd00931		MNXM1532
C04454[c]	5-Amino-6-(5'-phospho-D-ribitylamino)uracil;_x000D_5-Amino-2,6-dioxy-4-(5'-phospho-D-ribitylamino)pyrimidine;_x000D_5-Amino-6-(5-phospho-D-ribitylamino)uracil	C9H17N4O9P	C9H15N4O9P	-2	Cytosol	C04454	7081	18247	InChI=1S/C9H17N4O9P/c10-5-7(12-9(18)13-8(5)17)11-1-3(14)6(16)4(15)2-22-23(19,20)21/h3-4,6,14-16H,1-2,10H2,(H2,19,20,21)(H3,11,12... <Preview truncated at 128 characters>		5aprbu	cpd02720	HMDB03841	MNXM1178
C00993[c]	D-Alanyl-D-alanine;_x000D_D-Ala-D-Ala	C6H12N2O3	C6H12N2O3	0	Cytosol	C00993	4239	16576	InChI=1S/C6H12N2O3/c1-3(7)5(9)8-4(2)6(10)11/h3-4H,7H2,1-2H3,(H,8,9)(H,10,11)/t3-,4-/m1/s1		alaala	cpd00731	HMDB03459	MNXM669
C06006[c]	(S)-2-Aceto-2-hydroxybutanoate;_x000D_(S)-2-Hydroxy-2-ethyl-3-oxobutanoate	C6H10O4	C6H9O4	-1	Cytosol	C06006	8279	27681 49256			2ahbut	cpd03575	HMDB06900	MNXM000
C00033[c]	Acetate;_x000D_Acetic acid;_x000D_Ethanoic acid	C2H4O2	C2H3O2	-1	Cytosol	C00033	3335	15366	InChI=1S/C2H4O2/c1-2(3)4/h1H3,(H,3,4)		ac	cpd00029		MNXM26
C03939[c]	Acetyl-[acyl-carrier protein]	C2H3OSR	C2H3OSR	0	Cytosol	C03939	6663	17093			acACP	cpd11494		MNXM1269
C00084[c]	Acetaldehyde;_x000D_Ethanal	C2H4O	C2H4O	0	Cytosol	C00084	3384	15343	InChI=1S/C2H4O/c1-2-3/h2H,1H3		acald	cpd00071		MNXM75
C00024[c]	Acetyl-CoA;_x000D_Acetyl coenzyme A	C23H38N7O17P3S	C23H34N7O17P3S	-4	Cytosol	C00024	3326	15351	InChI=1S/C23H38N7O17P3S/c1-12(31)51-7-6-25-14(32)4-5-26-21(35)18(34)23(2,3)9-44-50(41,42)47-49(39,40)43-8-13-17(46-48(36,37)38)1... <Preview truncated at 128 characters>		accoa	cpd00022	HMDB01206	MNXM21
C00900[c]	2-Acetolactate	C5H8O4	C5H8O4	0	Cytosol	C00900	4156	16444					HMDB06833	MNXM000
C16698[c]	N-Acetylmuramic acid 6-phosphate;_x000D_N-Acetylmuramate 6-phosphate;_x000D_MurNAc 6-phosphate	C11H20NO11P	C11H17NO11P	-3	Cytosol	C16698	51091020	47968			acmum6p			MNXM90332
C00229[c]	Acyl-carrier protein;_x000D_ACP;_x000D_[Acyl-carrier protein];_x000D_Holo-[acyl-carrier protein]	C11H22N2O7PRS	C11H21N2O7PRS	-1	Cytosol	C00229	3528	18359			ACP	cpd11493		MNXM925
C00195[c]	N-Acylsphingosine;_x000D_Ceramide	C19H36NO3R	C19H36NO3R	0	Cytosol	C00195	3495	17761 52639					HMDB04947	MNXM000
C00466[c]	Acetoin;_x000D_2-Acetoin;_x000D_3-Hydroxybutan-2-one;_x000D_3-Hydroxy-2-butanone;_x000D_Dimethylketol	C4H8O2	C4H8O2	0	Cytosol	C00466	3750	15688	InChI=1S/C4H8O2/c1-3(5)4(2)6/h3,5H,1-2H3				HMDB03243	MNXM1268
C05715[c]	gamma-Amino-gamma-cyanobutanoate;_x000D_4-Amino-4-cyanobutanoic acid	C5H8N2O2	C5H8N2O2	0	Cytosol	C05715	8022	28474						MNXM000
C00040[c]	Acyl-CoA;_x000D_Acyl coenzyme A	C22H35N7O17P3SR	C22H35N7O17P3SR	0	Cytosol	C00040	3342	17984						MNXM000
C00147[c]	Adenine;_x000D_6-Aminopurine	C5H5N5	C5H5N5	0	Cytosol	C00147	3447	16708	InChI=1S/C5H5N5/c6-4-3-5(9-1-7-3)10-2-8-4/h1-2H,(H3,6,7,8,9,10)		ade	cpd00128	HMDB00034	MNXM168
C11355[c]	4-Amino-4-deoxychorismate;_x000D_ADC	C10H11NO5	C10H10NO5	-1	Cytosol	C11355	13530	18198 35181	InChI=1S/C10H11NO5/c1-5(9(12)13)16-8-4-6(10(14)15)2-3-7(8)11/h2-4,7-8H,1,11H2,(H,12,13)(H,14,15)/t7-,8-/m1/s1		4adcho	cpd08210		MNXM1458
C00212[c]	Adenosine	C10H13N5O4	C10H13N5O4	0	Cytosol	C00212	3512	16335	InChI=1S/C10H13N5O4/c11-8-5-9(13-2-12-8)15(3-14-5)10-7(18)6(17)4(1-16)19-10/h2-4,6-7,10,16-18H,1H2,(H2,11,12,13)/t4-,6-,7-,10-/m... <Preview truncated at 128 characters>		adn	cpd00182	HMDB00050	MNXM212
C00008[c]	ADP;_x000D_Adenosine 5'-diphosphate	C10H15N5O10P2	C10H12N5O10P2	-3	Cytosol	C00008	3310	16761	InChI=1S/C10H15N5O10P2/c11-8-5-9(13-2-12-8)15(3-14-5)10-7(17)6(16)4(24-10)1-23-27(21,22)25-26(18,19)20/h2-4,6-7,10,16-17H,1H2,(H... <Preview truncated at 128 characters>		adp	cpd00008	HMDB01341	MNXM7
C00498[c]	ADP-glucose;_x000D_Adenosine diphosphoglucose	C16H25N5O15P2	C16H23N5O15P2	-2	Cytosol	C00498	3781	15751	InChI=1S/C16H25N5O15P2/c17-13-7-14(19-3-18-13)21(4-20-7)15-11(26)9(24)6(33-15)2-32-37(28,29)36-38(30,31)35-16-12(27)10(25)8(23)5... <Preview truncated at 128 characters>		adpglc	cpd00387	HMDB06557	MNXM561
C05686[c]	Adenylylselenate;_x000D_Adenosine-5'-phosphoselenate	C10H14N5O10PSe	C10H14N5O10PSe	0	Cytosol	C05686	7993	2485	InChI=1S/C10H14N5O10PSe/c11-8-5-9(13-2-12-8)15(3-14-5)10-7(17)6(16)4(24-10)1-23-26(18,19)25-27(20,21)22/h2-4,6-7,10,16-17H,1H2,(... <Preview truncated at 128 characters>				HMDB04112	MNXM3209
C05692[c]	Se-Adenosyl-L-selenohomocysteine;_x000D_Se-Adenosylselenohomocysteine	C14H20N6O5Se	C14H20N6O5Se	0	Cytosol	C05692	7999	77028					HMDB11117	MNXM000
C05691[c]	Se-Adenosylselenomethionine	C15H23N6O5Se	C15H24N6O5Se	1	Cytosol	C05691	7998	9066					HMDB11118	MNXM000
C00826[c]	L-Arogenate;_x000D_L-Arogenic acid;_x000D_Pretyrosine	C10H13NO5	C10H12NO5	-1	Cytosol	C00826	4084	17530			aro-L	cpd00616		MNXM696
C00681[c]	1-Acyl-sn-glycerol 3-phosphate;_x000D_2-Lysophosphatidate;_x000D_Lysophosphatidate;_x000D_Lysophosphatidic acid	C4H8O7PR	C4H8O7PR	0	Cytosol	C00681	3950	16975			1ddecg3p			MNXM000
C00179[c]	Agmatine;_x000D_(4-Aminobutyl) guanidine	C5H14N4	C5H16N4	2	Cytosol	C00179	3479	17431			agm	cpd00152	HMDB01432	MNXM000
C04807[c]	2-Amino-7,8-dihydro-4-hydroxy-6-(diphosphooxymethyl)pteridine;_x000D_2-Amino-4-hydroxy-6-hydroxymethyl-7,8-dihydropteridine diphosphate;_x000D_7,8-Dihydropterin pyrophosphate	C7H11N5O8P2	C7H8N5O8P2	-3	Cytosol	C04807	7369	15998 73083	InChI=1S/C7H11N5O8P2/c8-7-11-5-4(6(13)12-7)10-3(1-9-5)2-19-22(17,18)20-21(14,15)16/h1-2H2,(H,17,18)(H2,14,15,16)(H4,8,9,11,12,13... <Preview truncated at 128 characters>		6hmhptpp	cpd02920		MNXM91459
C01300[c]	2-Amino-4-hydroxy-6-hydroxymethyl-7,8-dihydropteridine	C7H9N5O2	C7H9N5O2	0	Cytosol	C01300	4518	17083 44841	InChI=1S/C7H9N5O2/c8-7-11-5-4(6(14)12-7)10-3(2-13)1-9-5/h13H,1-2H2,(H4,8,9,11,12,14)		6hmhpt	cpd00954		MNXM937
C01279[c]	4-Amino-5-hydroxymethyl-2-methylpyrimidine;_x000D_Toxopyrimidine;_x000D_4-Amino-2-methyl-5-pyrimidinemethanol	C6H9N3O	C6H9N3O	0	Cytosol	C01279	4498	16892	InChI=1S/C6H9N3O/c1-4-8-2-5(3-10)6(7)9-4/h2,10H,3H2,1H3,(H2,7,8,9)		4ahmmp	cpd00939		MNXM874
C04752[c]	2-Methyl-4-amino-5-hydroxymethylpyrimidine diphosphate;_x000D_4-Amino-2-methyl-5-diphosphomethylpyrimidine	C6H11N3O7P2	C6H8N3O7P2	-3	Cytosol	C04752	7322	16629	InChI=1S/C6H11N3O7P2/c1-4-8-2-5(6(7)9-4)3-15-18(13,14)16-17(10,11)12/h2H,3H2,1H3,(H,13,14)(H2,7,8,9)(H2,10,11,12)/p-3		2mahmp	cpd02894		MNXM1135
C04895[c]	7,8-Dihydroneopterin 3'-triphosphate;_x000D_2-Amino-4-hydroxy-6-(erythro-1,2,3-trihydroxypropyl)dihydropteridine triphosphate;_x000D_6-(L-erythro-1,2-Dihydroxypropyl 3-triphosphate)-7,8-dihydropterin;_x000D_6-[(1S,2R)-1,2-Dihydroxy-3-triphosphooxypropyl]-7,8-dihydropterin	C9H16N5O13P3	C9H12N5O13P3	-4	Cytosol	C04895	7446	18372	InChI=1S/C9H16N5O13P3/c10-9-13-7-5(8(17)14-9)12-3(1-11-7)6(16)4(15)2-25-29(21,22)27-30(23,24)26-28(18,19)20/h4,6,15-16H,1-2H2,(H... <Preview truncated at 128 characters>		ahdt	cpd02978	HMDB00980	MNXM397
C04677[c]	1-(5'-Phosphoribosyl)-5-amino-4-imidazolecarboxamide;_x000D_5'-Phosphoribosyl-5-amino-4-imidazolecarboxamide;_x000D_5'-Phospho-ribosyl-5-amino-4-imidazole carboxamide;_x000D_AICAR;_x000D_5-Aminoimidazole-4-carboxamide ribotide;_x000D_5-Phosphoribosyl-4-carbamoyl-5-aminoimidazole;_x000D_5-Amino-1-(5-phospho-D-ribosyl)imidazole-4-carboxamide	C9H15N4O8P	C9H13N4O8P	-2	Cytosol	C04677	7258	18406	InChI=1S/C9H15N4O8P/c10-7-4(8(11)16)12-2-13(7)9-6(15)5(14)3(21-9)1-20-22(17,18)19/h2-3,5-6,9,14-15H,1,10H2,(H2,11,16)(H2,17,18,1... <Preview truncated at 128 characters>		aicar	cpd02851	HMDB01517	MNXM365
C03373[c]	Aminoimidazole ribotide;_x000D_AIR;_x000D_1-(5'-Phosphoribosyl)-5-aminoimidazole;_x000D_5'-Phosphoribosyl-5-aminoimidazole;_x000D_1-(5-Phospho-D-ribosyl)-5-aminoimidazole;_x000D_5-Amino-1-(5-phospho-D-ribosyl)imidazole	C8H14N3O7P	C8H12N3O7P	-2	Cytosol	C03373	6208	28843	InChI=1S/C8H14N3O7P/c9-5-1-10-3-11(5)8-7(13)6(12)4(18-8)2-17-19(14,15)16/h1,3-4,6-8,12-13H,2,9H2,(H2,14,15,16)/t4-,6-,7-,8-/m1/s... <Preview truncated at 128 characters>		air	cpd02140	HMDB01235	MNXM388
C00026[c]	2-Oxoglutarate;_x000D_Oxoglutaric acid;_x000D_2-Ketoglutaric acid;_x000D_alpha-Ketoglutaric acid	C5H6O5	C5H4O5	-2	Cytosol	C00026	3328	30915	InChI=1S/C5H6O5/c6-3(5(9)10)1-2-4(7)8/h1-2H2,(H,7,8)(H,9,10)		akg	cpd00024	HMDB00208	MNXM20
C00966[c]	2-Dehydropantoate	C6H10O4	C6H9O4	-1	Cytosol	C00966	4217	11561 17094	InChI=1S/C6H10O4/c1-6(2,3-7)4(8)5(9)10/h7H,3H2,1-2H3,(H,9,10)		2dhp	cpd00712		MNXM959
C00041[c]	L-Alanine;_x000D_L-2-Aminopropionic acid;_x000D_L-alpha-Alanine	C3H7NO2	C3H7NO2	0	Cytosol	C00041	3343	16977	InChI=1S/C3H7NO2/c1-2(4)3(5)6/h2H,4H2,1H3,(H,5,6)/t2-/m0/s1		ala-L	cpd00035	HMDB00161	MNXM32
C00430[c]	5-Aminolevulinate;_x000D_5-Amino-4-oxopentanoate;_x000D_5-Amino-4-oxovaleric acid	C5H9NO3	C5H9NO3	0	Cytosol	C00430	3719	17549	InChI=1S/C5H9NO3/c6-3-4(7)1-2-5(8)9/h1-3,6H2,(H,8,9)		5aop	cpd00338	HMDB01149	MNXM405
C00020[c]	AMP;_x000D_Adenosine 5'-monophosphate;_x000D_Adenylic acid;_x000D_Adenylate;_x000D_5'-AMP;_x000D_5'-Adenylic acid;_x000D_5'-Adenosine monophosphate;_x000D_Adenosine 5'-phosphate	C10H14N5O7P	C10H12N5O7P	-2	Cytosol	C00020	3322	16027	InChI=1S/C10H14N5O7P/c11-8-5-9(13-2-12-8)15(3-14-5)10-7(17)6(16)4(22-10)1-21-23(18,19)20/h2-4,6-7,10,16-17H,1H2,(H2,11,12,13)(H2... <Preview truncated at 128 characters>		amp	cpd00018		MNXM14
C04556[c]	4-Amino-2-methyl-5-phosphomethylpyrimidine;_x000D_4-Amino-5-phosphomethyl-2-methylpyrimidine	C6H10N3O4P	C6H8N3O4P	-2	Cytosol	C04556	7161	18032	InChI=1S/C6H10N3O4P/c1-4-8-2-5(6(7)9-4)3-13-14(10,11)12/h2H,3H2,1H3,(H2,7,8,9)(H2,10,11,12)		4ampm	cpd02775		MNXM790
C00108[c]	Anthranilate;_x000D_Anthranilic acid;_x000D_o-Aminobenzoic acid;_x000D_Vitamin L1;_x000D_2-Aminobenzoate	C7H7NO2	C7H6NO2	-1	Cytosol	C00108	3408	30754	InChI=1S/C7H7NO2/c8-6-4-2-1-3-5(6)7(9)10/h1-4H,8H2,(H,9,10)		anth	cpd00093	HMDB01123	MNXM188
C01092[c]	8-Amino-7-oxononanoate;_x000D_8-Amino-7-oxononanoic acid;_x000D_7-Keto-8-aminopelargonic acid;_x000D_KAPA	C9H17NO3	C9H17NO3	0	Cytosol	C01092	4327	12266 15830			8aonn	cpd00800	HMDB37790	MNXM000
C11638[c]	3-Amino-2-oxopropyl phosphate;_x000D_1-Amino-3-(phosphohydroxy)propan-2-one	C3H8NO5P	C3H8NO5P	0	Cytosol	C11638	13803	1449	InChI=1S/C3H8NO5P/c4-1-3(5)2-9-10(6,7)8/h1-2,4H2,(H2,6,7,8)			cpd08449		MNXM1213
C05714[c]	alpha-Aminopropiononitrile	C3H6N2	C3H6N2	0	Cytosol	C05714	8021	27959						MNXM000
C00224[c]	Adenylyl sulfate;_x000D_Adenosine 5'-phosphosulfate;_x000D_APS;_x000D_5'-Adenylyl sulfate	C10H14N5O10PS	C10H12N5O10PS	-2	Cytosol	C00224	3524	17709	InChI=1S/C10H14N5O10PS/c11-8-5-9(13-2-12-8)15(3-14-5)10-7(17)6(16)4(24-10)1-23-26(18,19)25-27(20,21)22/h2-4,6-7,10,16-17H,1H2,(H... <Preview truncated at 128 characters>		aps	cpd00193	HMDB01003	MNXM287
C00062[c]	L-Arginine;_x000D_(S)-2-Amino-5-guanidinovaleric acid;_x000D_L-Arg	C6H14N4O2	C6H15N4O2	1	Cytosol	C00062	3362	16467	InChI=1S/C6H14N4O2/c7-4(5(11)12)2-1-3-10-6(8)9/h4H,1-3,7H2,(H,11,12)(H4,8,9,10)/t4-/m0/s1		arg-L	cpd00051		MNXM70
C03406[c]	N-(L-Arginino)succinate;_x000D_2-(Nomega-L-Arginino)succinate;_x000D_L-Argininosuccinate;_x000D_L-Argininosuccinic acid;_x000D_L-Arginosuccinic acid	C10H18N4O6	C10H17N4O6	-1	Cytosol	C03406	6235	15682	InChI=1S/C10H18N4O6/c11-5(8(17)18)2-1-3-13-10(12)14-6(9(19)20)4-7(15)16/h5-6H,1-4,11H2,(H,15,16)(H,17,18)(H,19,20)(H3,12,13,14)/... <Preview truncated at 128 characters>		argsuc	cpd02152	HMDB00052	MNXM550
C00301[c]	ADP-ribose;_x000D_ADP-D-ribose;_x000D_Adenosine diphosphate ribose	C15H23N5O14P2	C15H21N5O14P2	-2	Cytosol	C00301	3595	16960	InChI=1S/C15H23N5O14P2/c16-12-7-13(18-3-17-12)20(4-19-7)14-10(23)8(21)5(32-14)1-30-35(26,27)34-36(28,29)31-2-6-9(22)11(24)15(25)... <Preview truncated at 128 characters>		adprib	cpd00251	HMDB01178	MNXM48596
C00979[c]	O-Acetyl-L-serine;_x000D_O3-Acetyl-L-serine	C5H9NO4	C5H9NO4	0	Cytosol	C00979	4228	17981	InChI=1S/C5H9NO4/c1-3(7)10-2-4(6)5(8)9/h4H,2,6H2,1H3,(H,8,9)/t4-/m0/s1		acser	cpd00722	HMDB03011	MNXM418
C00152[c]	L-Asparagine;_x000D_2-Aminosuccinamic acid	C4H8N2O3	C4H8N2O3	0	Cytosol	C00152	3452	17196	InChI=1S/C4H8N2O3/c5-2(4(8)9)1-3(6)7/h2H,1,5H2,(H2,6,7)(H,8,9)/t2-/m0/s1		asn-L	cpd00132	HMDB00168	MNXM147
C00049[c]	L-Aspartate;_x000D_L-Aspartic acid;_x000D_2-Aminosuccinic acid;_x000D_L-Asp	C4H7NO4	C4H6NO4	-1	Cytosol	C00049	3351	17053	InChI=1S/C4H7NO4/c5-2(4(8)9)1-3(6)7/h2H,1,5H2,(H,6,7)(H,8,9)/t2-/m0/s1		asp-L		HMDB00191	MNXM42
C00441[c]	L-Aspartate 4-semialdehyde;_x000D_Aspartate beta-semialdehyde;_x000D_L-Aspartic 4-semialdehyde	C4H7NO3	C4H7NO3	0	Cytosol	C00441	3730	13086 18051	InChI=1S/C4H7NO3/c5-3(1-2-6)4(7)8/h2-3H,1,5H2,(H,7,8)/t3-/m0/s1		aspsa	cpd00346	HMDB12249	MNXM361
C03794[c]	N6-(1,2-Dicarboxyethyl)-AMP;_x000D_N6-(1,2-Dicarboxyethyl)AMP;_x000D_Adenylosuccinate;_x000D_Adenylosuccinic acid	C14H18N5O11P	C14H14N5O11P	-4	Cytosol	C03794	6543	15919	InChI=1S/C14H18N5O11P/c20-7(21)1-5(14(24)25)18-11-8-12(16-3-15-11)19(4-17-8)13-10(23)9(22)6(30-13)2-29-31(26,27)28/h3-6,9-10,13,... <Preview truncated at 128 characters>		dcamp	cpd02375	HMDB00536	MNXM92089
C05519[c]	L-Allothreonine;_x000D_L-allo-Threonine	C4H9NO3	C4H9NO3	0	Cytosol	C05519	7864	28718	InChI=1S/C4H9NO3/c1-2(6)3(5)4(7)8/h2-3,6H,5H2,1H3,(H,7,8)/t2-,3-/m0/s1		athr-L		HMDB04041	MNXM2125
C00002[c]	ATP;_x000D_Adenosine 5'-triphosphate	C10H16N5O13P3	C10H12N5O13P3	-4	Cytosol	C00002	3304	15422	InChI=1S/C10H16N5O13P3/c11-8-5-9(13-2-12-8)15(3-14-5)10-7(17)6(16)4(26-10)1-25-30(21,22)28-31(23,24)27-29(18,19)20/h2-4,6-7,10,1... <Preview truncated at 128 characters>		atp	cpd00002	HMDB00538	MNXM3
C00099[c]	beta-Alanine;_x000D_3-Aminopropionic acid;_x000D_3-Aminopropanoate	C3H7NO2	C3H7NO2	0	Cytosol	C00099	3399	16958	InChI=1S/C3H7NO2/c4-2-1-3(5)6/h1-2,4H2,(H,5,6)		ala-B	cpd00085	HMDB00056	MNXM144
C03082[c]	4-Phospho-L-aspartate;_x000D_L-4-Aspartyl phosphate	C4H8NO7P	C4H6NO7P	-2	Cytosol	C03082	5980	15836	InChI=1S/C4H8NO7P/c5-2(4(7)8)1-3(6)12-13(9,10)11/h2H,1,5H2,(H,7,8)(H2,9,10,11)/t2-/m0/s1		4pasp	cpd01977	HMDB12250	MNXM1177
C01172[c]	beta-D-Glucose 6-phosphate	C6H13O9P	C6H13O9P	0	Cytosol	C01172	4399	17719	InChI=1S/C6H13O9P/c7-3-2(1-14-16(11,12)13)15-6(10)5(9)4(3)8/h2-10H,1H2,(H2,11,12,13)/t2-,3-,4+,5-,6-/m1/s1			cpd00863	HMDB03498	MNXM508
C00221[c]	beta-D-Glucose	C6H12O6	C6H12O6	0	Cytosol	C00221	3521	15903				cpd00190	HMDB00516	MNXM000
C01290[c]	beta-D-Galactosyl-(1->4)-beta-D-glucosyl-(1<->1)-ceramide;_x000D_beta-D-Galactosyl-1,4-beta-D-glucosylceramide;_x000D_Lactosylceramide;_x000D_Gal-beta1->4Glc-beta1->1'Cer;_x000D_LacCer;_x000D_Lactosyl-N-acylsphingosine;_x000D_D-Galactosyl-1,4-beta-D-glucosylceramide	C31H56NO13R	C31H56NO13R	0	Cytosol	C01290	4509	17950				cpd00947	HMDB04866	MNXM000
C00120[c]	Biotin	C10H16N2O3S	C10H15N2O3S	-1	Cytosol	C00120	3420	15956	InChI=1S/C10H16N2O3S/c13-8(14)4-2-1-3-7-9-6(5-16-7)11-10(15)12-9/h6-7,9H,1-5H2,(H,13,14)(H2,11,12,15)/t6-,7-,9-/m0/s1		btn	cpd00104	HMDB00030	MNXM304
C01412[c]	Butanal;_x000D_Butyraldehyde	C4H8O	C4H8O	0	Cytosol	C01412	4600	15743				cpd01011	HMDB03543	MNXM000
C00180[c]	Benzoate;_x000D_Benzoic acid;_x000D_Benzenecarboxylic acid;_x000D_Phenylformic acid;_x000D_Dracylic acid	C7H6O2	C7H6O2	0	Cytosol	C00180	3480	30746	InChI=1S/C7H6O2/c8-7(9)6-4-2-1-3-5-6/h1-5H,(H,8,9)			cpd00153	HMDB01870	MNXM217
C09814[c]	Benzonitrile;_x000D_Phenyl cyanide;_x000D_Cyanobenzene	C7H5N	C7H5N	0	Cytosol	C09814	12002	27991						MNXM000
C05223[c]	Dodecanoyl-[acyl-carrier protein]	C23H44N2O8PRS	C23H43N2O8PRS	-1	Cytosol	C05223					ddcaACP	cpd11468		MNXM5723
C05761[c]	Tetradecanoyl-[acp];_x000D_Tetradecanoyl-[acyl-carrier protein];_x000D_Myristoyl-[acyl-carrier protein]	C25H48N2O8PRS	C25H47N2O8PRS	-1	Cytosol	C05761	8056	50651			myrsACP	cpd11466		MNXM564
C141ACP[c]	cis-tetradec-7-enoyl-[acyl-carrier protein] (n-C14:1)	C25H46N2O8PRS	C25H45N2O8PRS	-1	Cytosol	C141ACP								MNXM000
C05764[c]	Hexadecanoyl-[acp];_x000D_Hexadecanoyl-[acyl-carrier protein];_x000D_Palmitoyl-[acyl-carrier protein]	C27H52N2O8PRS	C27H51N2O8PRS	-1	Cytosol	C05764	8059	5697			palmACP	cpd11476		MNXM844
C161ACP[c]	cis-hexadec-9-enoyl-[acyl-carrier protein] (n-C16:1)	C27H50N2O8PRS	C27H49N2O8PRS	-1	Cytosol	C161ACP								MNXM000
C04088[c]	Octadecanoyl-[acyl-carrier protein];_x000D_Stearoyl-[acyl-carrier protein]	C29H56N2O8PRS	C29H55N2O8PRS	-1	Cytosol	C04088	6780				ocdcaACP			MNXM6439
C181ACP[c]	cis-octadec-11-enoyl-[acyl-carrier protein] (n-C18:1)	C29H54N2O8PRS	C29H53N2O8PRS	-1	Cytosol	C181ACP								MNXM000
C190ACP[c]	Nonadecanoyl-[acyl-carrier protein]	R	R	0	Cytosol	C190ACP								MNXM000
C06547[c]	Ethylene	C2H4	C2H4	0	Cytosol	C06547	8777	18153					HMDB29594	MNXM000
C00438[c]	N-Carbamoyl-L-aspartate	C5H8N2O5	C5H6N2O5	-2	Cytosol	C00438	3727	15859	InChI=1S/C5H8N2O5/c6-5(12)7-2(4(10)11)1-3(8)9/h2H,1H2,(H,8,9)(H,10,11)(H3,6,7,12)/t2-/m0/s1		cbasp	cpd00343	HMDB00828	MNXM465
C04751[c]	1-(5-Phospho-D-ribosyl)-5-amino-4-imidazolecarboxylate;_x000D_1-(5'-Phosphoribosyl)-5-amino-4-imidazolecarboxylate;_x000D_1-(5'-Phosphoribosyl)-5-amino-4-carboxyimidazole;_x000D_5'-Phosphoribosyl-5-amino-4-imidazolecarboxylate;_x000D_1-(5'-Phosphoribosyl)-4-carboxy-5-aminoimidazole;_x000D_5'-Phosphoribosyl-4-carboxy-5-aminoimidazole;_x000D_5-Amino-1-(5-phospho-D-ribosyl)imidazole-4-carboxylate	C9H14N3O9P	C9H11N3O9P	-3	Cytosol	C04751	7321	28413	InChI=1S/C9H14N3O9P/c10-7-4(9(15)16)11-2-12(7)8-6(14)5(13)3(21-8)1-20-22(17,18)19/h2-3,5-6,8,13-14H,1,10H2,(H,15,16)(H2,17,18,19... <Preview truncated at 128 characters>		5aizc	cpd02893	HMDB06273	MNXM507
C00169[c]	Carbamoyl phosphate	CH4NO5P	CH2NO5P	-2	Cytosol	C00169	3469	17672	InChI=1S/CH4NO5P/c2-1(3)7-8(4,5)6/h(H2,2,3)(H2,4,5,6)		cbp	cpd00146	HMDB01096	MNXM138
C00112[c]	CDP;_x000D_Cytidine 5'-diphosphate;_x000D_Cytidine diphosphate	C9H15N3O11P2	C9H12N3O11P2	-3	Cytosol	C00112	3412	17239	InChI=1S/C9H15N3O11P2/c10-5-1-2-12(9(15)11-5)8-7(14)6(13)4(22-8)3-21-25(19,20)23-24(16,17)18/h1-2,4,6-8,13-14H,3H2,(H,19,20)(H2,... <Preview truncated at 128 characters>		cdp	cpd00096	HMDB01546	MNXM220
C00269[c]	CDP-diacylglycerol;_x000D_CDP-1,2-diacylglycerol;_x000D_1,2-Diacyl-sn-glycero-3-cytidine-5'-diphosphate	C14H19N3O15P2R2	C14H19N3O15P2R2	0	Cytosol	C00269	3567	17962			cdpdddecg			MNXM000
C11435[c]	4-(Cytidine 5'-diphospho)-2-C-methyl-D-erythritol	C14H25N3O14P2	C14H23N3O14P2	-2	Cytosol	C11435	13607	16578	InChI=1S/C14H25N3O14P2/c1-14(23,6-18)8(19)5-29-33(26,27)31-32(24,25)28-4-7-10(20)11(21)12(30-7)17-3-2-9(15)16-13(17)22/h2-3,7-8,... <Preview truncated at 128 characters>		4c2me	cpd08287		MNXM1642
C01063[c]	6-Carboxyhexanoyl-CoA;_x000D_Pimeloyl-CoA	C28H46N7O19P3S	C28H46N7O19P3S	0	Cytosol	C01063	4302	15504				cpd00782		MNXM000
C00114[c]	Choline;_x000D_Bilineurine	C5H14NO	C5H15NO	1	Cytosol	C00114	3414	15354	InChI=1S/C5H14NO/c1-6(2,3)4-5-7/h7H,4-5H2,1-3H3/q+1		chol	cpd00098	HMDB00097	MNXM90
C00251[c]	Chorismate;_x000D_Chorismic acid;_x000D_(3R,4R)-3-[(1-Carboxyethenyl)oxy]-4-hydroxycyclohexa-1,5-diene-1-carboxylate	C10H10O6	C10H8O6	-2	Cytosol	C00251	3550	17333	InChI=1S/C10H10O6/c1-5(9(12)13)16-8-4-6(10(14)15)2-3-7(8)11/h2-4,7-8,11H,1H2,(H,12,13)(H,14,15)/t7-,8-/m1/s1		chor	cpd00216	HMDB12199	MNXM337
C00158[c]	Citrate;_x000D_Citric acid;_x000D_2-Hydroxy-1,2,3-propanetricarboxylic acid;_x000D_2-Hydroxytricarballylic acid	C6H8O7	C6H5O7	-3	Cytosol	C00158	3458	30769	InChI=1S/C6H8O7/c7-3(8)1-6(13,5(11)12)2-4(9)10/h13H,1-2H2,(H,7,8)(H,9,10)(H,11,12)		cit	cpd00137	HMDB00094	MNXM131
C00327[c]	L-Citrulline;_x000D_2-Amino-5-ureidovaleric acid;_x000D_Citrulline	C6H13N3O3	C6H13N3O3	0	Cytosol	C00327	3621	16349	InChI=1S/C6H13N3O3/c7-4(5(10)11)2-1-3-9-6(8)12/h4H,1-3,7H2,(H,10,11)(H3,8,9,12)/t4-/m0/s1		citr-L	cpd00274	HMDB00904	MNXM722752
C05980[c]	Cardiolipin(biomass component);_x000D_Diphosphatidylglycerol;_x000D_1',3'-Bis(1,2-diacyl-sn-glycero-3-phospho)-sn-glycerol	C13H18O17P2R4	C13H18O17P2R4	0	Cytosol	C05980	8259	28494			clpn120			MNXM000
C06613[c]	trans-3-Chloroallyl aldehyde;_x000D_trans-3-Chloro-2-propenal	C3H3ClO	C3H3ClO	0	Cytosol	C06613	8839	28452	InChI=1S/C3H3ClO/c4-2-1-3-5/h1-3H/b2-1+					MNXM5312
C12834[c]	2,5-Dichloro-carboxymethylenebut-2-en-4-olide	C6H2Cl2O4	C6H2Cl2O4	0	Cytosol	C12834	583223	31075	InChI=1S/C6H2Cl2O4/c7-2-1-3(12-6(2)11)4(8)5(9)10/h1H,(H,9,10)/b4-3+					MNXM5443
C12835[c]	2,5-Dichloro-4-oxohex-2-enedioate	C6H4Cl2O5	C6H4Cl2O5	0	Cytosol	C12835	583224	19373 31074	InChI=1S/C6H4Cl2O5/c7-2(5(10)11)1-3(9)4(8)6(12)13/h1,4H,(H,10,11)(H,12,13)/b2-1+					MNXM34561
C06611[c]	trans-3-Chloro-2-propene-1-ol;_x000D_trans-3-Chloroallyl alcohol	C3H5ClO	C3H5ClO	0	Cytosol	C06611	8837	28960	InChI=1S/C3H5ClO/c4-2-1-3-5/h1-2,5H,3H2/b2-1+					MNXM150873
C12838[c]	trans-4-Carboxymethylenebut-2-en-4-olide	C6H4O4	C6H4O4	0	Cytosol	C12838	583227	38107	InChI=1S/C6H4O4/c7-5(8)3-4-1-2-6(9)10-4/h1-3H,(H,7,8)/b4-3-					MNXM4850
C00055[c]	CMP;_x000D_Cytidine-5'-monophosphate;_x000D_Cytidylic acid	C9H14N3O8P	C9H12N3O8P	-2	Cytosol	C00055	3357	17361	InChI=1S/C9H14N3O8P/c10-5-1-2-12(9(15)11-5)8-7(14)6(13)4(20-8)3-19-21(16,17)18/h1-2,4,6-8,13-14H,3H2,(H2,10,11,15)(H2,16,17,18)/... <Preview truncated at 128 characters>		cmp	cpd00046	HMDB00095	MNXM31
C00011[c]	CO2;_x000D_Carbon dioxide	CO2	CO2	0	Cytosol	C00011	3313	16526	InChI=1S/CO2/c2-1-3		co2	cpd00011		MNXM13
C00010[c]	CoA;_x000D_Coenzyme A;_x000D_CoA-SH	C21H36N7O16P3S	C21H32N7O16P3S	-4	Cytosol	C00010	3312	15346	InChI=1S/C21H36N7O16P3S/c1-21(2,16(31)19(32)24-4-3-12(29)23-5-6-48)8-41-47(38,39)44-46(36,37)40-7-11-15(43-45(33,34)35)14(30)20(... <Preview truncated at 128 characters>		coa	cpd00010	HMDB01423	MNXM12
C01302[c]	1-(2-Carboxyphenylamino)-1-deoxy-D-ribulose 5-phosphate	C12H16NO9P	C12H13NO9P	-3	Cytosol	C01302	4520	29112	InChI=1S/C12H16NO9P/c14-9(11(16)10(15)6-22-23(19,20)21)5-13-8-4-2-1-3-7(8)12(17)18/h1-4,10-11,13,15-16H,5-6H2,(H,17,18)(H2,19,20... <Preview truncated at 128 characters>		2cpr5p			MNXM1455
C03263[c]	Coproporphyrinogen III	C36H44N4O8	C36H40N4O8	-4	Cytosol	C03263	6127	15439	InChI=1S/C36H44N4O8/c1-17-21(5-9-33(41)42)29-14-27-19(3)22(6-10-34(43)44)30(39-27)15-28-20(4)24(8-12-36(47)48)32(40-28)16-31-23(... <Preview truncated at 128 characters>		cpppg3	cpd02083	HMDB01261	MNXM410
C01674[c]	Chitobiose;_x000D_Diacetylchitobiose;_x000D_N,N'-Diacetylchitobiose	C16H28N2O11	C16H28N2O11	0	Cytosol	C01674	4818	28681				cpd01157	HMDB03556	MNXM1680
C00063[c]	CTP;_x000D_Cytidine 5'-triphosphate;_x000D_Cytidine triphosphate	C9H16N3O14P3	C9H12N3O14P3	-4	Cytosol	C00063	3363	17677	InChI=1S/C9H16N3O14P3/c10-5-1-2-12(9(15)11-5)8-7(14)6(13)4(24-8)3-23-28(19,20)26-29(21,22)25-27(16,17)18/h1-2,4,6-8,13-14H,3H2,(... <Preview truncated at 128 characters>		ctp	cpd00052	HMDB00082	MNXM63
C02512[c]	3-Cyano-L-alanine;_x000D_L-3-Cyanoalanine;_x000D_L-beta-Cyanoalanine	C4H6N2O2	C4H6N2O2	0	Cytosol	C02512	5522	16934	InChI=1S/C4H6N2O2/c5-2-1-3(6)4(7)8/h3H,1,6H2,(H,7,8)/t3-/m0/s1			cpd01651	HMDB60245	MNXM1014
C00097[c]	L-Cysteine;_x000D_L-2-Amino-3-mercaptopropionic acid	C3H7NO2S	C3H7NO2S	0	Cytosol	C00097	3397	17561	InChI=1S/C3H7NO2S/c4-2(1-7)3(5)6/h2,7H,1,4H2,(H,5,6)/t2-/m0/s1		cys-L	cpd00084		MNXM55
C01419[c]	Cys-Gly;_x000D_L-Cysteinylglycine	C5H10N2O3S	C5H10N2O3S	0	Cytosol	C01419	4606	4047	InChI=1S/C5H10N2O3S/c6-3(2-11)5(10)7-1-4(8)9/h3,11H,1-2,6H2,(H,7,10)(H,8,9)/t3-/m0/s1		cgly	cpd01017	HMDB00078	MNXM683
C00491[c]	L-Cystine;_x000D_L-Dicysteine;_x000D_L-alpha-Diamino-beta-dithiolactic acid	C6H12N2O4S2	C6H12N2O4S2	0	Cytosol	C00491	3774	16283				cpd00381	HMDB00192	MNXM000
C00506[c]	L-Cysteate;_x000D_L-Cysteic acid;_x000D_3-Sulfoalanine;_x000D_2-Amino-3-sulfopropionic acid	C3H7NO5S	C3H7NO5S	0	Cytosol	C00506	3789	17285	InChI=1S/C3H7NO5S/c4-2(3(5)6)1-10(7,8)9/h2H,1,4H2,(H,5,6)(H,7,8,9)/t2-/m0/s1			cpd00395	HMDB02757	MNXM713
C00475[c]	Cytidine	C9H13N3O5	C9H13N3O5	0	Cytosol	C00475	3758	17562	InChI=1S/C9H13N3O5/c10-5-1-2-12(9(16)11-5)8-7(15)6(14)4(3-13)17-8/h1-2,4,6-8,13-15H,3H2,(H2,10,11,16)/t4-,6-,7-,8-/m1/s1		cytd	cpd00367	HMDB00089	MNXM338
C00666[c]	LL-2,6-Diaminoheptanedioate;_x000D_LL-2,6-Diaminopimelate;_x000D_LL-2,6-Diaminopimelic acid	C7H14N2O4	C7H14N2O4	0	Cytosol	C00666	3935	16026	InChI=1S/C7H14N2O4/c8-4(6(10)11)2-1-3-5(9)7(12)13/h4-5H,1-3,8-9H2,(H,10,11)(H,12,13)/t4-,5-/m0/s1		26dap-LL	cpd00504	HMDB01370	MNXM644
C00345[c]	6-Phospho-D-gluconate	C6H13O10P	C6H10O10P	-3	Cytosol	C00345	3638	48928	InChI=1S/C6H13O10P/c7-2(1-16-17(13,14)15)3(8)4(9)5(10)6(11)12/h2-5,7-10H,1H2,(H,11,12)(H2,13,14,15)/t2-,3-,4+,5-/m1/s1		6pgc	cpd00284	HMDB01316	MNXM325
C01236[c]	D-Glucono-1,5-lactone 6-phosphate;_x000D_6-Phospho-D-glucono-1,5-lactone	C6H11O9P	C6H9O9P	-2	Cytosol	C01236	4457	16938	InChI=1S/C6H11O9P/c7-3-2(1-14-16(11,12)13)15-6(10)5(9)4(3)8/h2-5,7-9H,1H2,(H2,11,12,13)/t2-,3-,4+,5-/m1/s1		6pgl	cpd00911	HMDB01127	MNXM429
C01304[c]	2,5-Diamino-6-(5-phospho-D-ribosylamino)pyrimidin-4(3H)-one;_x000D_2,5-Diamino-6-(1-D-ribosylamino)pyrimidin-4(3H)-one 5'-phosphate	C9H16N5O8P	C9H14N5O8P	-2	Cytosol	C01304	4522	29114 59546	InChI=1S/C9H16N5O8P/c10-3-6(13-9(11)14-7(3)17)12-8-5(16)4(15)2(22-8)1-21-23(18,19)20/h2,4-5,8,15-16H,1,10H2,(H2,18,19,20)(H4,11,... <Preview truncated at 128 characters>		25drapp	cpd00957		MNXM90905
C04332[c]	6,7-Dimethyl-8-(D-ribityl)lumazine	C13H18N4O6	C13H18N4O6	0	Cytosol	C04332	6983	17601	InChI=1S/C13H18N4O6/c1-5-6(2)17(3-7(19)10(21)8(20)4-18)11-9(14-5)12(22)16-13(23)15-11/h7-8,10,18-21H,3-4H2,1-2H3,(H,16,22,23)/t7... <Preview truncated at 128 characters>		dmlz	cpd02656	HMDB03826	MNXM1313
C00559[c]	Deoxyadenosine;_x000D_2'-Deoxyadenosine	C10H13N5O3	C10H13N5O3	0	Cytosol	C00559	3839	17256	InChI=1S/C10H13N5O3/c11-9-8-10(13-3-12-9)15(4-14-8)7-1-5(17)6(2-16)18-7/h3-7,16-17H,1-2H2,(H2,11,12,13)/t5-,6+,7+/m0/s1		dad-2	cpd00438	HMDB00101	MNXM625
C00206[c]	dADP;_x000D_2'-Deoxyadenosine 5'-diphosphate	C10H15N5O9P2	C10H12N5O9P2	-3	Cytosol	C00206	3506	16174	InChI=1S/C10H15N5O9P2/c11-9-8-10(13-3-12-9)15(4-14-8)7-1-5(16)6(23-7)2-22-26(20,21)24-25(17,18)19/h3-7,16H,1-2H2,(H,20,21)(H2,11... <Preview truncated at 128 characters>		dadp	cpd00177	HMDB01508	MNXM374
C00133[c]	D-Alanine;_x000D_D-2-Aminopropionic acid;_x000D_D-Ala	C3H7NO2	C3H7NO2	0	Cytosol	C00133	3433	15570	InChI=1S/C3H7NO2/c1-2(4)3(5)6/h2H,4H2,1H3,(H,5,6)/t2-/m1/s1		ala-D	cpd00117	HMDB01310	MNXM156
C00360[c]	dAMP;_x000D_2'-Deoxyadenosine 5'-phosphate;_x000D_2'-Deoxyadenosine 5'-monophosphate;_x000D_Deoxyadenylic acid;_x000D_Deoxyadenosine monophosphate	C10H14N5O6P	C10H12N5O6P	-2	Cytosol	C00360	3651	17713	InChI=1S/C10H14N5O6P/c11-9-8-10(13-3-12-9)15(4-14-8)7-1-5(16)6(21-7)2-20-22(17,18)19/h3-7,16H,1-2H2,(H2,11,12,13)(H2,17,18,19)/t... <Preview truncated at 128 characters>		damp	cpd00294	HMDB00905	MNXM432
C01037[c]	7,8-Diaminononanoate;_x000D_7,8-Diaminopelargonic acid;_x000D_DAPA	C9H20N2O2	C9H21N2O2	1	Cytosol	C01037	4280	2247			dann	cpd00764		MNXM000
C05923[c]	2,5-Diaminopyrimidine nucleoside triphosphate	C9H18N5O14P3	C9H18N5O14P3	0	Cytosol	C05923	8211	929	InChI=1S/C9H18N5O14P3/c10-3-6(13-9(11)14-7(3)17)12-8-5(16)4(15)2(26-8)1-25-30(21,22)28-31(23,24)27-29(18,19)20/h2,4-5,8,15-16H,1... <Preview truncated at 128 characters>				HMDB06821	MNXM2773
C00402[c]	D-Aspartate;_x000D_D-Aspartic acid	C4H7NO4	C4H6NO4	-1	Cytosol	C00402	3692	17364	InChI=1S/C4H7NO4/c5-2(4(8)9)1-3(6)7/h2H,1,5H2,(H,6,7)(H,8,9)/t2-/m1/s1		asp-D		HMDB06483	MNXM974
C00131[c]	dATP;_x000D_2'-Deoxyadenosine 5'-triphosphate;_x000D_Deoxyadenosine 5'-triphosphate;_x000D_Deoxyadenosine triphosphate	C10H16N5O12P3	C10H12N5O12P3	-4	Cytosol	C00131	3431	16284	InChI=1S/C10H16N5O12P3/c11-9-8-10(13-3-12-9)15(4-14-8)7-1-5(16)6(25-7)2-24-29(20,21)27-30(22,23)26-28(17,18)19/h3-7,16H,1-2H2,(H... <Preview truncated at 128 characters>		datp	cpd00115	HMDB01532	MNXM286
C06148[c]	2,5-Diamino-6-(5'-triphosphoryl-3',4'-trihydroxy-2'-oxopentyl)-amino-4-oxopyrimidine	C9H18N5O14P3	C9H18N5O14P3	0	Cytosol	C06148	8404	28003	InChI=1S/C9H18N5O14P3/c10-5-7(13-9(11)14-8(5)18)12-1-3(15)6(17)4(16)2-26-30(22,23)28-31(24,25)27-29(19,20)21/h4,6,16-17H,1-2,10H... <Preview truncated at 128 characters>				HMDB06823	MNXM4269
C15556[c]	L-3,4-Dihydroxybutan-2-one 4-phosphate;_x000D_1-Deoxy-L-glycero-tetrulose 4-phosphate;_x000D_2-Hydroxy-3-oxobutyl phosphate	C4H9O6P	C4H7O6P	-2	Cytosol	C15556	17396548	50606	InChI=1S/C4H9O6P/c1-3(5)4(6)2-10-11(7,8)9/h4,6H,2H2,1H3,(H2,7,8,9)		db4p	cpd11225		MNXM2323
C00881[c]	Deoxycytidine;_x000D_2'-Deoxycytidine	C9H13N3O4	C9H13N3O4	0	Cytosol	C00881	4137	15698	InChI=1S/C9H13N3O4/c10-7-1-2-12(9(15)11-7)8-3-5(14)6(4-13)16-8/h1-2,5-6,8,13-14H,3-4H2,(H2,10,11,15)/t5-,6+,8+/m0/s1		dcyt	cpd00654	HMDB00014	MNXM704
C00705[c]	dCDP;_x000D_2'-Deoxycytidine diphosphate;_x000D_2'-Deoxycytidine 5'-diphosphate	C9H15N3O10P2	C9H12N3O10P2	-3	Cytosol	C00705	3972	28846	InChI=1S/C9H15N3O10P2/c10-7-1-2-12(9(14)11-7)8-3-5(13)6(21-8)4-20-24(18,19)22-23(15,16)17/h1-2,5-6,8,13H,3-4H2,(H,18,19)(H2,10,1... <Preview truncated at 128 characters>		dcdp	cpd00533	HMDB01245	MNXM411
C00239[c]	dCMP;_x000D_Deoxycytidylic acid;_x000D_Deoxycytidine monophosphate;_x000D_Deoxycytidylate;_x000D_2'-Deoxycytidine 5'-monophosphate	C9H14N3O7P	C9H12N3O7P	-2	Cytosol	C00239	3538	15918	InChI=1S/C9H14N3O7P/c10-7-1-2-12(9(14)11-7)8-3-5(13)6(19-8)4-18-20(15,16)17/h1-2,5-6,8,13H,3-4H2,(H2,10,11,14)(H2,15,16,17)/t5-,... <Preview truncated at 128 characters>		dcmp	cpd00206	HMDB01202	MNXM266
C00458[c]	dCTP;_x000D_Deoxycytidine 5'-triphosphate;_x000D_Deoxycytidine triphosphate;_x000D_2'-Deoxycytidine 5'-triphosphate	C9H16N3O13P3	C9H12N3O13P3	-4	Cytosol	C00458	3742	16311	InChI=1S/C9H16N3O13P3/c10-7-1-2-12(9(14)11-7)8-3-5(13)6(23-8)4-22-27(18,19)25-28(20,21)24-26(15,16)17/h1-2,5-6,8,13H,3-4H2,(H,18... <Preview truncated at 128 characters>		dctp	cpd00356	HMDB00998	MNXM360
C00330[c]	Deoxyguanosine;_x000D_2'-Deoxyguanosine	C10H13N5O4	C10H13N5O4	0	Cytosol	C00330	3624	17172	InChI=1S/C10H13N5O4/c11-10-13-8-7(9(18)14-10)12-3-15(8)6-1-4(17)5(2-16)19-6/h3-6,16-17H,1-2H2,(H3,11,13,14,18)/t4-,5+,6+/m0/s1		dgsn	cpd00277	HMDB00085	MNXM647
C00361[c]	dGDP;_x000D_2'-Deoxyguanosine 5'-diphosphate	C10H15N5O10P2	C10H12N5O10P2	-3	Cytosol	C00361	3652	28862	InChI=1S/C10H15N5O10P2/c11-10-13-8-7(9(17)14-10)12-3-15(8)6-1-4(16)5(24-6)2-23-27(21,22)25-26(18,19)20/h3-6,16H,1-2H2,(H,21,22)(... <Preview truncated at 128 characters>		dgdp	cpd00295	HMDB00960	MNXM436
C00217[c]	D-Glutamate;_x000D_D-Glutamic acid;_x000D_D-Glutaminic acid;_x000D_D-2-Aminoglutaric acid	C5H9NO4	C5H8NO4	-1	Cytosol	C00217	3517	15966	InChI=1S/C5H9NO4/c6-3(5(9)10)1-2-4(7)8/h3H,1-2,6H2,(H,7,8)(H,9,10)/t3-/m1/s1		glu-D	cpd00186	HMDB03339	MNXM331
C00258[c]	D-Glycerate;_x000D_Glycerate;_x000D_(R)-Glycerate;_x000D_Glyceric acid	C3H6O4	C3H5O4	-1	Cytosol	C00258	3557	32398	InChI=1S/C3H6O4/c4-1-2(5)3(6)7/h2,4-5H,1H2,(H,6,7)/t2-/m1/s1		glyc-R	cpd00223	HMDB00139	MNXM40615
C00362[c]	dGMP;_x000D_2'-Deoxyguanosine 5'-monophosphate;_x000D_2'-Deoxyguanosine 5'-phosphate;_x000D_Deoxyguanylic acid;_x000D_Deoxyguanosine monophosphate	C10H14N5O7P	C10H12N5O7P	-2	Cytosol	C00362	3653	16192	InChI=1S/C10H14N5O7P/c11-10-13-8-7(9(17)14-10)12-3-15(8)6-1-4(16)5(22-6)2-21-23(18,19)20/h3-6,16H,1-2H2,(H2,18,19,20)(H3,11,13,1... <Preview truncated at 128 characters>		dgmp	cpd00296	HMDB01044	MNXM546
C00286[c]	dGTP;_x000D_2'-Deoxyguanosine 5'-triphosphate;_x000D_Deoxyguanosine 5'-triphosphate;_x000D_Deoxyguanosine triphosphate	C10H16N5O13P3	C10H12N5O13P3	-4	Cytosol	C00286	3581	16497	InChI=1S/C10H16N5O13P3/c11-10-13-8-7(9(17)14-10)12-3-15(8)6-1-4(16)5(26-6)2-25-30(21,22)28-31(23,24)27-29(18,19)20/h3-6,16H,1-2H... <Preview truncated at 128 characters>		dgtp	cpd00241	HMDB01440	MNXM344
C00184[c]	Glycerone;_x000D_Dihydroxyacetone;_x000D_1,3-Dihydroxyacetone;_x000D_1,3-Dihydroxy-2-propanone;_x000D_1,3-Dihydroxypropan-2-one	C3H6O3	C3H6O3	0	Cytosol	C00184	3484	16016	InChI=1S/C3H6O3/c4-1-3(6)2-5/h4-5H,1-2H2		dha	cpd00157	HMDB01882	MNXM460
C00230[c]	3,4-Dihydroxybenzoate;_x000D_3,4-Dihydroxybenzoic acid;_x000D_Protocatechuate;_x000D_Protocatechuic acid	C7H6O4	C7H6O4	0	Cytosol	C00230	3529	36062 36241			34dhb		HMDB01856	MNXM000
C04171[c]	(2S,3S)-2,3-Dihydro-2,3-dihydroxybenzoate;_x000D_(2S,3S)-2,3-Dihydroxy-2,3-dihydroxybenzoate	C7H8O4	C7H8O4	0	Cytosol	C04171	6852	15941 48968				cpd02566		MNXM000
C00415[c]	Dihydrofolate;_x000D_Dihydrofolic acid;_x000D_7,8-Dihydrofolate;_x000D_7,8-Dihydrofolic acid;_x000D_7,8-Dihydropteroylglutamate	C19H21N7O6	C19H19N7O6	-2	Cytosol	C00415	3705	15633	InChI=1S/C19H21N7O6/c20-19-25-15-14(17(30)26-19)23-11(8-22-15)7-21-10-3-1-9(2-4-10)16(29)24-12(18(31)32)5-6-13(27)28/h1-4,12,21H... <Preview truncated at 128 characters>		dhf	cpd00330	HMDB01056	MNXM281
C05577[c]	3,4-Dihydroxymandelaldehyde;_x000D_3,4-Dihydroxyphenylglycolaldehyde	C8H8O4	C8H8O4	0	Cytosol	C05577	7903	27852	InChI=1S/C8H8O4/c9-4-8(12)5-1-2-6(10)7(11)3-5/h1-4,8,10-12H				HMDB06242	MNXM1633
C04272[c]	(R)-2,3-Dihydroxy-3-methylbutanoate;_x000D_(R)-2,3-Dihydroxy-isovalerate;_x000D_(R)-2,3-Dihydroxy-isovaleric acid;_x000D_(2R)-2,3-Dihydroxy-3-methylbutanoate	C5H10O4	C5H9O4	-1	Cytosol	C04272	6935	15684 49072			23dhmb		HMDB12141	MNXM000
C06007[c]	(R)-2,3-Dihydroxy-3-methylpentanoate;_x000D_(R)-2,3-Dihydroxy-3-methylvalerate;_x000D_(2R,3R)-2,3-Dihydroxy-3-methylpentanoate	C6H12O4	C6H11O4	-1	Cytosol	C06007	8280	27512 49258			23dhmp		HMDB12140	MNXM000
C04874[c]	2-Amino-4-hydroxy-6-(D-erythro-1,2,3-trihydroxypropyl)-7,8-dihydropteridine;_x000D_Dihydroneopterin;_x000D_7,8-Dihydroneopterin	C9H13N5O4	C9H13N5O4	0	Cytosol	C04874	7426	17001	InChI=1S/C9H13N5O4/c10-9-13-7-5(8(18)14-9)12-3(1-11-7)6(17)4(16)2-15/h4,6,15-17H,1-2H2,(H4,10,11,13,14,18)/t4-,6+/m1/s1		dhnpt	cpd02961	HMDB02275	MNXM162359
C05576[c]	3,4-Dihydroxyphenylethyleneglycol	C8H10O4	C8H10O4	0	Cytosol	C05576	7902	1387	InChI=1S/C8H10O4/c9-4-8(12)5-1-2-6(10)7(11)3-5/h1-3,8-12H,4H2				HMDB00318	MNXM2931
C00921[c]	Dihydropteroate;_x000D_7,8-Dihydropteroate	C14H14N6O3	C14H13N6O3	-1	Cytosol	C00921	4175	4581	InChI=1S/C14H14N6O3/c15-14-19-11-10(12(21)20-14)18-9(6-17-11)5-16-8-3-1-7(2-4-8)13(22)23/h1-4,16H,5-6H2,(H,22,23)(H4,15,17,19,20... <Preview truncated at 128 characters>		dhpt	cpd00683	HMDB01412	MNXM965
C02637[c]	3-Dehydroshikimate	C7H8O5	C7H7O5	-1	Cytosol	C02637	5617	30918	InChI=1S/C7H8O5/c8-4-1-3(7(11)12)2-5(9)6(4)10/h1,5-6,9-10H,2H2,(H,11,12)/t5-,6-/m1/s1		3dhsk	cpd01716		MNXM611
C04666[c]	D-erythro-1-(Imidazol-4-yl)glycerol 3-phosphate;_x000D_D-erythro-Imidazole-glycerol 3-phosphate;_x000D_D-erythro-Imidazole-glycerol phosphate	C6H11N2O6P	C6H9N2O6P	-2	Cytosol	C04666	7249	17805	InChI=1S/C6H11N2O6P/c9-5(2-14-15(11,12)13)6(10)4-1-7-3-8-4/h1,3,5-6,9-10H,2H2,(H,7,8)(H2,11,12,13)/t5-,6+/m1/s1		eig3p	cpd02843	HMDB12208	MNXM1422
C05512[c]	Deoxyinosine	C10H12N4O4	C10H12N4O4	0	Cytosol	C05512	7859	28997	InChI=1S/C10H12N4O4/c15-2-6-5(16)1-7(18-6)14-4-13-8-9(14)11-3-12-10(8)17/h3-7,15-16H,1-2H2,(H,11,12,17)/t5-,6+,7+/m0/s1		din	cpd03279	HMDB00071	MNXM935
C15650[c]	2,3-Diketo-5-methylthiopentyl-1-phosphate;_x000D_5-(Methylthio)-2,3-dioxopentyl phosphate	C6H11O6PS	C6H9O6PS	-2	Cytosol	C15650	17396640	50604				cpd11295	HMDB59620	MNXM000
C00235[c]	Dimethylallyl diphosphate;_x000D_2-Isopentenyl diphosphate;_x000D_delta2-Isopentenyl diphosphate;_x000D_Dimethylallyl pyrophosphate;_x000D_DMAPP;_x000D_Monoprenyl diphosphate;_x000D_Prenyl diphosphate	C5H12O7P2	C5H9O7P2	-3	Cytosol	C00235	3534	16057	InChI=1S/C5H12O7P2/c1-5(2)3-4-11-14(9,10)12-13(6,7)8/h3H,4H2,1-2H3,(H,9,10)(H2,6,7,8)		dmpp	cpd00202	HMDB01120	MNXM132
C05818[c]	2-Demethylmenaquinone	C50H70O2	C50H70O2	0	Cytosol	C05818	8113	28192	InChI=1S/C20H22O2/c1-14(2)7-6-8-15(3)11-12-16-13-19(21)17-9-4-5-10-18(17)20(16)22/h4-5,7,9-11,13H,6,8,12H2,1-3H3/b15-11+			cpd11425		MNXM90597
C00039[c]	DNA(biomass component);_x000D_DNAn;_x000D_DNAn+1;_x000D_(Deoxyribonucleotide)n;_x000D_(Deoxyribonucleotide)m;_x000D_(Deoxyribonucleotide)n+m;_x000D_Deoxyribonucleic acid	R	R	-2	Cytosol	C00039	3341	16991				cpd11461		MNXM000
C00337[c]	(S)-Dihydroorotate;_x000D_(S)-4,5-Dihydroorotate;_x000D_L-Dihydroorotate;_x000D_L-Dihydroorotic acid;_x000D_Dihydro-L-orotic acid	C5H6N2O4	C5H5N2O4	-1	Cytosol	C00337	3630	17025	InChI=1S/C5H6N2O4/c8-3-1-2(4(9)10)6-5(11)7-3/h2H,1H2,(H,9,10)(H2,6,7,8,11)/t2-/m0/s1		dhor-S	cpd00282	HMDB00528	MNXM252
C00944[c]	3-Dehydroquinate;_x000D_3-Dehydroquinic acid;_x000D_5-Dehydroquinate;_x000D_5-Dehydroquinic acid	C7H10O6	C7H9O6	-1	Cytosol	C00944	4196	17947 32364	InChI=1S/C7H10O6/c8-3-1-7(13,6(11)12)2-4(9)5(3)10/h3,5,8,10,13H,1-2H2,(H,11,12)/t3-,5+,7-/m1/s1		3dhq	cpd00699	HMDB12710	MNXM478
C00882[c]	Dephospho-CoA;_x000D_Dephosphocoenzyme A;_x000D_3'-Dephospho-CoA	C21H35N7O13P2S	C21H33N7O13P2S	-2	Cytosol	C00882	4138	15468	InChI=1S/C21H35N7O13P2S/c1-21(2,16(32)19(33)24-4-3-12(29)23-5-6-44)8-39-43(36,37)41-42(34,35)38-7-11-14(30)15(31)20(40-11)28-10-... <Preview truncated at 128 characters>		dpcoa	cpd00655	HMDB01373	MNXM481
C01137[c]	S-Adenosylmethioninamine;_x000D_(5-Deoxy-5-adenosyl)(3-aminopropyl)methylsulfonium;_x000D_(5-Deoxy-5-adenosyl)(3-aminopropyl)methylsulfonium cation;_x000D_S-Adenosyl-(5')-3-methylthiopropylamine;_x000D_S-Adenosyl 3-(methylthio)propylamine;_x000D_Decarboxy-AdoMet	C14H22N6O3S	C14H24N6O3S	2	Cytosol	C01137	4368	15625			ametam	cpd00837	HMDB00988	MNXM000
C00214[c]	Thymidine;_x000D_Deoxythymidine	C10H14N2O5	C10H14N2O5	0	Cytosol	C00214	3514	17748	InChI=1S/C10H14N2O5/c1-5-3-12(10(16)11-9(5)15)8-2-6(14)7(4-13)17-8/h3,6-8,13-14H,2,4H2,1H3,(H,11,15,16)/t6-,7+,8+/m0/s1		thymd	cpd00184	HMDB00273	MNXM420
C01909[c]	Dethiobiotin;_x000D_Desthiobiotin	C10H18N2O3	C10H17N2O3	-1	Cytosol	C01909	5017	16691	InChI=1S/C10H18N2O3/c1-7-8(12-10(15)11-7)5-3-2-4-6-9(13)14/h7-8H,2-6H2,1H3,(H,13,14)(H2,11,12,15)		dtbt	cpd01311	HMDB03581	MNXM1020
C00363[c]	dTDP;_x000D_Deoxythymidine 5'-diphosphate	C10H16N2O11P2	C10H13N2O11P2	-3	Cytosol	C00363	3654	18075	InChI=1S/C10H16N2O11P2/c1-5-3-12(10(15)11-9(5)14)8-2-6(13)7(22-8)4-21-25(19,20)23-24(16,17)18/h3,6-8,13H,2,4H2,1H3,(H,19,20)(H,1... <Preview truncated at 128 characters>		dtdp	cpd00297	HMDB01274	MNXM152
C00364[c]	dTMP;_x000D_Thymidine 5'-phosphate;_x000D_Deoxythymidine 5'-phosphate;_x000D_Thymidylic acid;_x000D_5'-Thymidylic acid;_x000D_Thymidine monophosphate;_x000D_Deoxythymidylic acid;_x000D_Thymidylate	C10H15N2O8P	C10H13N2O8P	-2	Cytosol	C00364	3655	17013	InChI=1S/C10H15N2O8P/c1-5-3-12(10(15)11-9(5)14)8-2-6(13)7(20-8)4-19-21(16,17)18/h3,6-8,13H,2,4H2,1H3,(H,11,14,15)(H2,16,17,18)/t... <Preview truncated at 128 characters>		dtmp	cpd00298	HMDB01227	MNXM257
C00459[c]	dTTP;_x000D_Deoxythymidine triphosphate;_x000D_Deoxythymidine 5'-triphosphate;_x000D_TTP	C10H17N2O14P3	C10H13N2O14P3	-4	Cytosol	C00459	3743	18077	InChI=1S/C10H17N2O14P3/c1-5-3-12(10(15)11-9(5)14)8-2-6(13)7(24-8)4-23-28(19,20)26-29(21,22)25-27(16,17)18/h3,6-8,13H,2,4H2,1H3,(... <Preview truncated at 128 characters>		dttp	cpd00357	HMDB01342	MNXM88255
C00526[c]	Deoxyuridine;_x000D_2-Deoxyuridine;_x000D_2'-Deoxyuridine	C9H12N2O5	C9H12N2O5	0	Cytosol	C00526	3809	16450	InChI=1S/C9H12N2O5/c12-4-6-5(13)3-8(16-6)11-2-1-7(14)10-9(11)15/h1-2,5-6,8,12-13H,3-4H2,(H,10,14,15)/t5-,6+,8+/m0/s1		duri	cpd00412	HMDB00012	MNXM492
C01346[c]	dUDP;_x000D_2'-Deoxyuridine 5'-diphosphate	C9H14N2O11P2	C9H11N2O11P2	-3	Cytosol	C01346	4551	28850	InChI=1S/C9H14N2O11P2/c12-5-3-8(11-2-1-7(13)10-9(11)14)21-6(5)4-20-24(18,19)22-23(15,16)17/h1-2,5-6,8,12H,3-4H2,(H,18,19)(H,10,1... <Preview truncated at 128 characters>		dudp	cpd00978	HMDB01000	MNXM572
C00365[c]	dUMP;_x000D_Deoxyuridylic acid;_x000D_Deoxyuridine monophosphate;_x000D_Deoxyuridine 5'-phosphate;_x000D_2'-Deoxyuridine 5'-phosphate	C9H13N2O8P	C9H11N2O8P	-2	Cytosol	C00365	3656	17622	InChI=1S/C9H13N2O8P/c12-5-3-8(11-2-1-7(13)10-9(11)14)19-6(5)4-18-20(15,16)17/h1-2,5-6,8,12H,3-4H2,(H,10,13,14)(H2,15,16,17)/t5-,... <Preview truncated at 128 characters>		dump	cpd00299	HMDB01409	MNXM234
C00460[c]	dUTP;_x000D_2'-Deoxyuridine 5'-triphosphate	C9H15N2O14P3	C9H11N2O14P3	-4	Cytosol	C00460	3744	17625	InChI=1S/C9H15N2O14P3/c12-5-3-8(11-2-1-7(13)10-9(11)14)23-6(5)4-22-27(18,19)25-28(20,21)24-26(15,16)17/h1-2,5-6,8,12H,3-4H2,(H,1... <Preview truncated at 128 characters>		dutp	cpd00358	HMDB01191	MNXM452
C11437[c]	1-Deoxy-D-xylulose 5-phosphate	C5H11O7P	C5H9O7P	-2	Cytosol	C11437	13609	16493	InChI=1S/C5H11O7P/c1-3(6)5(8)4(7)2-12-13(9,10)11/h4-5,7-8H,2H2,1H3,(H2,9,10,11)/t4-,5-/m1/s1		dxyl5p	cpd08289	HMDB01213	MNXM622
C06032[c]	D-erythro-3-Methylmalate;_x000D_(2R,3S)-3-Methylmalate	C5H8O5	C5H8O5	0	Cytosol	C06032	8304	27394	InChI=1S/C5H8O5/c1-2(4(7)8)3(6)5(9)10/h2-3,6H,1H3,(H,7,8)(H,9,10)/t2-,3+/m0/s1					MNXM2512
C05947[c]	L-erythro-4-Hydroxyglutamate	C5H9NO5	C5H9NO5	0	Cytosol	C05947	8231	21285 6331						MNXM000
C00279[c]	D-Erythrose 4-phosphate	C4H9O7P	C4H7O7P	-2	Cytosol	C00279	3574	48153	InChI=1S/C4H9O7P/c5-1-3(6)4(7)2-11-12(8,9)10/h1,3-4,6-7H,2H2,(H2,8,9,10)/t3-,4+/m0/s1		e4p	cpd00236	HMDB01321	MNXM258
C06548[c]	Ethylene oxide	C2H4O	C2H4O	0	Cytosol	C06548	8778	27561					HMDB31305	MNXM000
C00469[c]	Ethanol;_x000D_Ethyl alcohol;_x000D_Methylcarbinol	C2H6O	C2H6O	0	Cytosol	C00469	3752	16236	InChI=1S/C2H6O/c1-2-3/h3H,2H2,1H3		etoh	cpd00363	HMDB00108	MNXM303
C00189[c]	Ethanolamine;_x000D_Aminoethanol;_x000D_2-Hydroxyethylamine	C2H7NO	C2H8NO	1	Cytosol	C00189	3489	16000	InChI=1S/C2H7NO/c3-1-2-4/h4H,1-3H2		etha	cpd00162	HMDB00149	MNXM218
C01094[c]	D-Fructose 1-phosphate	C6H13O9P	C6H11O9P	-2	Cytosol	C01094	4329	18105 37515			f1p		HMDB01076	MNXM145568
C05345[c]	beta-D-Fructose 6-phosphate	C6H13O9P	C6H11O9P	-2	Cytosol	C05345	7723	16084			f6p		HMDB03971	MNXM155029
C00016[c]	FAD;_x000D_Flavin adenine dinucleotide	C27H33N9O15P2	C27H31N9O15P2	-2	Cytosol	C00016	3318	16238	InChI=1S/C27H33N9O15P2/c1-10-3-12-13(4-11(10)2)35(24-18(32-12)25(42)34-27(43)33-24)5-14(37)19(39)15(38)6-48-52(44,45)51-53(46,47... <Preview truncated at 128 characters>		fad	cpd00015	HMDB01248	MNXM33
C01352[c]	FADH2	C27H35N9O15P2	C27H33N9O15P2	-2	Cytosol	C01352	4556	17877	InChI=1S/C27H35N9O15P2/c1-10-3-12-13(4-11(10)2)35(24-18(32-12)25(42)34-27(43)33-24)5-14(37)19(39)15(38)6-48-52(44,45)51-53(46,47... <Preview truncated at 128 characters>		fadh2	cpd00982	HMDB01197	MNXM38
C00067[c]	Formaldehyde;_x000D_Methanal;_x000D_Oxomethane;_x000D_Oxomethylene;_x000D_Methylene oxide;_x000D_Formalin	CH2O	CH2O	0	Cytosol	C00067	3367	16842	InChI=1S/CH2O/c1-2/h1H2		fald	cpd00055		MNXM56
C05922[c]	Formamidopyrimidine nucleoside triphosphate	C10H18N5O15P3	C10H18N5O15P3	0	Cytosol	C05922	8210	27985	InChI=1S/C10H18N5O15P3/c11-10-14-7(4(12-2-16)8(19)15-10)13-9-6(18)5(17)3(28-9)1-27-32(23,24)30-33(25,26)29-31(20,21)22/h2-3,5-6,... <Preview truncated at 128 characters>				HMDB06822	MNXM53766
C05378[c]	beta-D-Fructose 1,6-bisphosphate	C6H14O12P2	C6H10O12P2	-4	Cytosol	C05378	7752	28013			fdp		HMDB60444	MNXM000
C14818[c]	Fe2+;_x000D_Fe(II);_x000D_Ferrous ion;_x000D_Iron(2+)	Fe	Fe	2	Cytosol	C14818	17395816	29033	InChI=1S/Fe/q+2			cpd10515	HMDB00692	MNXM111
C04640[c]	2-(Formamido)-N1-(5'-phosphoribosyl)acetamidine;_x000D_1-(5'-Phosphoribosyl)-N-formylglycinamidine;_x000D_5'-Phosphoribosyl-N-formylglycinamidine;_x000D_5'-Phosphoribosylformylglycinamidine;_x000D_2-(Formamido)-N1-(5-phospho-D-ribosyl)acetamidine	C8H16N3O8P	C8H15N3O8P	-1	Cytosol	C04640	7229	18413	InChI=1S/C8H16N3O8P/c9-5(1-10-3-12)11-8-7(14)6(13)4(19-8)2-18-20(15,16)17/h3-4,6-8,13-14H,1-2H2,(H2,9,11)(H,10,12)(H2,15,16,17)/... <Preview truncated at 128 characters>		fpram	cpd02826	HMDB00999	MNXM162804
C04376[c]	5'-Phosphoribosyl-N-formylglycinamide;_x000D_N-Formyl-GAR;_x000D_N-Formylglycinamide ribonucleotide;_x000D_N2-Formyl-N1-(5-phospho-D-ribosyl)glycinamide	C8H15N2O9P	C8H13N2O9P	-2	Cytosol	C04376	7017	18272 42411	InChI=1S/C8H15N2O9P/c11-3-9-1-5(12)10-8-7(14)6(13)4(19-8)2-18-20(15,16)17/h3-4,6-8,13-14H,1-2H2,(H,9,11)(H,10,12)(H2,15,16,17)/t... <Preview truncated at 128 characters>		fgam	cpd02678	HMDB01308	MNXM453
C00504[c]	Folate;_x000D_Pteroylglutamic acid;_x000D_Folic acid	C19H19N7O6	C19H19N7O6	0	Cytosol	C00504	3787	27470	InChI=1S/C19H19N7O6/c20-19-25-15-14(17(30)26-19)23-11(8-22-15)7-21-10-3-1-9(2-4-10)16(29)24-12(18(31)32)5-6-13(27)28/h1-4,8,12,2... <Preview truncated at 128 characters>			cpd00393	HMDB00121	MNXM617
C01031[c]	S-Formylglutathione	C11H17N3O7S	C11H16N3O7S	-1	Cytosol	C01031	4274	16225			Sfglutth		HMDB01550	MNXM000
C00061[c]	FMN;_x000D_Riboflavin-5-phosphate;_x000D_Flavin mononucleotide	C17H21N4O9P	C17H19N4O9P	-2	Cytosol	C00061	3361	17621	InChI=1S/C17H21N4O9P/c1-7-3-9-10(4-8(7)2)21(15-13(18-9)16(25)20-17(26)19-15)5-11(22)14(24)12(23)6-30-31(27,28)29/h3-4,11-12,14,2... <Preview truncated at 128 characters>		fmn	cpd00050	HMDB01520	MNXM119
C16477[c]	5-Fluoromuconolactone	C6H5FO4	C6H5FO4	0	Cytosol	C16477	47205773	80519	InChI=1S/C6H5FO4/c7-5(6(9)10)3-1-2-4(8)11-3/h1-3,5H,(H,9,10)					MNXM5339
C01045[c]	N-Formyl-L-glutamate	C6H9NO5	C6H9NO5	0	Cytosol	C01045	4287	48309	InChI=1S/C6H9NO5/c8-3-7-4(6(11)12)1-2-5(9)10/h3-4H,1-2H2,(H,7,8)(H,9,10)(H,11,12)/t4-/m0/s1			cpd00770	HMDB03470	MNXM1287
C00058[c]	Formate;_x000D_Methanoic acid;_x000D_Formic acid	CH2O2	CH1O2	-1	Cytosol	C00058	3358	15740 30751	InChI=1S/CH2O2/c2-1-3/h1H,(H,2,3)		for	cpd00047		MNXM39
C00448[c]	trans,trans-Farnesyl diphosphate;_x000D_Farnesyl diphosphate;_x000D_Farnesyl pyrophosphate;_x000D_2-trans,6-trans-Farnesyl diphosphate;_x000D_(2E,6E)-Farnesyl diphosphate	C15H28O7P2	C15H25O7P2	-3	Cytosol	C00448	3736	17407	InChI=1S/C15H28O7P2/c1-13(2)7-5-8-14(3)9-6-10-15(4)11-12-21-24(19,20)22-23(16,17)18/h7,9,11H,5-6,8,10,12H2,1-4H3,(H,19,20)(H2,16... <Preview truncated at 128 characters>		frdp	cpd00350	HMDB00961	MNXM34
C00095[c]	D-Fructose;_x000D_Levulose;_x000D_Fruit sugar;_x000D_D-arabino-Hexulose	C6H12O6	C6H12O6	0	Cytosol	C00095	3395	15824 37721			fru			MNXM000
C00234[c]	10-Formyltetrahydrofolate;_x000D_10-Formyl-THF	C20H23N7O7	C20H21N7O7	-2	Cytosol	C00234	3533	15637	InChI=1S/C20H23N7O7/c21-20-25-16-15(18(32)26-20)23-11(7-22-16)8-27(9-28)12-3-1-10(2-4-12)17(31)24-13(19(33)34)5-6-14(29)30/h1-4,... <Preview truncated at 128 characters>		10fthf	cpd00201	HMDB00972	MNXM237
C00122[c]	Fumarate;_x000D_Fumaric acid;_x000D_trans-Butenedioic acid	C4H4O4	C4H2O4	-2	Cytosol	C00122	3422	18012	InChI=1S/C4H4O4/c5-3(6)1-2-4(7)8/h1-2H,(H,5,6)(H,7,8)/b2-1+		fum	cpd00106	HMDB00134	MNXM93
C01040[c]	L-Gulono-1,4-lactone;_x000D_L-Gulono-gamma-lactone;_x000D_gamma-Gulonolactone;_x000D_L-Gulonic acid gamma-lactone;_x000D_L-Gulonolactone	C6H10O6	C6H10O6	0	Cytosol	C01040	4282	17587				cpd00765	HMDB03466	MNXM000
C00103[c]	D-Glucose 1-phosphate;_x000D_alpha-D-Glucose 1-phosphate;_x000D_Cori ester;_x000D_D-Glucose alpha-1-phosphate	C6H13O9P	C6H11O9P	-2	Cytosol	C00103	3403	29042	InChI=1S/C6H13O9P/c7-1-2-3(8)4(9)5(10)6(14-2)15-16(11,12)13/h2-10H,1H2,(H2,11,12,13)/t2-,3-,4+,5-,6-/m1/s1		g1p	cpd00089	HMDB01586	MNXM89588
C00670[c]	sn-Glycero-3-phosphocholine;_x000D_Glycerophosphocholine	C8H20NO6P	C8H20NO6P	0	Cytosol	C00670	3939	16870	InChI=1S/C8H20NO6P/c1-9(2,3)4-5-14-16(12,13)15-7-8(11)6-10/h8,10-11H,4-7H2,1-3H3/t8-/m1/s1		g3pc	cpd00507	HMDB00086	MNXM55314
C01233[c]	sn-Glycero-3-phosphoethanolamine;_x000D_Glycerophosphoethanolamine	C5H14NO6P	C5H14NO6P	0	Cytosol	C01233	4454	16929	InChI=1S/C5H14NO6P/c6-1-2-11-13(9,10)12-4-5(8)3-7/h5,7-8H,1-4,6H2,(H,9,10)/t5-/m1/s1		g3pe	cpd00908	HMDB00114	MNXM55315
C05404[c]	D-Gal alpha 1->6D-Gal alpha 1->6D-Glucose;_x000D_D-Gal-alpha1->6D-Gal-alpha1->6D-Glucose;_x000D_Manninotriose	C18H32O16	C18H32O16	0	Cytosol	C05404	7771	27387 31005			manit	cpd03200	HMDB60468	MNXM000
C00668[c]	alpha-D-Glucose 6-phosphate	C6H13O9P	C6H13O9P	0	Cytosol	C00668	3937	17665						MNXM160
C06156[c]	alpha-D-Glucosamine 1-phosphate;_x000D_D-Glucosamine 1-phosphate	C6H14NO8P	C6H13NO8P	-1	Cytosol	C06156	8412	27625	InChI=1S/C6H14NO8P/c7-3-5(10)4(9)2(1-8)14-6(3)15-16(11,12)13/h2-6,8-10H,1,7H2,(H2,11,12,13)/t2-,3-,4-,5-,6-/m1/s1		gam1p	cpd03671		MNXM969
C00352[c]	D-Glucosamine 6-phosphate;_x000D_D-Glucosamine phosphate	C6H14NO8P	C6H13NO8P	-1	Cytosol	C00352	3645	15873 47987			gam6p	cpd00288	HMDB01254	MNXM370
C03838[c]	5'-Phosphoribosylglycinamide;_x000D_GAR;_x000D_N1-(5-Phospho-D-ribosyl)glycinamide;_x000D_Glycinamide ribonucleotide	C7H15N2O8P	C7H14N2O8P	-1	Cytosol	C03838	6578	18349	InChI=1S/C7H15N2O8P/c8-1-4(10)9-7-6(12)5(11)3(17-7)2-16-18(13,14)15/h3,5-7,11-12H,1-2,8H2,(H,9,10)(H2,13,14,15)/t3-,5-,6-,7-/m1/... <Preview truncated at 128 characters>		gar	cpd02394	HMDB02022	MNXM463
C00669[c]	gamma-L-Glutamyl-L-cysteine;_x000D_L-gamma-Glutamylcysteine;_x000D_5-L-Glutamyl-L-cysteine;_x000D_gamma-Glutamylcysteine	C8H14N2O5S	C8H13N2O5S	-1	Cytosol	C00669	3938	17515			glucys		HMDB01049	MNXM000
C00035[c]	GDP;_x000D_Guanosine 5'-diphosphate;_x000D_Guanosine diphosphate	C10H15N5O11P2	C10H12N5O11P2	-3	Cytosol	C00035	3337	17552	InChI=1S/C10H15N5O11P2/c11-10-13-7-4(8(18)14-10)12-2-15(7)9-6(17)5(16)3(25-9)1-24-28(22,23)26-27(19,20)21/h2-3,5-6,9,16-17H,1H2,... <Preview truncated at 128 characters>		gdp	cpd00031	HMDB01201	MNXM30
C00116[c]	Glycerol;_x000D_Glycerin;_x000D_1,2,3-Trihydroxypropane;_x000D_1,2,3-Propanetriol	C3H8O3	C3H8O3	0	Cytosol	C00116	3416	17754	InChI=1S/C3H8O3/c4-1-3(6)2-5/h3-6H,1-2H2		glyc	cpd00100	HMDB00131	MNXM89612
C00093[c]	sn-Glycerol 3-phosphate;_x000D_Glycerophosphoric acid;_x000D_D-Glycerol 1-phosphate	C3H9O6P	C3H7O6P	-2	Cytosol	C00093	3393	15978			glyc3p		HMDB00126	MNXM000
C00124[c]	D-Galactose;_x000D_D-Galactopyranose	C6H12O6	C6H12O6	0	Cytosol	C00124	3424	4139				cpd00108		MNXM000
C00266[c]	Glycolaldehyde;_x000D_Hydroxyacetaldehyde	C2H4O2	C2H4O2	0	Cytosol	C00266	3564	17071	InChI=1S/C2H4O2/c3-1-2-4/h1,4H,2H2		gcald	cpd00229	HMDB03344	MNXM349
C00031[c]	D-Glucose;_x000D_Grape sugar;_x000D_Dextrose;_x000D_Glucose;_x000D_D-Glucopyranose	C6H12O6	C6H12O6	0	Cytosol	C00031	3333	4167			glc-D		HMDB00122	MNXM000
C00064[c]	L-Glutamine;_x000D_L-2-Aminoglutaramic acid	C5H10N2O3	C5H10N2O3	0	Cytosol	C00064	3364	18050	InChI=1S/C5H10N2O3/c6-3(5(9)10)1-2-4(7)8/h3H,1-2,6H2,(H2,7,8)(H,9,10)/t3-/m0/s1		gln-L	cpd00053	HMDB00641	MNXM37
C00025[c]	L-Glutamate;_x000D_L-Glutamic acid;_x000D_L-Glutaminic acid;_x000D_Glutamate	C5H9NO4	C5H8NO4	-1	Cytosol	C00025	3327	16015	InChI=1S/C5H9NO4/c6-3(5(9)10)1-2-4(7)8/h3H,1-2,6H2,(H,7,8)(H,9,10)/t3-/m0/s1		glu-L		HMDB00148	MNXM89557
C06114[c]	gamma-Glutamyl-beta-aminopropiononitrile;_x000D_gamma-Glutamyl-3-aminopropiononitrile	C8H13N3O3	C8H13N3O3	0	Cytosol	C06114	8376	28092	InChI=1S/C8H13N3O3/c9-4-1-5-11-7(12)3-2-6(10)8(13)14/h6H,1-3,5,10H2,(H,11,12)(H,13,14)/t6-/m0/s1			cpd03646	HMDB60477	MNXM8633
C00257[c]	D-Gluconic acid;_x000D_D-Gluconate;_x000D_D-gluco-Hexonic acid	C6H12O7	C6H11O7	-1	Cytosol	C00257	3556	33198			glcn	cpd00222	HMDB00625	MNXM000
C01190[c]	beta-D-Glucosyl-(1<->1)-ceramide;_x000D_Glucosylceramide;_x000D_Glucocerebroside;_x000D_D-Glucosyl-N-acylsphingosine	C25H46NO8R	C25H46NO8R	0	Cytosol	C01190	4416	18368					HMDB00140	MNXM000
C05711[c]	gamma-Glutamyl-beta-cyanoalanine	C9H13N3O5	C9H13N3O5	0	Cytosol	C05711	8018	10565	InChI=1S/C9H13N3O5/c10-4-3-6(9(16)17)12-7(13)2-1-5(11)8(14)15/h5-6H,1-3,11H2,(H,12,13)(H,14,15)(H,16,17)/t5-,6-/m0/s1			cpd03407	HMDB60478	MNXM11629
C01165[c]	L-Glutamate 5-semialdehyde;_x000D_L-Glutamate gamma-semialdehyde	C5H9NO3	C5H9NO3	0	Cytosol	C01165	4392	17232	InChI=1S/C5H9NO3/c6-4(5(8)9)2-1-3-7/h3-4H,1-2,6H2,(H,8,9)/t4-/m0/s1		glu5sa	cpd00858	HMDB02104	MNXM245
C00048[c]	Glyoxylate;_x000D_Glyoxalate;_x000D_Glyoxylic acid	C2H2O3	C2H1O3	-1	Cytosol	C00048	3350	16891	InChI=1S/C2H2O3/c3-1-2(4)5/h1H,(H,4,5)		glx	cpd00040	HMDB00119	MNXM69
C00037[c]	Glycine;_x000D_Aminoacetic acid;_x000D_Gly	C2H5NO2	C2H5NO2	0	Cytosol	C00037	3339	15428	InChI=1S/C2H5NO2/c3-1-2(4)5/h1,3H2,(H,4,5)		gly	cpd00033	HMDB00123	MNXM29
C00182[c]	Glycogen	C6H10O5	C6H10O5	0	Cytosol	C00182	3482	28087			glycogen	cpd00155		MNXM000
C00160[c]	Glycolate;_x000D_Glycolic acid;_x000D_Hydroxyacetic acid	C2H4O3	C2H3O3	-1	Cytosol	C00160	3460	17497	InChI=1S/C2H4O3/c3-1-2(4)5/h3H,1H2,(H,4,5)		glyclt	cpd00139	HMDB00115	MNXM222
C00144[c]	GMP;_x000D_Guanosine 5'-phosphate;_x000D_Guanosine monophosphate;_x000D_Guanosine 5'-monophosphate;_x000D_Guanylic acid	C10H14N5O8P	C10H12N5O8P	-2	Cytosol	C00144	3444	17345	InChI=1S/C10H14N5O8P/c11-10-13-7-4(8(18)14-10)12-2-15(7)9-6(17)5(16)3(23-9)1-22-24(19,20)21/h2-3,5-6,9,16-17H,1H2,(H2,19,20,21)(... <Preview truncated at 128 characters>		gmp	cpd00126	HMDB01397	MNXM113
C00242[c]	Guanine;_x000D_2-Amino-6-hydroxypurine	C5H5N5O	C5H5N5O	0	Cytosol	C00242	3541	16235	InChI=1S/C5H5N5O/c6-5-9-3-2(4(11)10-5)7-1-8-3/h1H,(H4,6,7,8,9,10,11)		gua	cpd00207	HMDB00132	MNXM259
C00341[c]	Geranyl diphosphate	C10H20O7P2	C10H17O7P2	-3	Cytosol	C00341	3634	17211	InChI=1S/C10H20O7P2/c1-9(2)5-4-6-10(3)7-8-16-19(14,15)17-18(11,12)13/h5,7H,4,6,8H2,1-3H3,(H,14,15)(H2,11,12,13)/b10-7+		grdp	cpd00283	HMDB01285	MNXM100
C00387[c]	Guanosine	C10H13N5O5	C10H13N5O5	0	Cytosol	C00387	3677	16750	InChI=1S/C10H13N5O5/c11-10-13-7-4(8(19)14-10)12-2-15(7)9-6(18)5(17)3(1-16)20-9/h2-3,5-6,9,16-18H,1H2,(H3,11,13,14,19)/t3-,5-,6-,... <Preview truncated at 128 characters>		gsn	cpd00311	HMDB00133	MNXM401
C00044[c]	GTP;_x000D_Guanosine 5'-triphosphate	C10H16N5O14P3	C10H12N5O14P3	-4	Cytosol	C00044	3346	15996	InChI=1S/C10H16N5O14P3/c11-10-13-7-4(8(18)14-10)12-2-15(7)9-6(17)5(16)3(27-9)1-26-31(22,23)29-32(24,25)28-30(19,20)21/h2-3,5-6,9... <Preview truncated at 128 characters>		gtp	cpd00038	HMDB01273	MNXM51
C00800[c]	L-Gulonate;_x000D_L-Gulonic acid;_x000D_Gulonate;_x000D_Gulonic acid	C6H12O7	C6H12O7	0	Cytosol	C00800	4058	13115 16154	InChI=1S/C6H12O7/c7-1-2(8)3(9)4(10)5(11)6(12)13/h2-5,7-11H,1H2,(H,12,13)/t2-,3+,4-,5-/m0/s1				HMDB03290	MNXM1927
C00027[c]	Hydrogen peroxide;_x000D_H2O2;_x000D_Oxydol	H2O2	H2O2	0	Cytosol	C00027	3329	16240	InChI=1S/H2O2/c1-2/h1-2H		h2o2	cpd00025	HMDB03125	MNXM22
C00283[c]	Hydrogen sulfide;_x000D_Hydrogen-sulfide;_x000D_H2S;_x000D_Sulfide	H2S	H2S	0	Cytosol	C00283	3578	16136			h2s		HMDB03276	MNXM000
C00094[c]	Sulfite;_x000D_Sulfurous acid	H2SO3	SO3	-2	Cytosol	C00094	3394	48854	InChI=1S/H2O3S/c1-4(2)3/h(H2,1,2,3)		so3		HMDB00240	MNXM105630
C00462[c]	Halide;_x000D_Hydrogen halide;_x000D_HX;_x000D_Halo acid	HX	HX	0	Cytosol	C00462	3746	16042						MNXM000
C01548[c]	Acetylene;_x000D_Ethyne	C2H2	C2H2	0	Cytosol	C01548	4707	27518						MNXM000
C01251[c]	(R)-2-Hydroxybutane-1,2,4-tricarboxylate;_x000D_Homocitrate;_x000D_Homocitric acid;_x000D_3-Hydroxy-3-carboxyadipic acid;_x000D_(R)-2-Hydroxy-1,2,4-butanetricarboxylic acid	C7H10O7	C7H7O7	-3	Cytosol	C01251	4471	17852 52222					HMDB03518	MNXM000
C00155[c]	L-Homocysteine;_x000D_L-2-Amino-4-mercaptobutyric acid;_x000D_Homocysteine	C4H9NO2S	C4H9NO2S	0	Cytosol	C00155	3455	17588			hcys-L	cpd00135		MNXM000
C16487[c]	Hydrofluoric acid;_x000D_Hydrogen fluoride;_x000D_Fluoride	HF	HF	0	Cytosol	C16487	47205783	29228	InChI=1S/FH/h1H					MNXM996
C00135[c]	L-Histidine;_x000D_(S)-alpha-Amino-1H-imidazole-4-propionic acid	C6H9N3O2	C6H9N3O2	0	Cytosol	C00135	3435		InChI=1S/C6H9N3O2/c7-5(6(10)11)1-4-2-8-3-9-4/h2-3,5H,1,7H2,(H,8,9)(H,10,11)/t5-/m0/s1		his-L	cpd00119	HMDB00177	MNXM134
C01929[c]	L-Histidinal	C6H9N3O	C6H9N3O	0	Cytosol	C01929	5035		InChI=1S/C6H9N3O/c7-5(3-10)1-6-2-8-4-9-6/h2-5H,1,7H2,(H,8,9)/t5-/m0/s1			cpd01324		MNXM4010
C00860[c]	L-Histidinol	C6H11N3O	C6H12N3O	1	Cytosol	C00860	4117	16255	InChI=1S/C6H11N3O/c7-5(3-10)1-6-2-8-4-9-6/h2,4-5,10H,1,3,7H2,(H,8,9)/t5-/m0/s1		histd	cpd00641	HMDB03431	MNXM1281
C01100[c]	L-Histidinol phosphate	C6H12N3O4P	C6H11N3O4P	-1	Cytosol	C01100	4334	16996	InChI=1S/C6H12N3O4P/c7-5(3-13-14(10,11)12)1-6-2-8-4-9-6/h2,4-5H,1,3,7H2,(H,8,9)(H2,10,11,12)/t5-/m0/s1		hisp	cpd00807		MNXM1482
C01024[c]	Hydroxymethylbilane	C40H46N4O17	C40H38N4O17	-8	Cytosol	C01024	4269	16645	InChI=1S/C40H46N4O17/c45-17-32-25(12-40(60)61)21(4-8-36(52)53)29(44-32)15-31-24(11-39(58)59)20(3-7-35(50)51)28(43-31)14-30-23(10... <Preview truncated at 128 characters>		hmbil	cpd00755	HMDB01137	MNXM547
C11811[c]	1-Hydroxy-2-methyl-2-butenyl 4-diphosphate;_x000D_(E)-4-Hydroxy-3-methyl-but-2-enyl diphosphate;_x000D_(E)-4-Hydroxy-3-methylbut-2-en-1-yl diphosphate	C5H12O8P2	C5H9O8P2	-3	Cytosol	C11811	13975	15664	InChI=1S/C5H12O8P2/c1-5(4-6)2-3-12-15(10,11)13-14(7,8)9/h2,6H,3-4H2,1H3,(H,10,11)(H2,7,8,9)/b5-2+		h2mb4p	cpd08615		MNXM606
C14180[c]	S-(Hydroxymethyl)glutathione	C11H19N3O7S	C11H18N3O7S	-1	Cytosol	C14180	7846992	48926			hmgth		HMDB04662	MNXM000
C14089[c]	1-Hydroxymethylnaphthalene;_x000D_1-Naphthalenemethanol	C11H10O	C11H10O	0	Cytosol	C14089	854325	38137	InChI=1S/C11H10O/c12-8-10-6-3-5-9-4-1-2-7-11(9)10/h1-7,12H,8H2					MNXM6494
C04181[c]	3-Hydroxy-3-methyl-2-oxobutanoic acid;_x000D_3-Hydroxy-3-methyl-2-oxobutanoate;_x000D_2-Oxo-3-hydroxyisovalerate	C5H8O4	C5H8O4	0	Cytosol	C04181	6858	11812 17667	InChI=1S/C5H8O4/c1-5(2,9)3(6)4(7)8/h9H,1-2H3,(H,7,8)			cpd02569		MNXM1638
C14463[c]	(R)-3-Hydroxy-3-methyl-2-oxopentanoate	C6H10O4	C6H10O4	0	Cytosol	C14463	17395463	34008 49257	InChI=1S/C6H10O4/c1-3-6(2,10)4(7)5(8)9/h10H,3H2,1-2H3,(H,8,9)/t6-/m1/s1			cpd10162		MNXM114594
C00320[c]	Thiosulfate;_x000D_Hyposulfite	H2S2O3	HS2O3	-1	Cytosol	C00320	3614	33539 33541					HMDB00257	MNXM000
C06084[c]	Hopanoid	R	R	0	Cytosol	C06084	8350	51963						MNXM000
C06309[c]	Diplopterol;_x000D_22-Hopanol;_x000D_Hopan-22-ol	C30H52O	C30H52O	0	Cytosol	C06309	8545	36484			hopanol			MNXM000
C06310[c]	Diploptene;_x000D_22(29)-Hopene;_x000D_Hop-22(29)-ene	C30H50	C30H50	0	Cytosol	C06310	8546	4648			hopen			MNXM000
C01179[c]	3-(4-Hydroxyphenyl)pyruvate;_x000D_4-Hydroxyphenylpyruvate;_x000D_p-Hydroxyphenylpyruvic acid	C9H8O4	C9H7O4	-1	Cytosol	C01179	4406	15999	InChI=1S/C9H8O4/c10-7-3-1-6(2-4-7)5-8(11)9(12)13/h1-4,10H,5H2,(H,12,13)		34hpp	cpd00868	HMDB00707	MNXM153
C01157[c]	Hydroxyproline;_x000D_L-Hydroxyproline;_x000D_trans-4-Hydroxy-L-proline	C5H9NO3	C5H9NO3	0	Cytosol	C01157	4385	18095	InChI=1S/C5H9NO3/c7-3-1-4(5(8)9)6-2-3/h3-4,6-7H,1-2H2,(H,8,9)/t3-,4+/m1/s1				HMDB00725	MNXM87584
C00168[c]	Hydroxypyruvate;_x000D_Hydroxypyruvic acid;_x000D_3-Hydroxypyruvate;_x000D_3-Hydroxypyruvic acid	C3H4O4	C3H3O4	-1	Cytosol	C00168	3468	30841	InChI=1S/C3H4O4/c4-1-2(5)3(6)7/h4H,1H2,(H,6,7)		hpyr	cpd00145	HMDB01352	MNXM392
C00263[c]	L-Homoserine;_x000D_2-Amino-4-hydroxybutyric acid	C4H9NO3	C4H9NO3	0	Cytosol	C00263	3561	15699	InChI=1S/C4H9NO3/c5-3(1-2-6)4(7)8/h3,6H,1-2,5H2,(H,7,8)/t3-/m0/s1		hom-L	cpd00227	HMDB00719	MNXM353
C11481[c]	HSO3-;_x000D_Hydrogen sulfite;_x000D_Bisulfite	HSO3	SO3	-1	Cytosol	C11481	13651	17137					HMDB01033	MNXM000
C01127[c]	4-Hydroxy-2-oxoglutarate;_x000D_4-Hydroxy-2-oxoglutaric acid	C5H6O6	C5H4O6	-2	Cytosol	C01127	4358	17742 30923			4h2og		HMDB02070	MNXM000
C04006[c]	1D-myo-Inositol 3-phosphate;_x000D_D-myo-Inositol 3-phosphate;_x000D_myo-Inositol 3-phosphate;_x000D_Inositol 3-phosphate;_x000D_1D-myo-Inositol 3-monophosphate;_x000D_D-myo-Inositol 3-monophosphate;_x000D_myo-Inositol 3-monophosphate;_x000D_Inositol 3-monophosphate;_x000D_1L-myo-Inositol 1-phosphate;_x000D_L-myo-Inositol 1-phosphate	C6H13O9P	C6H12O9P	-1	Cytosol	C04006	6716	18169	InChI=1S/C6H13O9P/c7-1-2(8)4(10)6(5(11)3(1)9)15-16(12,13)14/h1-11H,(H2,12,13,14)/t1-,2-,3+,4-,5-,6-/m0/s1			cpd02484	HMDB00213	MNXM540
C03546[c]	myo-Inositol 4-phosphate;_x000D_D-myo-Inositol 4-phosphate;_x000D_1D-myo-Inositol 4-phosphate;_x000D_1D-myo-Inositol 4-monophosphate;_x000D_Inositol 4-phosphate	C6H13O9P	C6H12O9P	-1	Cytosol	C03546	6349	18384	InChI=1S/C6H13O9P/c7-1-2(8)4(10)6(5(11)3(1)9)15-16(12,13)14/h1-11H,(H2,12,13,14)/t1-,2-,3-,4+,5-,6-/m0/s1			cpd02230	HMDB01313	MNXM2063
C00954[c]	Indole-3-acetate;_x000D_Indole-3-acetic acid;_x000D_(Indol-3-yl)acetate;_x000D_Indoleacetate;_x000D_Indoleacetic acid;_x000D_IAA	C10H9NO2	C10H8NO2	-1	Cytosol	C00954	4205	16411	InChI=1S/C10H9NO2/c12-10(13)5-7-6-11-9-4-2-1-3-8(7)9/h1-4,6,11H,5H2,(H,12,13)			cpd00703		MNXM383
C00885[c]	Isochorismate;_x000D_Isochorismic acid	C10H10O6	C10H10O6	0	Cytosol	C00885	4141	17582 29780	InChI=1S/C10H10O6/c1-5(9(12)13)16-7-4-2-3-6(8(7)11)10(14)15/h2-4,7-8,11H,1H2,(H,12,13)(H,14,15)/t7-,8-/m0/s1			cpd00658		MNXM799
C00311[c]	Isocitrate;_x000D_Isocitric acid;_x000D_1-Hydroxytricarballylic acid;_x000D_1-Hydroxypropane-1,2,3-tricarboxylic acid	C6H8O7	C6H5O7	-3	Cytosol	C00311	3605	30887	InChI=1S/C6H8O7/c7-3(8)1-2(5(10)11)4(9)6(12)13/h2,4,9H,1H2,(H,7,8)(H,10,11)(H,12,13)		icit	cpd00260	HMDB00193	MNXM89661
C02938[c]	3-Indoleacetonitrile;_x000D_Indol-3-ylacetonitrile;_x000D_Indole-3-acetonitrile;_x000D_(Indol-3-yl)acetonitrile	C10H8N2	C10H8N2	0	Cytosol	C02938	5857	17566					HMDB06524	MNXM000
C03506[c]	Indoleglycerol phosphate;_x000D_1-C-(Indol-3-yl)glycerol 3-phosphate;_x000D_(3-Indolyl)-glycerol phosphate;_x000D_C1-(3-Indolyl)-glycerol 3-phosphate;_x000D_(1S,2R)-1-C-(Indol-3-yl)glycerol 3-phosphate;_x000D_Indole-3-glycerol phosphate	C11H14NO6P	C11H12NO6P	-2	Cytosol	C03506	6317	18299 51793	InChI=1S/C11H14NO6P/c13-10(6-18-19(15,16)17)11(14)8-5-12-9-4-2-1-3-7(8)9/h1-5,10-14H,6H2,(H2,15,16,17)/t10-,11+/m1/s1		3ig3p	cpd02210		MNXM866
C01204[c]	Phytic acid;_x000D_Phytate;_x000D_myo-Inositol hexakisphosphate;_x000D_1D-myo-Inositol 1,2,3,4,5,6-hexakisphosphate;_x000D_D-myo-Inositol 1,2,3,4,5,6-hexakisphosphate;_x000D_myo-Inositol 1,2,3,4,5,6-hexakisphosphate;_x000D_Inositol 1,2,3,4,5,6-hexakisphosphate;_x000D_1D-myo-Inositol hexakisphosphate	C6H18O24P6	C6H6O24P6	-12	Cytosol	C01204	4428	17401			minohp	cpd00885	HMDB03502	MNXM000
C00407[c]	L-Isoleucine;_x000D_2-Amino-3-methylvaleric acid	C6H13NO2	C6H13NO2	0	Cytosol	C00407	3697	17191	InChI=1S/C6H13NO2/c1-3-4(2)5(7)6(8)9/h4-5H,3,7H2,1-2H3,(H,8,9)/t4-,5-/m0/s1		ile-L	cpd00322	HMDB00172	MNXM231
C01267[c]	3-(Imidazol-4-yl)-2-oxopropyl phosphate;_x000D_Imidazole-acetol phosphate	C6H9N2O5P	C6H7N2O5P	-2	Cytosol	C01267	4486	16426	InChI=1S/C6H9N2O5P/c9-6(3-13-14(10,11)12)1-5-2-7-4-8-5/h2,4H,1,3H2,(H,7,8)(H2,10,11,12)		imacp	cpd00930	HMDB12236	MNXM1456
C15809[c]	Iminoglycine;_x000D_Iminoacetic acid;_x000D_2-Iminoacetate	C2H3NO2	C2H2NO2	-1	Cytosol	C15809	47205134	53647	InChI=1S/C2H3NO2/c3-1-2(4)5/h1,3H,(H,4,5)		dhgly			MNXM1984
C00130[c]	IMP;_x000D_Inosinic acid;_x000D_Inosine monophosphate;_x000D_Inosine 5'-monophosphate;_x000D_Inosine 5'-phosphate;_x000D_5'-Inosinate;_x000D_5'-Inosinic acid;_x000D_5'-Inosine monophosphate;_x000D_5'-IMP	C10H13N4O8P	C10H11N4O8P	-2	Cytosol	C00130	3430	17202	InChI=1S/C10H13N4O8P/c15-6-4(1-21-23(18,19)20)22-10(7(6)16)14-3-13-5-8(14)11-2-12-9(5)17/h2-4,6-7,10,15-16H,1H2,(H,11,12,17)(H2,... <Preview truncated at 128 characters>		imp	cpd00114	HMDB00175	MNXM125
C00463[c]	Indole;_x000D_2,3-Benzopyrrole	C8H7N	C8H7N	0	Cytosol	C00463	3747	16881	InChI=1S/C8H7N/c1-2-4-8-7(3-1)5-6-9-8/h1-6,9H		indole	cpd00359	HMDB00738	MNXM377
C00294[c]	Inosine	C10H12N4O5	C10H12N4O5	0	Cytosol	C00294	3588	17596	InChI=1S/C10H12N4O5/c15-1-4-6(16)7(17)10(19-4)14-3-13-5-8(14)11-2-12-9(5)18/h2-4,6-7,10,15-17H,1H2,(H,11,12,18)/t4-,6-,7-,10-/m1... <Preview truncated at 128 characters>		ins	cpd00246		MNXM334
C00137[c]	myo-Inositol;_x000D_D-myo-Inositol;_x000D_1D-myo-Inositol;_x000D_L-myo-Inositol;_x000D_1L-myo-Inositol;_x000D_meso-Inositol;_x000D_Inositol;_x000D_Dambose;_x000D_Cyclohexitol;_x000D_Meat sugar;_x000D_Bios I	C6H12O6	C6H12O6	0	Cytosol	C00137	3437	17268	InChI=1S/C6H12O6/c7-1-2(8)4(10)6(12)5(11)3(1)9/h1-12H/t1-,2-,3-,4+,5-,6-		inost		HMDB00211	MNXM127
C01177[c]	Inositol 1-phosphate;_x000D_myo-Inositol 1-phosphate;_x000D_1D-myo-Inositol 1-phosphate;_x000D_D-myo-Inositol 1-phosphate;_x000D_1D-myo-Inositol 1-monophosphate	C6H13O9P	C6H11O9P	-2	Cytosol	C01177	4404	18297	InChI=1S/C6H13O9P/c7-1-2(8)4(10)6(5(11)3(1)9)15-16(12,13)14/h1-11H,(H2,12,13,14)/t1-,2-,3+,4-,5-,6-/m1/s1		mi1p-D	cpd00867	HMDB02985	MNXM646
C04579[c]	Inositol 1,2,3,5,6-pentakisphosphate;_x000D_myo-Inositol 1,2,3,5,6-pentakisphosphate;_x000D_1D-myo-Inositol 1,2,3,5,6-pentakisphosphate;_x000D_1L-myo-Inositol 1,2,3,4,5-pentakisphosphate	C6H17O21P5	C6H17O21P5	0	Cytosol	C04579	7180	18345 48405						MNXM000
C00129[c]	Isopentenyl diphosphate;_x000D_delta3-Isopentenyl diphosphate;_x000D_delta3-Methyl-3-butenyl diphosphate	C5H12O7P2	C5H9O7P2	-3	Cytosol	C00129	3429	16584	InChI=1S/C5H12O7P2/c1-5(2)3-4-11-14(9,10)12-13(6,7)8/h1,3-4H2,2H3,(H,9,10)(H2,6,7,8)		ipdp	cpd00113	HMDB01347	MNXM83
C02504[c]	alpha-Isopropylmalate;_x000D_(2S)-2-Isopropylmalate;_x000D_(2S)-2-Hydroxy-2-isopropylsuccinic acid;_x000D_2-Isopropylmalic acid;_x000D_3-Carboxy-3-hydroxy-4-methylpentanoate;_x000D_3-Carboxy-3-hydroxyisocaproate	C7H12O5	C7H10O5	-2	Cytosol	C02504	5516	1178 35128	InChI=1S/C7H12O5/c1-4(2)7(12,6(10)11)3-5(8)9/h4,12H,3H2,1-2H3,(H,8,9)(H,10,11)/t7-/m0/s1		3c3hmp	cpd01646	HMDB00402	MNXM164143
C04411[c]	(2R,3S)-3-Isopropylmalate;_x000D_3-Isopropylmalate;_x000D_3-Carboxy-2-hydroxy-4-methylpentanoate;_x000D_2-D-threo-Hydroxy-3-carboxy-isocaproate	C7H12O5	C7H10O5	-2	Cytosol	C04411	7045	35121 43468	InChI=1S/C7H12O5/c1-3(2)4(6(9)10)5(8)7(11)12/h3-5,8H,1-2H3,(H,9,10)(H,11,12)/t4-,5+/m0/s1		3c2hmp	cpd02693	HMDB12156	MNXM6092
C05840[c]	Iminoaspartate;_x000D_Iminoaspartic acid;_x000D_Iminosuccinate	C4H5NO4	C4H3NO4	-2	Cytosol	C05840	8133	50616	InChI=1S/C4H5NO4/c5-2(4(8)9)1-3(6)7/h5H,1H2,(H,6,7)(H,8,9)		iasp	cpd03470	HMDB01131	MNXM599
C00490[c]	Itaconate;_x000D_Itaconic acid;_x000D_Methylenesuccinic acid	C5H6O4	C5H4O4	-2	Cytosol	C00490	3773	30838					HMDB02092	MNXM000
C00531[c]	Itaconyl-CoA	C26H40N7O19P3S	C26H35N7O19P3S	-5	Cytosol	C00531	3813	15528					HMDB03377	MNXM000
C00081[c]	ITP;_x000D_Inosine 5'-triphosphate;_x000D_Inosine triphosphate;_x000D_Inosine tripolyphosphate	C10H15N4O14P3	C10H11N4O14P3	-4	Cytosol	C00081	3381	16039	InChI=1S/C10H15N4O14P3/c15-6-4(1-25-30(21,22)28-31(23,24)27-29(18,19)20)26-10(7(6)16)14-3-13-5-8(14)11-2-12-9(5)17/h2-4,6-7,10,1... <Preview truncated at 128 characters>		itp	cpd00068	HMDB00189	MNXM423
C00238[c]	Potassium cation;_x000D_K+;_x000D_Potassium(1+);_x000D_Potassium ion	K	K	1	Cytosol	C00238	3537	29103	InChI=1S/K/q+1		k	cpd00205	HMDB00586	MNXM95
C01180[c]	4-Methylthio-2-oxobutanoic acid;_x000D_4-Methylthio-2-oxobutanoate;_x000D_2-Keto-4-methylthiobutyric acid;_x000D_2-Oxo-4-methylthiobutanoate;_x000D_2-Oxo-4-methylthiobutanoic acid	C5H8O3S	C5H7O3S	-1	Cytosol	C01180	4407	33574				cpd00869	HMDB01553	MNXM000
C00256[c]	(R)-Lactate;_x000D_D-Lactate;_x000D_D-Lactic acid;_x000D_D-2-Hydroxypropanoic acid;_x000D_D-2-Hydroxypropionic acid	C3H6O3	C3H5O3	-1	Cytosol	C00256	3555	42111	InChI=1S/C3H6O3/c1-2(4)3(5)6/h2,4H,1H3,(H,5,6)/t2-/m1/s1		lac-D	cpd00221	HMDB01311	MNXM285
C00243[c]	Lactose;_x000D_1-beta-D-Galactopyranosyl-4-D-glucopyranose;_x000D_beta-D-Gal-(1->4)-D-Glc;_x000D_Milk sugar	C12H22O11	C12H22O11	0	Cytosol	C00243	3542	17716 36219				cpd00208	HMDB00186	MNXM000
C00123[c]	L-Leucine;_x000D_2-Amino-4-methylvaleric acid;_x000D_(2S)-alpha-2-Amino-4-methylvaleric acid;_x000D_(2S)-alpha-Leucine	C6H13NO2	C6H13NO2	0	Cytosol	C00123	3423	15603	InChI=1S/C6H13NO2/c1-4(2)3-5(7)6(8)9/h4-5H,3,7H2,1-2H3,(H,8,9)/t5-/m0/s1		leu-L	cpd00107	HMDB00687	MNXM140
C06215xt[e]	Levan, (2,6-beta-D-Fructosyl)n; Levan n; 2,6-beta-D-Fructan	C12H22O11	C12H22O11	0	Extra-organism	C06215	8461	16703 28796			lev1			MNXM000
C062151xt[e]	Levan,(2,6-beta-D-Fructosyl)n+1	C18H32O16	C18H32O16	0	Extra-organism	C06215	8461	16703 28796			lev1			MNXM000
C02291[c]	L-Cystathionine	C7H14N2O4S	C7H14N2O4S	0	Cytosol	C02291	5347	17482			cyst-L			MNXM000
C00047[c]	L-Lysine;_x000D_Lysine acid;_x000D_2,6-Diaminohexanoic acid	C6H14N2O2	C6H15N2O2	1	Cytosol	C00047	3349	18019	InChI=1S/C6H14N2O2/c7-4-2-1-3-5(8)6(9)10/h5H,1-4,7-8H2,(H,9,10)/t5-/m0/s1		lys-L		HMDB00182	MNXM78
C00149[c]	(S)-Malate;_x000D_L-Malate;_x000D_L-Apple acid;_x000D_L-Malic acid;_x000D_L-2-Hydroxybutanedioic acid;_x000D_Malate;_x000D_Malic acid	C4H6O5	C4H4O5	-2	Cytosol	C00149	3449	30797			mal-L		HMDB00156	MNXM000
C01209[c]	Malonyl-[acyl-carrier protein];_x000D_Malonyl-[acp]	C3H3O3SR	C3H1O3R	-2	Cytosol	C01209	4431	17330			malACP	cpd11492		MNXM184
C00083[c]	Malonyl-CoA;_x000D_Malonyl coenzyme A	C24H38N7O19P3S	C24H34N7O19P3S	-4	Cytosol	C00083	3383	15531	InChI=1S/C24H38N7O19P3S/c1-24(2,19(37)22(38)27-4-3-13(32)26-5-6-54-15(35)7-14(33)34)9-47-53(44,45)50-52(42,43)46-8-12-18(49-51(3... <Preview truncated at 128 characters>		malcoa	cpd00070	HMDB01175	MNXM40
C00636[c]	D-Mannose 1-phosphate;_x000D_alpha-D-Mannose 1-phosphate	C6H13O9P	C6H11O9P	-2	Cytosol	C00636	3909	18205 35374	InChI=1S/C6H13O9P/c7-1-2-3(8)4(9)5(10)6(14-2)15-16(11,12)13/h2-10H,1H2,(H2,11,12,13)/t2-,3-,4+,5+,6-/m1/s1		man1p	cpd00485	HMDB06330	MNXM836
C00275[c]	D-Mannose 6-phosphate	C6H13O9P	C6H11O9P	-2	Cytosol	C00275	3572	17369 48066			man6p	cpd00235	HMDB01078	MNXM40579
C00680[c]	meso-2,6-Diaminoheptanedioate;_x000D_meso-2,6-Diaminopimelate;_x000D_meso-2,6-Diaminopimelic acid;_x000D_meso-Diaminoheptanedioate	C7H14N2O4	C7H14N2O4	0	Cytosol	C00680	3949	16488 30308	InChI=1S/C7H14N2O4/c8-4(6(10)11)2-1-3-5(9)7(12)13/h4-5H,1-3,8-9H2,(H,10,11)(H,12,13)/t4-,5+		26dap-M	cpd00516		MNXM529
C11434[c]	2-C-Methyl-D-erythritol 4-phosphate	C5H13O7P	C5H11O7P	-2	Cytosol	C11434	13606	17764	InChI=1S/C5H13O7P/c1-5(8,3-6)4(7)2-12-13(9,10)11/h4,6-8H,2-3H2,1H3,(H2,9,10,11)/t4-,5+/m1/s1		2me4p	cpd08286		MNXM1626
C11453[c]	2-C-Methyl-D-erythritol 2,4-cyclodiphosphate;_x000D_3-Methyl-1,2,3,4-tetrahydroxybutane-1,3-cyclic bisphosphate	C5H12O9P2	C5H10O9P2	-2	Cytosol	C11453	13625	18425	InChI=1S/C5H12O9P2/c1-5(3-6)4(7)2-12-15(8,9)14-16(10,11)13-5/h4,6-7H,2-3H2,1H3,(H,8,9)(H,10,11)/t4-,5+/m1/s1		2mecdp	cpd08301		MNXM1168
C05402[c]	Melibiose;_x000D_6-O-(alpha-D-Galactopyranosyl)-D-glucopyranose;_x000D_D-Gal-alpha1->6D-Glucose	C12H22O11	C12H22O11	0	Cytosol	C05402	7769	28053			melib	cpd03198	HMDB00048	MNXM000
C00073[c]	L-Methionine;_x000D_Methionine;_x000D_L-2-Amino-4methylthiobutyric acid	C5H11NO2S	C5H11NO2S	0	Cytosol	C00073	3373	16643	InChI=1S/C5H11NO2S/c1-9-3-2-4(6)5(7)8/h4H,2-3,6H2,1H3,(H,7,8)/t4-/m0/s1		met-L			MNXM61
C00132[c]	Methanol;_x000D_Methyl alcohol;_x000D_CH3OH	CH4O	CH4O1	0	Cytosol	C00132	3432	17790	InChI=1S/CH4O/c1-2/h2H,1H3		meoh	cpd00116		MNXM157
C00445[c]	5,10-Methenyltetrahydrofolate	C20H22N7O6	C20H20N7O6	-1	Cytosol	C00445	3733	15638			methf	cpd00347	HMDB01354	MNXM511
C00143[c]	5,10-Methylenetetrahydrofolate;_x000D_(6R)-5,10-Methylenetetrahydrofolate;_x000D_5,10-Methylene-THF	C20H23N7O6	C20H21N7O6	-2	Cytosol	C00143	3443	1989			mlthf	cpd00125	HMDB01533	MNXM722725
C00141[c]	3-Methyl-2-oxobutanoic acid;_x000D_3-Methyl-2-oxobutyric acid;_x000D_3-Methyl-2-oxobutanoate;_x000D_2-Oxo-3-methylbutanoate;_x000D_2-Oxoisovalerate;_x000D_2-Oxoisopentanoate;_x000D_alpha-Ketovaline;_x000D_2-Ketovaline;_x000D_2-Keto-3-methylbutyric acid	C5H8O3	C5H7O3	-1	Cytosol	C00141	3441	11851 16530	InChI=1S/C5H8O3/c1-3(2)4(6)5(7)8/h3H,1-2H3,(H,7,8)		3mob	cpd00123	HMDB00019	MNXM238
C00671[c]	(S)-3-Methyl-2-oxopentanoic acid;_x000D_(S)-3-Methyl-2-oxopentanoate;_x000D_(3S)-3-Methyl-2-oxopentanoic acid;_x000D_(3S)-3-Methyl-2-oxopentanoate	C6H10O3	C6H9O3	-1	Cytosol	C00671	3940	15614			3mop			MNXM000
C00957[c]	Mercaptopyruvate;_x000D_3-Mercaptopyruvic acid;_x000D_3-Mercaptopyruvate	C3H4O3S	C3H3O3S	-1	Cytosol	C00957	4208	16208	InChI=1S/C3H4O3S/c4-2(1-7)3(5)6/h7H,1H2,(H,5,6)				HMDB01368	MNXM1214
C00828[c]	Menaquinone;_x000D_Vitamin K2	C51H72O2	C51H72O2	0	Cytosol	C00828	4086	16374	InChI=1S/C21H24O2/c1-14(2)8-7-9-15(3)12-13-17-16(4)20(22)18-10-5-6-11-19(18)21(17)23/h5-6,8,10-12H,7,9,13H2,1-4H3/b15-12+		mqn8	cpd11451	HMDB30017	MNXM89812
C00409[c]	Methanethiol;_x000D_Methylmercaptan	CH4S	CH4S	0	Cytosol	C00409	3699	16007					HMDB03227	MNXM000
C04489[c]	5-Methyltetrahydropteroyltri-L-glutamate	C30H39N9O12	C30H35N9O12	-4	Cytosol	C04489	7108	17614	InChI=1S/C30H39N9O12/c1-39-16(13-33-24-23(39)26(45)38-30(31)37-24)12-32-15-4-2-14(3-5-15)25(44)36-19(29(50)51)7-10-21(41)34-17(2... <Preview truncated at 128 characters>		mtglu		HMDB12177	MNXM2623
C00546[c]	Methylglyoxal;_x000D_Pyruvaldehyde;_x000D_Pyruvic aldehyde;_x000D_2-Ketopropionaldehyde;_x000D_2-Oxopropanal	C3H4O2	C3H4O2	0	Cytosol	C00546	3827	17158	InChI=1S/C3H4O2/c1-3(5)2-4/h2H,1H3		mthgxl	cpd00428	HMDB01167	MNXM310
C00440[c]	5-Methyltetrahydrofolate	C20H25N7O6	C20H24N7O6	-1	Cytosol	C00440	3729	15641	InChI=1S/C20H25N7O6/c1-27-12(9-23-16-15(27)18(31)26-20(21)25-16)8-22-11-4-2-10(3-5-11)17(30)24-13(19(32)33)6-7-14(28)29/h2-5,12-... <Preview truncated at 128 characters>		5mthf	cpd00345		MNXM318
C05703[c]	Methaneselenol;_x000D_Methylselenol	CH4Se	CH4Se	0	Cytosol	C05703	8010	64685	InChI=1S/CH4Se/c1-2/h2H,1H3					MNXM5818
C00697[c]	Nitrogen;_x000D_N2	N2	N2	0	Cytosol	C00697	3965	17997	InChI=1S/N2/c1-2		n2		HMDB01371	MNXM724
C01330[c]	Sodium cation;_x000D_Na+;_x000D_Sodium(1+);_x000D_Sodium ion	Na	Na	1	Cytosol	C01330	4541	29101	InChI=1S/Na/q+1		na1	cpd00971	HMDB00588	MNXM27
C00857[c]	Deamino-NAD+;_x000D_Deamido-NAD+;_x000D_Deamido-NAD	C21H27N6O15P2	C21H24N6O15P2	-2	Cytosol	C00857	4114	18304	InChI=1S/C21H26N6O15P2/c22-17-12-18(24-7-23-17)27(8-25-12)20-16(31)14(29)11(41-20)6-39-44(36,37)42-43(34,35)38-5-10-13(28)15(30)... <Preview truncated at 128 characters>		dnad	cpd00638	HMDB01179	MNXM309
C00437[c]	N-Acetylornithine;_x000D_N2-Acetyl-L-ornithine	C7H14N2O3	C7H14N2O3	0	Cytosol	C00437	3726	16543	InChI=1S/C7H14N2O3/c1-5(10)9-6(7(11)12)3-2-4-8/h6H,2-4,8H2,1H3,(H,9,10)(H,11,12)/t6-/m0/s1		acorn	cpd00342	HMDB03357	MNXM817
C00253[c]	Nicotinate;_x000D_Nicotinic acid;_x000D_Niacin;_x000D_3-Pyridinecarboxylic acid	C6H5NO2	C6H4NO2	-1	Cytosol	C00253	3552	15940	InChI=1S/C6H5NO2/c8-6(9)5-2-1-3-7-4-5/h1-4H,(H,8,9)		nac	cpd00218	HMDB01488	MNXM274
C00003[c]	NAD+;_x000D_NAD;_x000D_Nicotinamide adenine dinucleotide;_x000D_DPN;_x000D_Diphosphopyridine nucleotide;_x000D_Nadide;_x000D_beta-NAD+	C21H28N7O14P2	C21H26N7O14P2	-1	Cytosol	C00003	3305	15846	InChI=1S/C21H27N7O14P2/c22-17-12-19(25-7-24-17)28(8-26-12)21-16(32)14(30)11(41-21)6-39-44(36,37)42-43(34,35)38-5-10-13(29)15(31)... <Preview truncated at 128 characters>			cpd00003	HMDB00902	MNXM8
C00004[c]	NADH;_x000D_DPNH;_x000D_Reduced nicotinamide adenine dinucleotide	C21H29N7O14P2	C21H27N7O14P2	-2	Cytosol	C00004	3306	16908	InChI=1S/C21H29N7O14P2/c22-17-12-19(25-7-24-17)28(8-26-12)21-16(32)14(30)11(41-21)6-39-44(36,37)42-43(34,35)38-5-10-13(29)15(31)... <Preview truncated at 128 characters>		nadh	cpd00004	HMDB01487	MNXM10
C00006[c]	NADP+;_x000D_NADP;_x000D_Nicotinamide adenine dinucleotide phosphate;_x000D_beta-Nicotinamide adenine dinucleotide phosphate;_x000D_TPN;_x000D_Triphosphopyridine nucleotide;_x000D_beta-NADP+	C21H29N7O17P3	C21H25N7O17P3	-3	Cytosol	C00006	3308	18009	InChI=1S/C21H28N7O17P3/c22-17-12-19(25-7-24-17)28(8-26-12)21-16(44-46(33,34)35)14(30)11(43-21)6-41-48(38,39)45-47(36,37)40-5-10-... <Preview truncated at 128 characters>		nadp	cpd00006	HMDB00217	MNXM5
C00005[c]	NADPH;_x000D_TPNH;_x000D_Reduced nicotinamide adenine dinucleotide phosphate	C21H30N7O17P3	C21H26N7O17P3	-4	Cytosol	C00005	3307	16474	InChI=1S/C21H30N7O17P3/c22-17-12-19(25-7-24-17)28(8-26-12)21-16(44-46(33,34)35)14(30)11(43-21)6-41-48(38,39)45-47(36,37)40-5-10-... <Preview truncated at 128 characters>		nadph	cpd00005	HMDB00221	MNXM6
C00140[c]	N-Acetyl-D-glucosamine;_x000D_N-Acetylchitosamine;_x000D_2-Acetamido-2-deoxy-D-glucose;_x000D_GlcNAc	C8H15NO6	C8H15NO6	0	Cytosol	C00140	3440	506227			acgam	cpd00122	HMDB00215	MNXM143
C00624[c]	N-Acetyl-L-glutamate;_x000D_N-Acetyl-L-glutamic acid	C7H11NO5	C7H9NO5	-2	Cytosol	C00624	3897	17533 44337	InChI=1S/C7H11NO5/c1-4(9)8-5(7(12)13)2-3-6(10)11/h5H,2-3H2,1H3,(H,8,9)(H,10,11)(H,12,13)/t5-/m0/s1		acglu	cpd00477	HMDB01138	MNXM730
C01250[c]	N-Acetyl-L-glutamate 5-semialdehyde;_x000D_2-Acetamido-5-oxopentanoate	C7H11NO4	C7H10NO4	-1	Cytosol	C01250	4470	16319 29123	InChI=1S/C7H11NO4/c1-5(10)8-6(7(11)12)3-2-4-9/h4,6H,2-3H2,1H3,(H,8,10)(H,11,12)/t6-/m0/s1		acg5sa	cpd00918	HMDB06488	MNXM1062
C04133[c]	N-Acetyl-L-glutamate 5-phosphate;_x000D_N-Acetyl-L-glutamyl 5-phosphate	C7H12NO8P	C7H9NO8P	-3	Cytosol	C04133	6819	16878	InChI=1S/C7H12NO8P/c1-4(9)8-5(7(11)12)2-3-6(10)16-17(13,14)15/h5H,2-3H2,1H3,(H,8,9)(H,11,12)(H2,13,14,15)/t5-/m0/s1		acg5p	cpd02552	HMDB06456	MNXM1384
C00357[c]	N-Acetyl-D-glucosamine 6-phosphate	C8H16NO9P	C8H14NO9P	-2	Cytosol	C00357	3650	15784			acgam6p	cpd00293	HMDB01062	MNXM63556
C00153[c]	Nicotinamide;_x000D_Nicotinic acid amide;_x000D_Niacinamide;_x000D_Vitamin PP	C6H6N2O	C6H6N2O	0	Cytosol	C00153	3453	17154	InChI=1S/C6H6N2O/c7-6(9)5-2-1-3-8-4-5/h1-4H,(H2,7,9)		ncam	cpd00133	HMDB01406	MNXM216
C01185[c]	Nicotinate D-ribonucleotide;_x000D_beta-Nicotinate D-ribonucleotide;_x000D_Nicotinate ribonucleotide;_x000D_Nicotinic acid ribonucleotide	C11H15NO9P	C11H12NO9P	-2	Cytosol	C01185	4411	15763	InChI=1S/C11H14NO9P/c13-8-7(5-20-22(17,18)19)21-10(9(8)14)12-3-1-2-6(4-12)11(15)16/h1-4,7-10,13-14H,5H2,(H2-,15,16,17,18,19)/t7-... <Preview truncated at 128 characters>		nicrnt	cpd00873	HMDB01132	MNXM194
C05841[c]	Nicotinate D-ribonucleoside;_x000D_beta-D-Ribosylnicotinate	C11H13NO6	C11H13NO6	0	Cytosol	C05841	8134	27748	InChI=1S/C11H13NO6/c13-5-7-8(14)9(15)10(18-7)12-3-1-2-6(4-12)11(16)17/h1-4,7-10,13-15H,5H2/t7-,8-,9-,10-/m1/s1		nicrns	cpd03471	HMDB06809	MNXM1915
C14090[c]	1-Naphthaldehyde;_x000D_1-Formylnaphthalene	C11H8O	C11H8O	0	Cytosol	C14090	854326	52367	InChI=1S/C11H8O/c12-8-10-6-3-5-9-4-1-2-7-11(9)10/h1-8H					MNXM6043
C02909[c]	(2-Naphthyl)methanol;_x000D_2-Naphthalenemethanol;_x000D_2-Hydroxymethylnaphthalene	C11H10O	C11H10O	0	Cytosol	C02909	5834	27615	InChI=1S/C11H10O/c12-8-9-5-6-10-3-1-2-4-11(10)7-9/h1-7,12H,8H2					MNXM4910
C15667[c]	5-Carboxyamino-1-(5-phospho-D-ribosyl)imidazole	C9H14N3O9P	C9H11N3O9P	-3	Cytosol	C15667	47204994	48000	InChI=1S/C9H14N3O9P/c13-6-4(2-20-22(17,18)19)21-8(7(6)14)12-3-10-1-5(12)11-9(15)16/h1,3-4,6-8,11,13-14H,2H2,(H,15,16)(H2,17,18,1... <Preview truncated at 128 characters>		5caiz			MNXM1409
C00436[c]	N-Carbamoylputrescine	C5H13N3O	C5H14N3O	1	Cytosol	C00436	3725	17902			cbptrc		HMDB33458	MNXM000
C00014[c]	Ammonia;_x000D_NH3	NH3	NH4	1	Cytosol	C00014	3316	16134			nh4		HMDB00051	MNXM000
C00455[c]	Nicotinamide D-ribonucleotide;_x000D_NMN;_x000D_Nicotinamide mononucleotide;_x000D_Nicotinamide ribonucleotide;_x000D_Nicotinamide nucleotide;_x000D_beta-Nicotinamide D-ribonucleotide;beta-Nicotinamide ribonucleotide;_x000D_beta-Nicotinamide mononucleotide	C11H15N2O8P	C11H14N2O8P	-1	Cytosol	C00455	3740	16862	InChI=1S/C11H15N2O8P/c12-10(16)6-2-1-3-13(4-6)11-9(15)8(14)7(21-11)5-20-22(17,18)19/h1-4,7-9,11,14-15H,5H2,(H3-,12,16,17,18,19)/... <Preview truncated at 128 characters>		nmn	cpd00355	HMDB00229	MNXM355
C00870[c]	4-Nitrophenol;_x000D_p-Nitrophenol;_x000D_PNP;_x000D_Niphen;_x000D_4-Hydroxynitrobenzene	C6H5NO3	C6H5NO3	0	Cytosol	C00870	4127	16836	InChI=1S/C6H5NO3/c8-6-3-1-5(2-4-6)7(9)10/h1-4,8H			cpd00646	HMDB01232	MNXM526
C03360[c]	4-Nitrophenyl phosphate	C6H6NO6P	C6H5NO6P	-1	Cytosol	C03360	6198	17440	InChI=1S/C6H6NO6P/c8-7(9)5-1-3-6(4-2-5)13-14(10,11)12/h1-4H,(H2,10,11,12)			cpd02135		MNXM3867
C04302[c]	N-(5-Phospho-D-ribosyl)anthranilate;_x000D_N-(5-Phospho-beta-D-ribosyl)anthranilate;_x000D_N-(5-Phosphoribosyl)anthranilic acid	C12H16NO9P	C12H13NO9P	-3	Cytosol	C04302	6961	7091	InChI=1S/C12H16NO9P/c14-9-8(5-21-23(18,19)20)22-11(10(9)15)13-7-4-2-1-3-6(7)12(16)17/h1-4,8-11,13-15H,5H2,(H,16,17)(H2,18,19,20)... <Preview truncated at 128 characters>		pran	cpd02642		MNXM1489
C04421[c]	N-Succinyl-LL-2,6-diaminoheptanedioate;_x000D_N-Succinyl-LL-2,6-diaminopimelate;_x000D_N-Succinyl-L-2,6-diaminoheptanedioate;_x000D_N-Succinyl-L-2,6-diaminopimelate	C11H18N2O7	C11H16N2O7	-2	Cytosol	C04421	7053	17279	InChI=1S/C11H18N2O7/c12-6(10(17)18)2-1-3-7(11(19)20)13-8(14)4-5-9(15)16/h6-7H,1-5,12H2,(H,13,14)(H,15,16)(H,17,18)(H,19,20)/t6-,... <Preview truncated at 128 characters>		sl26da	cpd02698	HMDB12267	MNXM1488
C04462[c]	N-Succinyl-2-L-amino-6-oxoheptanedioate;_x000D_N-Succinyl-L-2-amino-6-oxoheptanedioate;_x000D_N-Succinyl-L-2-amino-6-oxopimelate;_x000D_N-Succinyl-2-amino-6-oxo-L-pimelic acid;_x000D_N-Succinyl-epsilon-keto-L-aminopimelic acid;_x000D_(S)-2-(Succinylamino)-6-oxoheptanedioate	C11H15NO8	C11H12NO8	-3	Cytosol	C04462	7087	35266	InChI=1S/C11H15NO8/c13-7(11(19)20)3-1-2-6(10(17)18)12-8(14)4-5-9(15)16/h6H,1-5H2,(H,12,14)(H,15,16)(H,17,18)(H,19,20)/t6-/m0/s1		sl2a6o		HMDB12266	MNXM1563
C00007[c]	Oxygen;_x000D_O2	O2	O2	0	Cytosol	C00007	3309	15379	InChI=1S/O2/c1-2		o2	cpd00007	HMDB01377	MNXM4
C05809[c]	3-Octaprenyl-4-hydroxybenzoate;_x000D_4-Hydroxy-3-octaprenylbenzoate	C47H70O3	C47H69O3	-1	Cytosol	C05809	8104	50116			3ophb	cpd03443		MNXM000
C00036[c]	Oxaloacetate;_x000D_Oxalacetic acid;_x000D_Oxaloacetic acid;_x000D_2-Oxobutanedioic acid;_x000D_2-Oxosuccinic acid;_x000D_keto-Oxaloacetate	C4H4O5	C4H2O5	-2	Cytosol	C00036	3338	30744	InChI=1S/C4H4O5/c5-2(4(8)9)1-3(6)7/h1H2,(H,6,7)(H,8,9)		oaa	cpd00032	HMDB00223	MNXM46
C01077[c]	O-Acetyl-L-homoserine;_x000D_O-Acetylhomoserine	C6H11NO4	C6H11NO4	0	Cytosol	C01077	4315	16288	InChI=1S/C6H11NO4/c1-4(8)11-3-2-5(7)6(9)10/h5H,2-3,7H2,1H3,(H,9,10)/t5-/m0/s1		achms			MNXM699
C00846[c]	3-Oxoadipate;_x000D_3-Oxoadipic acid;_x000D_3-Keto-adipate	C6H8O5	C6H8O5	0	Cytosol	C00846	4103	15775 37440					HMDB00398	MNXM000
C00109[c]	2-Oxobutanoate;_x000D_2-Ketobutyric acid;_x000D_2-Oxobutyric acid;_x000D_2-Oxobutyrate;_x000D_2-Oxobutanoic acid;_x000D_alpha-Ketobutyric acid;_x000D_alpha-Ketobutyrate	C4H6O3	C4H5O3	-1	Cytosol	C00109	3409	30831	InChI=1S/C4H6O3/c1-2-3(5)4(6)7/h2H2,1H3,(H,6,7)		2obut	cpd00094	HMDB00005	MNXM159
C03586[c]	2-Oxo-2,3-dihydrofuran-5-acetate;_x000D_3-Oxoadipate enol-lactone;_x000D_4,5-Dihydro-5-oxofuran-2-acetate;_x000D_5-Oxo-4,5-dihydrofuran-2-acetate	C6H6O4	C6H6O4	0	Cytosol	C03586	6377	18267						MNXM000
C00139[c]	Oxidized ferredoxin;_x000D_Oxidized ferredoxin [iron-sulfur] cluster	R	R	0	Cytosol	C00139	3439	17908			frdox	cpd11621		MNXM178
C00127[c]	Glutathione disulfide;_x000D_GSSG;_x000D_Oxiglutatione;_x000D_Oxidized glutathione	C20H32N6O12S2	C20H30N6O12S2	-2	Cytosol	C00127	3427	17858	InChI=1S/C20H32N6O12S2/c21-9(19(35)36)1-3-13(27)25-11(17(33)23-5-15(29)30)7-39-40-8-12(18(34)24-6-16(31)32)26-14(28)4-2-10(22)20... <Preview truncated at 128 characters>		gthox	cpd00111	HMDB03337	MNXM151
C06054[c]	2-Oxo-3-hydroxy-4-phosphobutanoate;_x000D_alpha-Keto-3-hydroxy-4-phosphobutyrate;_x000D_(3R)-3-Hydroxy-2-oxo-4-phosphonooxybutanoate	C4H7O8P	C4H4O8P	-3	Cytosol	C06054	8324	27951	InChI=1S/C4H7O8P/c5-2(3(6)4(7)8)1-12-13(9,10)11/h2,5H,1H2,(H,7,8)(H2,9,10,11)/t2-/m1/s1		ohpb	cpd03606	HMDB06801	MNXM1514
C00233[c]	4-Methyl-2-oxopentanoate;_x000D_2-Oxoisocaproate	C6H10O3	C6H9O3	-1	Cytosol	C00233	3532	17865 48430	InChI=1S/C6H10O3/c1-4(2)3-5(7)6(8)9/h4H,3H2,1-2H3,(H,8,9)		4mop	cpd00200	HMDB00695	MNXM404
C01103[c]	Orotidine 5'-phosphate;_x000D_Orotidylic acid	C10H13N2O11P	C10H10N2O11P	-3	Cytosol	C01103	4337	15842	InChI=1S/C10H13N2O11P/c13-5-1-3(9(16)17)12(10(18)11-5)8-7(15)6(14)4(23-8)2-22-24(19,20)21/h1,4,6-8,14-15H,2H2,(H,16,17)(H,11,13,... <Preview truncated at 128 characters>		orot5p	cpd00810	HMDB00218	MNXM519
C04146[c]	all-trans-Octaprenyl diphosphate;_x000D_Farnesylfarnesylgeraniol	C40H68O7P2	C40H65O7P2	-3	Cytosol	C04146	6831	16275			octdp		HMDB01094	MNXM000
C00077[c]	L-Ornithine;_x000D_(S)-2,5-Diaminovaleric acid;_x000D_(S)-2,5-Diaminopentanoic acid;_x000D_(S)-2,5-Diaminopentanoate	C5H12N2O2	C5H13N2O2	1	Cytosol	C00077	3377	15729	InChI=1S/C5H12N2O2/c6-3-1-2-4(7)5(8)9/h4H,1-3,6-7H2,(H,8,9)/t4-/m0/s1				HMDB00214	MNXM89689
C00295[c]	Orotate;_x000D_Orotic acid;_x000D_Uracil-6-carboxylic acid	C5H4N2O4	C5H3N2O4	-1	Cytosol	C00295	3589	16742	InChI=1S/C5H4N2O4/c8-3-1-2(4(9)10)6-5(11)7-3/h1H,(H,9,10)(H2,6,7,8,11)		orot	cpd00247	HMDB00226	MNXM235
C00343[c]	Thioredoxin disulfide;_x000D_Oxidized thioredoxin;_x000D_Thioredoxin sulfide	X	X	0	Cytosol	C00343	3636	18191			trdox	cpd11420		MNXM148
C00627[c]	Pyridoxine phosphate;_x000D_Pyridoxine 5-phosphate;_x000D_Pyridoxine 5'-phosphate;_x000D_Pyridoxol 5'-phosphate	C8H12NO6P	C8H10NO6P	-2	Cytosol	C00627	3900	28803	InChI=1S/C8H12NO6P/c1-5-8(11)7(3-10)6(2-9-5)4-15-16(12,13)14/h2,10-11H,3-4H2,1H3,(H2,12,13,14)		pdx5p		HMDB01319	MNXM454
C00416[c]	Phosphatidate;_x000D_Phosphatidic acid;_x000D_1,2-Diacyl-sn-glycerol 3-phosphate;_x000D_3-sn-Phosphatidate	C5H7O8PR2	C5H5O8PR2	-2	Cytosol	C00416	3706	16337			pa120		HMDB00674	MNXM000
C00568[c]	4-Aminobenzoate;_x000D_ABEE;_x000D_4-Aminobenzoic acid;_x000D_p-Aminobenzoate	C7H7NO2	C7H6NO2	-1	Cytosol	C00568	3847	30753	InChI=1S/C7H7NO2/c8-6-3-1-5(2-4-6)7(9)10/h1-4H,8H2,(H,9,10)		4abz	cpd00443	HMDB01392	MNXM421
C07090[c]	Protoanemonin;_x000D_4-Methylenebut-2-en-4-olide;_x000D_cis-4-Methylenebut-2-en-4-olide	C5H4O2	C5H4O2	0	Cytosol	C07090	9301	28906	InChI=1S/C5H4O2/c1-4-2-3-5(6)7-4/h2-3H,1H2					MNXM6408
C00522[c]	(R)-Pantoate;_x000D_Pantoate;_x000D_Pantoic acid	C6H12O4	C6H11O4	-1	Cytosol	C00522	3805	14737 15980 18697	InChI=1S/C6H12O4/c1-6(2,3-7)4(8)5(9)10/h4,7-8H,3H2,1-2H3,(H,9,10)/t4-/m0/s1		pant-R	cpd00408		MNXM722831
C00054[c]	Adenosine 3',5'-bisphosphate;_x000D_PAP;_x000D_3'-Phosphoadenylate;_x000D_Phosphoadenosine phosphate	C10H15N5O10P2	C10H11N5O10P2	-4	Cytosol	C00054	3356	17985	InChI=1S/C10H15N5O10P2/c11-8-5-9(13-2-12-8)15(3-14-5)10-6(16)7(25-27(20,21)22)4(24-10)1-23-26(17,18)19/h2-4,6-7,10,16H,1H2,(H2,1... <Preview truncated at 128 characters>		pap	cpd00045	HMDB00061	MNXM45
C00053[c]	3'-Phosphoadenylyl sulfate;_x000D_3'-Phosphoadenosine 5'-phosphosulfate;_x000D_3'-Phospho-5'-adenylyl sulfate;_x000D_PAPS	C10H15N5O13P2S	C10H11N5O13P2S	-4	Cytosol	C00053	3355	17980	InChI=1S/C10H15N5O13P2S/c11-8-5-9(13-2-12-8)15(3-14-5)10-6(16)7(27-29(17,18)19)4(26-10)1-25-30(20,21)28-31(22,23)24/h2-4,6-7,10,... <Preview truncated at 128 characters>		paps	cpd00044	HMDB01134	MNXM49
C00931[c]	Porphobilinogen	C10H14N2O4	C10H13N2O4	-1	Cytosol	C00931	4184	17381	InChI=1S/C10H14N2O4/c11-4-8-7(3-10(15)16)6(5-12-8)1-2-9(13)14/h5,12H,1-4,11H2,(H,13,14)(H,15,16)		ppbng	cpd00689	HMDB00245	MNXM554
C00157[c]	phosphatidylcholine;_x000D_Lecithin;_x000D_Phosphatidyl-N-trimethylethanolamine;_x000D_1,2-Diacyl-sn-glycero-3-phosphocholine;_x000D_ Choline phosphatide;_x000D_3-sn-Phosphatidylcholine	C10H18NO8PR2	C10H18NO8PR2	0	Cytosol	C00157	3457	16110 49183			pc120		HMDB00564	MNXM000
C02463[c]	Precorrin 2;_x000D_Dihydrosirohydrochlorin	C42H48N4O16	C42H41N4O16	-7	Cytosol	C02463	5480	50602	InChI=1S/C42H48N4O16/c1-41(17-39(59)60)23(5-9-35(51)52)29-14-27-21(11-37(55)56)19(3-7-33(47)48)25(43-27)13-26-20(4-8-34(49)50)22... <Preview truncated at 128 characters>		dscl	cpd01620		MNXM672
C00534[c]	Pyridoxamine;_x000D_PM	C8H12N2O2	C8H13N2O2	1	Cytosol	C00534	3816	16410	InChI=1S/C8H12N2O2/c1-5-8(12)7(2-9)6(4-11)3-10-5/h3,11-12H,2,4,9H2,1H3				HMDB01431	MNXM548
C00647[c]	Pyridoxamine phosphate;_x000D_Pyridoxamine 5-phosphate;_x000D_Pyridoxamine 5'-phosphate	C8H13N2O5P	C8H12N2O5P	-1	Cytosol	C00647	3919	18335	InChI=1S/C8H13N2O5P/c1-5-8(11)7(2-9)6(3-10-5)4-15-16(12,13)14/h3,11H,2,4,9H2,1H3,(H2,12,13,14)		pyam5p		HMDB01555	MNXM366
C00350[c]	Phosphatidylethanolamine;_x000D_(3-Phosphatidyl)ethanolamine;_x000D_(3-Phosphatidyl)-ethanolamine;_x000D_Cephalin;_x000D_O-(1-beta-Acyl-2-acyl-sn-glycero-3-phospho)ethanolamine;_x000D_1-Acyl-2-acyl-sn-glycero-3-phosphoethanolamine;_x000D_L-1-Phosphatidylethanolamine	C7H12NO8PR2	C7H12NO8PR2	0	Cytosol	C00350	3643	16038			pe120		HMDB05779	MNXM000
C00074[c]	Phosphoenolpyruvate;_x000D_Phosphoenolpyruvic acid;_x000D_PEP	C3H5O6P	C3H2O6P	-3	Cytosol	C00074	3374	18021 44897	InChI=1S/C3H5O6P/c1-2(3(4)5)9-10(6,7)8/h1H2,(H,4,5)(H2,6,7,8)		pep	cpd00061	HMDB00263	MNXM73
C00889[c]	Peptidoglycan(biomass component);_x000D_Peptideglycan;_x000D_Murein;_x000D_Mucopeptide	R	R	0	Cytosol	C00889	4145	8005						MNXM000
C00344[c]	Phosphatidylglycerol;_x000D_3-(3-sn-Phosphatidyl)glycerol;_x000D_3(3-Phosphatidyl-)glycerol;_x000D_PtdGro	C8H13O10PR2	C8H12O10PR2	-1	Cytosol	C00344	3637	17517			pg120			MNXM000
C03892[c]	Phosphatidylglycerophosphate;_x000D_3(3-sn-Phosphatidyl)-sn-glycerol 1-phosphate;_x000D_3(3-Phosphatidyl-)L-glycerol 1-phosphate;_x000D_1,2-Diacyl-sn-glycero-3-phospho-sn-glycerol 3'-phosphate	C8H14O13P2R2	C8H11O13P2R2	-3	Cytosol	C03892	6624	37393			pgp120			MNXM000
C00079[c]	L-Phenylalanine;_x000D_(S)-alpha-Amino-beta-phenylpropionic acid	C9H11NO2	C9H11NO2	0	Cytosol	C00079	3379	17295	InChI=1S/C9H11NO2/c10-8(9(11)12)6-7-4-2-1-3-5-7/h1-5,8H,6,10H2,(H,11,12)/t8-/m0/s1		phe-L	cpd00066	HMDB00159	MNXM97
C00254[c]	Prephenate;_x000D_Prephenic acid	C10H10O6	C10H8O6	-2	Cytosol	C00254	3553	84387	InChI=1S/C10H10O6/c11-6-1-3-10(4-2-6,9(15)16)5-7(12)8(13)14/h1-4,6,11H,5H2,(H,13,14)(H,15,16)/t6-,10+		pphn	cpd00219	HMDB12283	MNXM503
C00865[c]	Phospholipid (biomass component)	C5H6O8PR3	C5H6O8PR3	0	Cytosol	C00865	4122	16247						MNXM000
C03232[c]	3-Phosphonooxypyruvate;_x000D_3-Phosphonooxypyruvic acid;_x000D_3-Phosphohydroxypyruvate;_x000D_3-Phosphohydroxypyruvic acid	C3H5O7P	C3H2O7P	-3	Cytosol	C03232	6103	30933	InChI=1S/C3H5O7P/c4-2(3(5)6)1-10-11(7,8)9/h1H2,(H,5,6)(H2,7,8,9)		3php	cpd02069	HMDB01024	MNXM541
C00166[c]	Phenylpyruvate;_x000D_Phenylpyruvic acid;_x000D_alpha-Ketohydrocinnamic acid;_x000D_keto-Phenylpyruvate;_x000D_3-Phenyl-2-oxopropanoate;_x000D_2-Oxo-3-phenylpropanoate	C9H8O3	C9H7O3	-1	Cytosol	C00166	3466	30851	InChI=1S/C9H8O3/c10-8(9(11)12)6-7-4-2-1-3-5-7/h1-5H,6H2,(H,11,12)		phpyr	cpd00143	HMDB00205	MNXM589160
C01102[c]	O-Phospho-L-homoserine	C4H10NO6P	C4H8NO6P	-2	Cytosol	C01102	4336	15961	InChI=1S/C4H10NO6P/c5-3(4(6)7)1-2-11-12(8,9)10/h3H,1-2,5H2,(H,6,7)(H2,8,9,10)/t3-/m0/s1		phom	cpd00809	HMDB03484	MNXM1334
C06055[c]	O-Phospho-4-hydroxy-L-threonine;_x000D_4-(Phosphonooxy)-threonine;_x000D_4-(Phosphonooxy)-L-threonine	C4H10NO7P	C4H8NO7P	-2	Cytosol	C06055	8325	18336	InChI=1S/C4H10NO7P/c5-3(4(7)8)2(6)1-12-13(9,10)11/h2-3,6H,1,5H2,(H,7,8)(H2,9,10,11)/t2-,3+/m1/s1		phthr	cpd03607	HMDB06802	MNXM759
C00009[c]	Orthophosphate;_x000D_Phosphate;_x000D_Phosphoric acid;_x000D_Orthophosphoric acid	H3PO4	HO4P	-2	Cytosol	C00009	3311	18367 26078	InChI=1S/H3O4P/c1-5(2,3)4/h(H3,1,2,3,4)			cpd00009	HMDB02142	MNXM9
C01194[c]	1-Phosphatidyl-D-myo-inositol;_x000D_1-Phosphatidyl-1D-myo-inositol;_x000D_1-Phosphatidyl-myo-inositol;_x000D_Phosphatidyl-1D-myo-inositol;_x000D_(3-Phosphatidyl)-1-D-inositol;_x000D_1,2-Diacyl-sn-glycero-3-phosphoinositol;_x000D_Phosphatidylinositol	C11H17O13PR2	C11H17O13PR2	0	Cytosol	C01194	4419	16749					HMDB06953	MNXM000
C03972[c]	2,3,4,5-Tetrahydrodipicolinate;_x000D_delta1-Piperidine-2,6-dicarboxylate;_x000D_L-2,3,4,5-Tetrahydrodipicolinate;_x000D_(S)-2,3,4,5-Tetrahydropyridine-2,6-dicarboxylate	C7H9NO4	C7H7NO4	-2	Cytosol	C03972	6692	864	InChI=1S/C7H9NO4/c9-6(10)4-2-1-3-5(8-4)7(11)12/h4H,1-3H2,(H,9,10)(H,11,12)/t4-/m0/s1		thdp	cpd02465	HMDB12289	MNXM480
C00250[c]	Pyridoxal	C8H9NO3	C8H9NO3	0	Cytosol	C00250	3549	17310	InChI=1S/C8H9NO3/c1-5-8(12)7(4-11)6(3-10)2-9-5/h2,4,10,12H,3H2,1H3				HMDB01545	MNXM311
C00018[c]	Pyridoxal phosphate;_x000D_Pyridoxal 5-phosphate;_x000D_Pyridoxal 5'-phosphate;_x000D_PLP	C8H10NO6P	C8H8NO6P	-2	Cytosol	C00018	3320	18405	InChI=1S/C8H10NO6P/c1-5-8(11)7(3-10)6(2-9-5)4-15-16(12,13)14/h2-3,11H,4H2,1H3,(H2,12,13,14)		pydx5p		HMDB01491	MNXM161
C04079[c]	N-((R)-Pantothenoyl)-L-cysteine;_x000D_D-Pantothenoyl-L-cysteine;_x000D_N-Pantothenoylcysteine	C12H22N2O6S	C12H21N2O6S	-1	Cytosol	C04079	6773	18416	InChI=1S/C12H22N2O6S/c1-12(2,6-15)9(17)10(18)13-4-3-8(16)14-7(5-21)11(19)20/h7,9,15,17,21H,3-6H2,1-2H3,(H,13,18)(H,14,16)(H,19,2... <Preview truncated at 128 characters>				HMDB06834	MNXM3059
C04308[c]	Phosphatidyl-N-dimethylethanolamine	C9H16NO8PR2	C9H16NO8PR2	0	Cytosol	C04308	6966	17152			pendme120		HMDB32231	MNXM000
C01241[c]	Phosphatidyl-N-methylethanolamine	C8H14NO8PR2	C8H14NO8PR2	0	Cytosol	C01241	4462	15958			penme120			MNXM000
C00864[c]	Pantothenate;_x000D_Pantothenic acid;_x000D_(R)-Pantothenate	C9H17NO5	C9H16NO5	-1	Cytosol	C00864	4121	29032 46905 7916	InChI=1S/C9H17NO5/c1-9(2,5-11)7(14)8(15)10-4-3-6(12)13/h7,11,14H,3-5H2,1-2H3,(H,10,15)(H,12,13)/t7-/m0/s1		pnto-R	cpd00644	HMDB00210	MNXM364
C00100[c]	Propanoyl-CoA;_x000D_Propionyl-CoA;_x000D_Propionyl coenzyme A	C24H40N7O17P3S	C24H36N7O17P3S	-4	Cytosol	C00100	3400	15539	InChI=1S/C24H40N7O17P3S/c1-4-15(33)52-8-7-26-14(32)5-6-27-22(36)19(35)24(2,3)10-45-51(42,43)48-50(40,41)44-9-13-18(47-49(37,38)3... <Preview truncated at 128 characters>		ppcoa	cpd00086	HMDB01275	MNXM86
PPEPTIDO[c]	Peptidoglycan precursor	R	R	0	Cytosol	PPEPTIDO								MNXM000
C01228[c]	Guanosine 3',5'-bis(diphosphate);_x000D_Guanosine 3'-diphosphate 5'-diphosphate;_x000D_Guanosine 5'-diphosphate,3'-diphosphate	C10H17N5O17P4	C10H11N5O17P4	-6	Cytosol	C01228	4450	17633	InChI=1S/C10H17N5O17P4/c11-10-13-7-4(8(17)14-10)12-2-15(7)9-5(16)6(30-36(26,27)32-34(21,22)23)3(29-9)1-28-35(24,25)31-33(18,19)2... <Preview truncated at 128 characters>		ppgpp		HMDB59638	MNXM1189
C01079[c]	Protoporphyrinogen IX	C34H40N4O4	C34H38N4O4	-2	Cytosol	C01079	4317	15435	InChI=1S/C34H40N4O4/c1-7-21-17(3)25-13-26-19(5)23(9-11-33(39)40)31(37-26)16-32-24(10-12-34(41)42)20(6)28(38-32)15-30-22(8-2)18(4... <Preview truncated at 128 characters>		pppg9	cpd00791	HMDB01097	MNXM351
C00013[c]	Diphosphate;_x000D_Diphosphoric acid;_x000D_Pyrophosphate;_x000D_Pyrophosphoric acid;_x000D_PPi	H4P2O7	HO7P2	-3	Cytosol	C00013	3315	18361 29888	InChI=1S/H4O7P2/c1-8(2,3)7-9(4,5)6/h(H2,1,2,3)(H2,4,5,6)		ppi	cpd00012	HMDB00250	MNXM11
C02191[c]	Protoporphyrin;_x000D_Protoporphyrin IX;_x000D_Porphyrinogen IX	C34H34N4O4	C34H32N4O4	-2	Cytosol	C02191	5261	15430	InChI=1S/C34H34N4O4/c1-7-21-17(3)25-13-26-19(5)23(9-11-33(39)40)31(37-26)16-32-24(10-12-34(41)42)20(6)28(38-32)15-30-22(8-2)18(4... <Preview truncated at 128 characters>		ppp9	cpd01476	HMDB00241	MNXM346
C04494[c]	Guanosine 3'-diphosphate 5'-triphosphate;_x000D_Guanosine 5'-triphosphate,3'-diphosphate	C10H18N5O20P5	C10H11N5O20P5	-7	Cytosol	C04494	7111	16690	InChI=1S/C10H18N5O20P5/c11-10-13-7-4(8(17)14-10)12-2-15(7)9-5(16)6(32-39(26,27)33-36(18,19)20)3(31-9)1-30-38(24,25)35-40(28,29)3... <Preview truncated at 128 characters>		gdptp	cpd02740	HMDB60480	MNXM1561
C00536[c]	Triphosphate;_x000D_Triphosphoric acid;_x000D_Tripolyphosphate;_x000D_Inorganic triphosphate	H5P3O10	HO10P3	-4	Cytosol	C00536	3818	18036 39949	InChI=1S/H5O10P3/c1-11(2,3)9-13(7,8)10-12(4,5)6/h(H,7,8)(H2,1,2,3)(H2,4,5,6)		pppi	cpd00421	HMDB03379	MNXM332
C02059[c]	Phylloquinone;_x000D_Vitamin K1;_x000D_Phytonadione;_x000D_2-Methyl-3-phytyl-1,4-naphthoquinone	C31H46O2	C31H46O2	0	Cytosol	C02059	5148	18067					HMDB03555	MNXM000
C03090[c]	5-Phosphoribosylamine;_x000D_5-Phospho-beta-D-ribosylamine;_x000D_5-Phospho-D-ribosylamine;_x000D_5-Phosphoribosyl-1-amine	C5H12NO7P	C5H11NO7P	-1	Cytosol	C03090	5988	37737	InChI=1S/C5H12NO7P/c6-5-4(8)3(7)2(13-5)1-12-14(9,10)11/h2-5,7-8H,1,6H2,(H2,9,10,11)/t2-,3-,4-,5-/m1/s1		pram	cpd01982	HMDB01128	MNXM90003
C02741[c]	Phosphoribosyl-AMP;_x000D_N1-(5-Phospho-D-ribosyl)-AMP;_x000D_1-(5-Phosphoribosyl)-AMP;_x000D_1-(5-Phospho-beta-D-ribosyl)-AMP	C15H23N5O14P2	C15H19N5O14P2	-4	Cytosol	C02741	5701	18374	InChI=1S/C15H23N5O14P2/c16-12-7-13(18-4-19(12)14-10(23)8(21)5(33-14)1-31-35(25,26)27)20(3-17-7)15-11(24)9(22)6(34-15)2-32-36(28,... <Preview truncated at 128 characters>		prbamp	cpd01777		MNXM1515
C02739[c]	1-(5-Phospho-D-ribosyl)-ATP;_x000D_Phosphoribosyl-ATP;_x000D_N1-(5-Phospho-D-ribosyl)-ATP;_x000D_1-(5-Phosphoribosyl)-ATP;_x000D_1-(5-Phospho-beta-D-ribosyl)-ATP	C15H25N5O20P4	C15H19N5O20P4	-6	Cytosol	C02739	5699	73200	InChI=1S/C15H25N5O20P4/c16-12-7-13(18-4-19(12)14-10(23)8(21)5(37-14)1-35-41(25,26)27)20(3-17-7)15-11(24)9(22)6(38-15)2-36-43(31,... <Preview truncated at 128 characters>		prbatp	cpd01775	HMDB03665	MNXM1351
C04734[c]	1-(5'-Phosphoribosyl)-5-formamido-4-imidazolecarboxamide;_x000D_5'-Phosphoribosyl-5-formamido-4-imidazolecarboxamide;_x000D_5-Formamido-1-(5-phosphoribosyl)imidazole-4-carboxamide;_x000D_5-Formamido-1-(5-phospho-D-ribosyl)imidazole-4-carboxamide;_x000D_FAICAR	C10H15N4O9P	C10H13N4O9P	-2	Cytosol	C04734	7305	18381	InChI=1S/C10H15N4O9P/c11-8(18)5-9(13-3-15)14(2-12-5)10-7(17)6(16)4(23-10)1-22-24(19,20)21/h2-4,6-7,10,16-17H,1H2,(H2,11,18)(H,13... <Preview truncated at 128 characters>		fprica	cpd02884	HMDB01439	MNXM456
C04896[c]	5-(5-Phospho-D-ribosylaminoformimino)-1-(5-phosphoribosyl)-imidazole-4-carboxamide;_x000D_N-(5'-Phospho-D-ribosylformimino)-5-amino-1-(5''-phospho-D-ribosyl)-4-imidazolecarboxamide;_x000D_N-(5'-Phosphoribosylformimino)-5-amino-1-(5''-phosphoribosyl)-4-imidazolecarboxamide;_x000D_Phosphoribosyl-formimino-AICAR-phosphate;_x000D_1-(5-Phosphoribosyl)-5-[(5-phosphoribosylamino)methylideneamino]imidazo…	C15H25N5O15P2	C15H21N5O15P2	-4	Cytosol	C04896	7447	18302	InChI=1S/C15H25N5O15P2/c16-12(25)7-13(17-3-18-14-10(23)8(21)5(34-14)1-32-36(26,27)28)20(4-19-7)15-11(24)9(22)6(35-15)2-33-37(29,... <Preview truncated at 128 characters>		prfp	cpd02979	HMDB12277	MNXM1397
C04916[c]	N-(5'-Phospho-D-1'-ribulosylformimino)-5-amino-1-(5''-phospho-D-ribosyl)-4-imidazolecarboxamide;_x000D_5-[(5-Phospho-1-deoxyribulos-1-ylamino)methylideneamino]-1-(5-phosphoribosyl)imidazole-4-carboxamide;_x000D_Phosphoribulosyl-formimino-AICAR-phosphate;_x000D_5-[(5-Phospho-1-deoxy-D-ribulos-1-ylamino)methylideneamino]-1-(5-phospho-beta-D-ribosyl)imidazole-4-carboxamide	C15H25N5O15P2	C15H21N5O15P2	-4	Cytosol	C04916	7464	27735	InChI=1S/C15H25N5O15P2/c16-13(26)9-14(18-4-17-1-6(21)10(23)7(22)2-33-36(27,28)29)20(5-19-9)15-12(25)11(24)8(35-15)3-34-37(30,31)... <Preview truncated at 128 characters>		prlp	cpd02991	HMDB12278	MNXM1408
C00148[c]	L-Proline;_x000D_2-Pyrrolidinecarboxylic acid	C5H9NO2	C5H9NO2	0	Cytosol	C00148	3448	17203	InChI=1S/C5H9NO2/c7-5(8)4-2-1-3-6-4/h4,6H,1-3H2,(H,7,8)/t4-/m0/s1		pro-L	cpd00129		MNXM114
C00017[c]	Protein	R	R	-1	Cytosol	C00017	3319	16541				cpd11463		MNXM000
C00119[c]	5-Phospho-alpha-D-ribose 1-diphosphate;_x000D_5-Phosphoribosyl diphosphate;_x000D_5-Phosphoribosyl 1-pyrophosphate;_x000D_PRPP	C5H13O14P3	C5H8O14P3	-5	Cytosol	C00119	3419	17111	InChI=1S/C5H13O14P3/c6-3-2(1-16-20(8,9)10)17-5(4(3)7)18-22(14,15)19-21(11,12)13/h2-7H,1H2,(H,14,15)(H2,8,9,10)(H2,11,12,13)/t2-,... <Preview truncated at 128 characters>		prpp	cpd00103	HMDB00280	MNXM91
C02737[c]	Phosphatidylserine;_x000D_Phosphatidyl-L-serine;_x000D_1,2-Diacyl-sn-glycerol 3-phospho-L-serine;_x000D_3-O-sn-Phosphatidyl-L-serine;_x000D_O3-Phosphatidyl-L-serine;_x000D_L-1-Phosphatidylserine	C8H12NO10PR2	C8H11NO10PR2	-1	Cytosol	C02737	5698	11750 18303			ps120		HMDB00614	MNXM000
C00032[c]	Heme;_x000D_Haem;_x000D_Protoheme;_x000D_Heme B;_x000D_Protoheme IX	C34H32FeN4O4	C34H30FeN4O4	-2	Cytosol	C00032	3334	17627 26355			pheme	cpd00028	HMDB03178	MNXM526203
C00134[c]	Putrescine;_x000D_1,4-Butanediamine;_x000D_1,4-Diaminobutane;_x000D_Tetramethylenediamine;_x000D_Butane-1,4-diamine	C4H12N2	C4H14N2	2	Cytosol	C00134	3434	17148	InChI=1S/C4H12N2/c5-3-1-2-4-6/h1-6H2		ptrc	cpd00118	HMDB01414	MNXM118
C00831[c]	Pantetheine;_x000D_(R)-Pantetheine	C11H22N2O4S	C11H22N2O4S	0	Cytosol	C00831	4089	16753	InChI=1S/C11H22N2O4S/c1-11(2,7-14)9(16)10(17)13-4-3-8(15)12-5-6-18/h9,14,16,18H,3-7H2,1-2H3,(H,12,15)(H,13,17)/t9-/m0/s1				HMDB03426	MNXM1154
C03912[c]	(S)-1-Pyrroline-5-carboxylate;_x000D_L-1-Pyrroline-5-carboxylate;_x000D_1-Pyrroline-5-carboxylate	C5H7NO2	C5H6NO2	-1	Cytosol	C03912	6642	371	InChI=1S/C5H7NO2/c7-5(8)4-2-1-3-6-4/h3-4H,1-2H2,(H,7,8)/t4-/m0/s1		1pyr5c	cpd02431		MNXM1617
C00022[c]	Pyruvate;_x000D_Pyruvic acid;_x000D_2-Oxopropanoate;_x000D_2-Oxopropanoic acid;_x000D_Pyroracemic acid	C3H4O3	C3H3O3	-1	Cytosol	C00022	3324	32816	InChI=1S/C3H4O3/c1-2(4)3(5)6/h1H3,(H,5,6)		pyr	cpd00020	HMDB00243	MNXM23
C00314[c]	Pyridoxine;_x000D_Pyridoxol	C8H11NO3	C8H11NO3	0	Cytosol	C00314	3608	16709	InChI=1S/C8H11NO3/c1-5-8(12)7(4-11)6(3-10)2-9-5/h2,10-12H,3-4H2,1H3				HMDB00239	MNXM419
C04281[c]	L-1-Pyrroline-3-hydroxy-5-carboxylate;_x000D_3-Hydroxy-L-1-pyrroline-5-carboxylate;_x000D_(3R,5S)-1-Pyrroline-3-hydroxy-5-carboxylate	C5H7NO3	C5H6NO3	-1	Cytosol	C04281	6943	6151	InChI=1S/C5H7NO3/c7-3-1-4(5(8)9)6-2-3/h2-4,7H,1H2,(H,8,9)/t3-,4+/m1/s1			cpd02625	HMDB01369	MNXM114091
C03684[c]	6-Pyruvoyltetrahydropterin;_x000D_6-(1,2-Dioxopropyl)-5,6,7,8-tetrahydropterin;_x000D_6-Pyruvoyl-5,6,7,8-tetrahydropterin	C9H11N5O3	C9H11N5O3	0	Cytosol	C03684	6459	17804	InChI=1S/C9H11N5O3/c1-3(15)6(16)4-2-11-7-5(12-4)8(17)14-9(10)13-7/h4,12H,2H2,1H3,(H4,10,11,13,14,17)		pthn		HMDB01195	MNXM467
C00399[c]	Ubiquinone;_x000D_Coenzyme Q;_x000D_CoQ;_x000D_Q	C59H90O4	C59H90O4	0	Cytosol	C00399	3689	16389			q10		HMDB02012	MNXM000
C03722[c]	Quinolinate;_x000D_Pyridine-2,3-dicarboxylate;_x000D_Quinolinic acid;_x000D_2,3-Pyridinedicarboxylic acid	C7H5NO4	C7H3NO4	-2	Cytosol	C03722	6487	16675	InChI=1S/C7H5NO4/c9-6(10)4-2-1-3-8-5(4)7(11)12/h1-3H,(H,9,10)(H,11,12)		quln	cpd02333	HMDB00232	MNXM555
C00390[c]	Ubiquinol;_x000D_QH2;_x000D_CoQH2	C59H92O4	C59H92O4	0	Cytosol	C00390	3680	17976			q10h2		HMDB01304	MNXM000
C00620[c]	alpha-D-Ribose 1-phosphate;_x000D_Ribose 1-phosphate;_x000D_D-Ribose 1-phosphate	C5H11O8P	C5H10O8P	-1	Cytosol	C00620	3894	16300	InChI=1S/C5H11O8P/c6-1-2-3(7)4(8)5(12-2)13-14(9,10)11/h2-8H,1H2,(H2,9,10,11)/t2-,3-,4-,5-/m1/s1			cpd00475	HMDB01489	MNXM295
C02612[c]	(R)-2-Methylmalate;_x000D_(R)-2-Methylmalic acid;_x000D_(R)-Citramalate;_x000D_(R)-Citramalic acid;_x000D_(R)-alpha-Hydroxypyrotartaric acid;_x000D_D-Citramalate;_x000D_D-Citramalic acid;_x000D_D-alpha-Hydroxypyrotartaric acid;_x000D_(2R)-2-Hydroxy-2-methylbutanedioate	C5H8O5	C5H6O5	-2	Cytosol	C02612	5597	15586	InChI=1S/C5H8O5/c1-5(10,4(8)9)2-3(6)7/h10H,2H2,1H3,(H,6,7)(H,8,9)/t5-/m1/s1					MNXM1421
C00117[c]	D-Ribose 5-phosphate;_x000D_Ribose 5-phosphate	C5H11O8P	C5H9O8P	-2	Cytosol	C00117	3417	17797 52742			r5p		HMDB00618	MNXM000
C00492[c]	Raffinose;_x000D_Melitose;_x000D_Melitriose;_x000D_Gossypose;_x000D_6G-alpha-D-galactosylsucrose	C18H32O16	C18H32O16	0	Cytosol	C00492	3775	16634			raffin	cpd00382	HMDB03213	MNXM000
C00138[c]	Reduced ferredoxin;_x000D_Reduced ferredoxin [iron-sulfur] cluster	R	R	0	Cytosol	C00138	3438	17513			frdrd	cpd11620		MNXM169
C00051[c]	Glutathione;_x000D_5-L-Glutamyl-L-cysteinylglycine;_x000D_N-(N-gamma-L-Glutamyl-L-cysteinyl)glycine;_x000D_gamma-L-Glutamyl-L-cysteinyl-glycine;_x000D_GSH;_x000D_Reduced glutathione	C10H17N3O6S	C10H16N3O6S	-1	Cytosol	C00051	3353	16856	InChI=1S/C10H17N3O6S/c11-5(10(18)19)1-2-7(14)13-6(4-20)9(17)12-3-8(15)16/h5-6,20H,1-4,11H2,(H,12,17)(H,13,14)(H,15,16)(H,18,19)/... <Preview truncated at 128 characters>		gthrd	cpd00042		MNXM57
C00255[c]	Riboflavin;_x000D_Lactoflavin;_x000D_7,8-Dimethyl-10-ribitylisoalloxazine;_x000D_Vitamin B2	C17H20N4O6	C17H20N4O6	0	Cytosol	C00255	3554	17015	InChI=1S/C17H20N4O6/c1-7-3-9-10(4-8(7)2)21(5-11(23)14(25)12(24)6-22)15-13(18-9)16(26)20-17(27)19-15/h3-4,11-12,14,22-25H,5-6H2,1... <Preview truncated at 128 characters>		ribflv	cpd00220	HMDB00244	MNXM270
C00199[c]	D-Ribulose 5-phosphate	C5H11O8P	C5H9O8P	-2	Cytosol	C00199	3499	17363	InChI=1S/C5H11O8P/c6-1-3(7)5(9)4(8)2-13-14(10,11)12/h4-6,8-9H,1-2H2,(H2,10,11,12)/t4-,5+/m1/s1		ru5p-D	cpd00171		MNXM145
C00046[c]	RNA;_x000D_RNAn;_x000D_RNAn+1;_x000D_RNA(linear);_x000D_(Ribonucleotide)n;_x000D_(Ribonucleotide)m;_x000D_(Ribonucleotide)n+m;_x000D_Ribonucleic acid	R	R	0	Cytosol	C00046	3348	18273						MNXM000
C03150[c]	Nicotinamide-beta-riboside;_x000D_N-Ribosylnicotinamide;_x000D_1-(beta-D-Ribofuranosyl)nicotinamide	C11H14N2O5	C11H15N2O5	1	Cytosol	C03150	6038	15927	InChI=1S/C11H14N2O5/c12-10(17)6-2-1-3-13(4-6)11-9(16)8(15)7(5-14)18-11/h1-4,7-9,11,14-16H,5H2,(H-,12,17)/t7-,8-,9-,11-/m1/s1		rnmn	cpd02016	HMDB00855	MNXM1115
C00342[c]	Thioredoxin;_x000D_Reduced thioredoxin	XH2	XH2	0	Cytosol	C00342	3635	15033 15967			trdrd	cpd11421		MNXM96993
C01322[c]	RX;_x000D_Organic halide	XR	X	-1	Cytosol	C01322	4535	17792						MNXM000
C01096[c]	Sorbitol 6-phosphate;_x000D_D-Sorbitol 6-phosphate;_x000D_D-Glucitol 6-phosphate	C6H15O9P	C6H13O9P	-2	Cytosol	C01096	4331	17044	InChI=1S/C6H15O9P/c7-1-3(8)5(10)6(11)4(9)2-15-16(12,13)14/h3-11H,1-2H2,(H2,12,13,14)/t3-,4+,5+,6+/m0/s1					MNXM393
C05382[c]	Sedoheptulose 7-phosphate;_x000D_D-Sedoheptulose 7-phosphate;_x000D_D-altro-Heptulose 7-phosphate;_x000D_altro-Heptulose 7-phosphate	C7H15O10P	C7H13O10P	-2	Cytosol	C05382	7756	15721	InChI=1S/C7H15O10P/c8-1-3(9)5(11)7(13)6(12)4(10)2-17-18(14,15)16/h4-8,10-13H,1-2H2,(H2,14,15,16)/t4-,5-,6-,7+/m1/s1		s7p			MNXM271
C00021[c]	S-Adenosyl-L-homocysteine;_x000D_S-Adenosylhomocysteine	C14H20N6O5S	C14H20N6O5S	0	Cytosol	C00021	3323	16680	InChI=1S/C14H20N6O5S/c15-6(14(23)24)1-2-26-3-7-9(21)10(22)13(25-7)20-5-19-8-11(16)17-4-18-12(8)20/h4-7,9-10,13,21-22H,1-3,15H2,(... <Preview truncated at 128 characters>		ahcys	cpd00019		MNXM19
C04823[c]	1-(5'-Phosphoribosyl)-5-amino-4-(N-succinocarboxamide)-imidazole;_x000D_1-(5'-Phosphoribosyl)-4-(N-succinocarboxamide)-5-aminoimidazole;_x000D_5'-Phosphoribosyl-4-(N-succinocarboxamide)-5-aminoimidazole;_x000D_(S)-2-[5-Amino-1-(5-phospho-D-ribosyl)imidazole-4-carboxamido]succinate;_x000D_SAICAR	C13H19N4O12P	C13H15N4O12P	-4	Cytosol	C04823	7384	18319	InChI=1S/C12H20N5O9P/c13-6(18)1-2-7(19)16-11-10(14)17(4-15-11)12-9(21)8(20)5(26-12)3-25-27(22,23)24/h4-5,8-9,12,20-21H,1-3,14H2,... <Preview truncated at 128 characters>		25aics		HMDB00797	MNXM32478
C00019[c]	S-Adenosyl-L-methionine;_x000D_S-Adenosylmethionine;_x000D_AdoMet;_x000D_SAM	C15H22N6O5S	C15H23N6O5S	1	Cytosol	C00019	3321	15414 67040			amet	cpd00017	HMDB01185	MNXM16
C04425[c]	S-Adenosyl-4-methylthio-2-oxobutanoate	C15H20N5O6S	C15H19N5O6S	0	Cytosol	C04425	7057	8944			amob	cpd02701		MNXM000
C02888[c]	Sorbose 1-phosphate;_x000D_L-Sorbose 1P;_x000D_L-xylo-Hexulose 1-phosphate;_x000D_L-Sorbose 1-phosphate	C6H13O9P	C6H11O9P	-2	Cytosol	C02888	5819	38342					HMDB06797	MNXM000
C05688[c]	L-Selenocysteine	C3H7NO2Se	C3H7NO2Se	0	Cytosol	C05688	7995	16633	InChI=1S/C3H7NO2Se/c4-2(1-7)3(5)6/h2,7H,1,4H2,(H,5,6)/t2-/m0/s1				HMDB03288	MNXM727
C01528[c]	Hydrogen selenide;_x000D_Selenide	H2Se	HSe	-1	Cytosol	C01528	4690	16503	InChI=1S/H2Se/h1H2				HMDB11110	MNXM92652
C05697[c]	Selenate;_x000D_Selenic acid	H2SeO4	O4Se	-2	Cytosol	C05697	8004	18170	InChI=1S/H2O4Se/c1-5(2,3)4/h(H2,1,2,3,4)					MNXM2282
C00065[c]	L-Serine;_x000D_L-2-Amino-3-hydroxypropionic acid;_x000D_L-3-Hydroxy-alanine;_x000D_Serine	C3H7NO3	C3H7NO3	0	Cytosol	C00065	3365	17115			ser-L		HMDB00187	MNXM000
C05778[c]	Sirohydrochlorin	C42H46N4O16	C42H39N4O16	-7	Cytosol	C05778	8073	18023	InChI=1S/C42H46N4O16/c1-41(17-39(59)60)23(5-9-35(51)52)29-14-27-21(11-37(55)56)19(3-7-33(47)48)25(43-27)13-26-20(4-8-34(49)50)22... <Preview truncated at 128 characters>		scl	cpd03426		MNXM863
C05698[c]	Selenohomocysteine	C4H9NO2Se	C4H9NO2Se	0	Cytosol	C05698	8005	9096	InChI=1S/C4H9NO2Se/c5-3(1-2-8)4(6)7/h3,8H,1-2,5H2,(H,6,7)/t3-/m0/s1				HMDB04119	MNXM2562
C00748[c]	Siroheme	C42H44FeN4O16	C42H36FeN4O16	-8	Cytosol	C00748	4010	28599			sheme	cpd00557		MNXM82173
C00059[c]	Sulfate;_x000D_ Sulfuric acid	H2SO4	SO4	-2	Cytosol	C00059	3359	16189 26836	InChI=1S/H2O4S/c1-5(2,3)4/h(H2,1,2,3,4)		so4	cpd00048	HMDB01448	MNXM58
C03451[c]	(R)-S-Lactoylglutathione;_x000D_S-D-Lactoylglutathione	C13H21N3O8S	C13H20N3O8S	-1	Cytosol	C03451	6272	15694	InChI=1S/C13H21N3O8S/c1-6(17)13(24)25-5-8(11(21)15-4-10(19)20)16-9(18)3-2-7(14)12(22)23/h6-8,17H,2-5,14H2,1H3,(H,15,21)(H,16,18)... <Preview truncated at 128 characters>		lgt-S	cpd02182	HMDB01066	MNXM1253
C05699[c]	L-Selenocystathionine	C7H14N2O4Se	C7H14N2O4Se	0	Cytosol	C05699	8006	27760	InChI=1S/C7H14N2O4Se/c8-4(6(10)11)1-2-14-3-5(9)7(12)13/h4-5H,1-3,8-9H2,(H,10,11)(H,12,13)/t4-,5-/m0/s1				HMDB06343	MNXM1837
SMALL_MOLECULES[c]	SMALL_MOLECULES	R	R	0	Cytosol	SMALL_MOLECULES								MNXM000
C00493[c]	Shikimate;_x000D_Shikimic acid;_x000D_3,4,5-Trihydroxy-1-cyclohexenecarboxylic acid	C7H10O5	C7H9O5	-1	Cytosol	C00493	3776	16119	InChI=1S/C7H10O5/c8-4-1-3(7(11)12)2-5(9)6(4)10/h1,4-6,8-10H,2H2,(H,11,12)/t4-,5-,6-/m1/s1		skm	cpd00383	HMDB03070	MNXM602
C03175[c]	Shikimate 3-phosphate;_x000D_Shikimate 5-phosphate	C7H11O8P	C7H8O8P	-3	Cytosol	C03175	6057	17052	InChI=1S/C7H11O8P/c8-4-1-3(7(10)11)2-5(6(4)9)15-16(12,13)14/h2,4-6,8-9H,1H2,(H,10,11)(H2,12,13,14)/t4-,5-,6+/m1/s1		skm5p	cpd02030		MNXM1265
C05335[c]	L-Selenomethionine	C5H11NO2Se	C5H11NO2Se	0	Cytosol	C05335	7713	30021	InChI=1S/C5H11NO2Se/c1-9-3-2-4(6)5(7)8/h4H,2-3,6H2,1H3,(H,7,8)/t4-/m0/s1				HMDB03966	MNXM1676
C09306[c]	Sulfur dioxide	SO2	SO2	0	Cytosol	C09306	11497	18422					HMDB34834	MNXM000
C00794[c]	D-Sorbitol;_x000D_D-Glucitol;_x000D_L-Gulitol;_x000D_Sorbitol	C6H14O6	C6H14O6	0	Cytosol	C00794	4052	17924	InChI=1S/C6H14O6/c7-1-3(9)5(11)6(12)4(10)2-8/h3-12H,1-2H2/t3-,4+,5-,6-/m1/s1		sbt	cpd00588	HMDB00247	MNXM469
C00315[c]	Spermidine;_x000D_N-(3-Aminopropyl)-1,4-butane-diamine	C7H19N3	C7H22N3	3	Cytosol	C00315	3609	16610	InChI=1S/C7H19N3/c8-4-1-2-6-10-7-3-5-9/h10H,1-9H2		spmd	cpd00264	HMDB01257	MNXM124
C00751[c]	Squalene;_x000D_Spinacene;_x000D_Supraene	C30H50	C30H50	0	Cytosol	C00751	4013	15440			sql		HMDB00256	MNXM000
C01613[c]	Stachyose	C24H42O21	C24H42O21	0	Cytosol	C01613	4765	17164			stachy	cpd01133	HMDB03553	MNXM000
C16688[c]	Sucrose 6-phosphate;_x000D_6-Phosphosucrose;_x000D_6-O-Phosphonosucrose;_x000D_beta-D-Fructofuranosyl-6-O-phosphono-alpha-D-glucopyranoside	C12H23O14P	C12H21O14P	-2	Cytosol	C16688	51091010	131603	InChI=1S/C12H23O14P/c13-1-4-6(15)8(17)9(18)11(24-4)26-12(3-14)10(19)7(16)5(25-12)2-23-27(20,21)22/h4-11,13-19H,1-3H2,(H2,20,21,2... <Preview truncated at 128 characters>		sucr6p			MNXM1004
C00042[c]	Succinate;_x000D_Succinic acid;_x000D_Butanedionic acid;_x000D_Ethylenesuccinic acid	C4H6O4	C4H4O4	-2	Cytosol	C00042	3344	15741	InChI=1S/C4H6O4/c5-3(6)1-2-4(7)8/h1-2H2,(H,5,6)(H,7,8)		succ	cpd00036	HMDB00254	MNXM25
C03296[c]	N2-Succinyl-L-arginine;_x000D_(2S)-2-(3-Carboxypropanoylamino)-5-(diaminomethylideneamino)pentanoic acid	C10H18N4O5	C10H17N4O5	-1	Cytosol	C03296	6152	17705	InChI=1S/C10H18N4O5/c11-10(12)13-5-1-2-6(9(18)19)14-7(15)3-4-8(16)17/h6H,1-5H2,(H,14,15)(H,16,17)(H,18,19)(H4,11,12,13)/t6-/m0/s... <Preview truncated at 128 characters>		sucarg			MNXM1756
C05931[c]	N-Succinyl-L-glutamate;_x000D_(2S)-2-(3-Carboxypropanoylamino)pentanedioic acid	C9H13NO7	C9H10NO7	-3	Cytosol	C05931	8219	48957			sucglu			MNXM000
C05932[c]	N-Succinyl-L-glutamate 5-semialdehyde;_x000D_(2S)-2-(3-Carboxypropanoylamino)-5-oxopentanoic acid	C9H13NO6	C9H11NO6	-2	Cytosol	C05932	8220	27657			sucgsa		HMDB01180	MNXM000
C00091[c]	Succinyl-CoA;_x000D_Succinyl coenzyme A	C25H40N7O19P3S	C25H35N7O19P3S	-5	Cytosol	C00091	3391	15380	InChI=1S/C25H40N7O19P3S/c1-25(2,20(38)23(39)28-6-5-14(33)27-7-8-55-16(36)4-3-15(34)35)10-48-54(45,46)51-53(43,44)47-9-13-19(50-5... <Preview truncated at 128 characters>		succoa	cpd00078	HMDB01022	MNXM92
C03415[c]	N2-Succinyl-L-ornithine;_x000D_(2S)-5-Amino-2-(3-carboxypropanoylamino)pentanoic acid	C9H16N2O5	C9H15N2O5	-1	Cytosol	C03415	6244	27574	InChI=1S/C9H16N2O5/c10-5-1-2-6(9(15)16)11-7(12)3-4-8(13)14/h6H,1-5,10H2,(H,11,12)(H,13,14)(H,15,16)/t6-/m0/s1		sucorn		HMDB01199	MNXM1152
C00232[c]	Succinate semialdehyde;_x000D_Succinic semialdehyde;_x000D_4-Oxobutanoate	C4H6O3	C4H5O3	-1	Cytosol	C00232	3531	16265	InChI=1S/C4H6O3/c5-3-1-2-4(6)7/h3H,1-2H2,(H,6,7)		sucsal	cpd00199	HMDB01259	MNXM172
C06676[c]	4-Sulfolactone;_x000D_4-Carboxymethyl-4-sulfobut-2-en-4-olide;_x000D_4-Sulfomuconolactone	C6H6O7S	C6H4O7S	-2	Cytosol	C06676	8901	28947						MNXM000
C00118[c]	D-Glyceraldehyde 3-phosphate;_x000D_(2R)-2-Hydroxy-3-(phosphonooxy)-propanal;_x000D_Glyceraldehyde 3-phosphate	C3H7O6P	C3H5O6P	-2	Cytosol	C00118	3418	29052	InChI=1S/C3H7O6P/c4-1-3(5)2-9-10(6,7)8/h1,3,5H,2H2,(H2,6,7,8)/t3-/m0/s1		g3p			MNXM74
C00111[c]	Glycerone phosphate;_x000D_Dihydroxyacetone phosphate;_x000D_3-Hydroxy-2-oxopropyl phosphate	C3H7O6P	C3H5O6P	-2	Cytosol	C00111	3411	16108	InChI=1S/C3H7O6P/c4-1-3(5)2-9-10(6,7)8/h4H,1-2H2,(H2,6,7,8)		dhap	cpd00095	HMDB01473	MNXM77
C00422[c]	Triacylglycerol;_x000D_Triglyceride	C6H5O6R3	C6H5O6R3	0	Cytosol	C00422	3712	17855					HMDB05357	MNXM248
C01962[c]	Thiocysteine;_x000D_S-Mercapto-L-cysteine	C3H7NO2S2	C3H7NO2S2	0	Cytosol	C01962	5063	28839					HMDB03585	MNXM000
C04144[c]	Tetrahydropteroyltri-L-glutamate;_x000D_(6S)-H4PteGlu3	C29H37N9O12	C29H37N9O12	0	Cytosol	C04144	6829	17420	InChI=1S/C29H37N9O12/c30-29-37-23-22(25(44)38-29)33-15(12-32-23)11-31-14-3-1-13(2-4-14)24(43)36-18(28(49)50)6-9-20(40)34-16(26(4... <Preview truncated at 128 characters>		tglu		HMDB12290	MNXM2563
THBH[c]	Tetrahydroxybacteriohopanetetrol	C35H62O4	C35H62O4	0	Cytosol	THBH								MNXM000
THBHET[c]	Tetrahydroxybacteriohopane-ether	C41H73NO8	C41H73NO8	0	Cytosol	THBHET								MNXM000
THBHGA[c]	Tetrahydroxybacteriohopane-glucosamine	C41H73NO8	C41H73NO8	0	Cytosol	THBHGA								MNXM000
C00101[c]	Tetrahydrofolate;_x000D_5,6,7,8-Tetrahydrofolate;_x000D_Tetrahydrofolic acid;_x000D_THF;_x000D_(6S)-Tetrahydrofolate;_x000D_(6S)-Tetrahydrofolic acid;_x000D_(6S)-THFA	C19H23N7O6	C19H21N7O6	-2	Cytosol	C00101	3401	15635 20506	InChI=1S/C19H23N7O6/c20-19-25-15-14(17(30)26-19)23-11(8-22-15)7-21-10-3-1-9(2-4-10)16(29)24-12(18(31)32)5-6-13(27)28/h1-4,11-12,... <Preview truncated at 128 characters>		thf	cpd00087	HMDB01846	MNXM89609
C01081[c]	Thiamin monophosphate;_x000D_Thiamine monophosphate;_x000D_Thiamin phosphate;_x000D_Thiamine phosphate;_x000D_TMP	C12H17N4O4PS	C12H16N4O4PS	-1	Cytosol	C01081	4319	9533	InChI=1S/C12H17N4O4PS/c1-8-11(3-4-20-21(17,18)19)22-7-16(8)6-10-5-14-9(2)15-12(10)13/h5,7H,3-4,6H2,1-2H3,(H3-,13,14,15,17,18,19)		thmmp	cpd00793	HMDB02666	MNXM662
C00188[c]	L-Threonine;_x000D_2-Amino-3-hydroxybutyric acid	C4H9NO3	C4H9NO3	0	Cytosol	C00188	3488	16857	InChI=1S/C4H9NO3/c1-2(6)3(5)4(7)8/h2-3,6H,5H2,1H3,(H,7,8)/t2-,3+/m1/s1		thr-L	cpd00161	HMDB00167	MNXM142
C04327[c]	4-Methyl-5-(2-phosphoethyl)thiazole;_x000D_4-Methyl-5-(2-phosphono-oxyethyl)thiazole	C6H10NO4PS	C6H8NO4PS	-2	Cytosol	C04327	6980	17857	InChI=1S/C6H10NO4PS/c1-5-6(13-4-7-5)2-3-11-12(8,9)10/h4H,2-3H2,1H3,(H2,8,9,10)		4mpetz	cpd02654		MNXM960
C00068[c]	Thiamin diphosphate;_x000D_Thiamine diphosphate;_x000D_Thiamin pyrophosphate;_x000D_TPP;_x000D_ThPP	C12H18N4O7P2S	C12H16N4O7P2S	-2	Cytosol	C00068	3368	9532	InChI=1S/C12H18N4O7P2S/c1-8-11(3-4-22-25(20,21)23-24(17,18)19)26-7-16(8)6-10-5-14-9(2)15-12(10)13/h5,7H,3-4,6H2,1-2H3,(H4-,13,14... <Preview truncated at 128 characters>		thmpp	cpd00056	HMDB01372	MNXM256
C00078[c]	L-Tryptophan;_x000D_Tryptophan;_x000D_(S)-alpha-Amino-beta-(3-indolyl)-propionic acid	C11H12N2O2	C11H12N2O2	0	Cytosol	C00078	3378	16828	InChI=1S/C11H12N2O2/c12-9(11(14)15)5-7-6-13-10-4-2-1-3-8(7)10/h1-4,6,9,13H,5,12H2,(H,14,15)/t9-/m0/s1		trp-L		HMDB00929	MNXM94
C00082[c]	L-Tyrosine;_x000D_(S)-3-(p-Hydroxyphenyl)alanine;_x000D_(S)-2-Amino-3-(p-hydroxyphenyl)propionic acid;_x000D_Tyrosine	C9H11NO3	C9H11NO3	0	Cytosol	C00082	3382	17895	InChI=1S/C9H11NO3/c10-8(9(12)13)5-6-1-3-7(11)4-2-6/h1-4,8,11H,5,10H2,(H,12,13)/t8-/m0/s1		tyr-L		HMDB00158	MNXM76
C05898[c]	Undecaprenyl-diphospho-N-acetylmuramoyl-(N-acetylglucosamine)-L-alanyl-D-glutamyl-meso-2,6-diaminopimeloyl-D-alanyl-D-alanine	C95H156N8O28P2	C95H152N8O28P2	-4	Cytosol	C05898	8186	28138	InChI=1S/C95H156N8O28P2/c1-58(2)30-19-31-59(3)32-20-33-60(4)34-21-35-61(5)36-22-37-62(6)38-23-39-63(7)40-24-41-64(8)42-25-43-65(... <Preview truncated at 128 characters>		uaagmda	cpd03495		MNXM1242
C05897[c]	Undecaprenyl-diphospho-N-acetylmuramoyl-L-alanyl-D-glutamyl-meso-2,6-diaminopimeloyl-D-alanyl-D-alanine	C87H143N7O23P2	C87H139N7O23P2	-4	Cytosol	C05897	8185	28214	InChI=1S/C87H143N7O23P2/c1-56(2)29-18-30-57(3)31-19-32-58(4)33-20-34-59(5)35-21-36-60(6)37-22-38-61(7)39-23-40-62(8)41-24-42-63(... <Preview truncated at 128 characters>		uagmda	cpd03494		MNXM2264
C04574[c]	di-trans,poly-cis-Undecaprenyl diphosphate;_x000D_Undecaprenyl diphosphate;_x000D_Bactoprenyl diphosphate;_x000D_ditrans,octacis-Undecaprenyl diphosphate	C55H92O7P2	C55H89O7P2	-3	Cytosol	C04574	7175	18197	InChI=1S/C55H92O7P2/c1-45(2)23-13-24-46(3)25-14-26-47(4)27-15-28-48(5)29-16-30-49(6)31-17-32-50(7)33-18-34-51(8)35-19-36-52(9)37... <Preview truncated at 128 characters>		udcpdp	cpd02229		MNXM326
C00015[c]	UDP;_x000D_Uridine 5'-diphosphate	C9H14N2O12P2	C9H11N2O12P2	-3	Cytosol	C00015	3317	17659	InChI=1S/C9H14N2O12P2/c12-5-1-2-11(9(15)10-5)8-7(14)6(13)4(22-8)3-21-25(19,20)23-24(16,17)18/h1-2,4,6-8,13-14H,3H2,(H,19,20)(H,1... <Preview truncated at 128 characters>		udp	cpd00014	HMDB00295	MNXM17
C00029[c]	UDP-glucose;_x000D_UDPglucose;_x000D_UDP-D-glucose;_x000D_Uridine diphosphate glucose;_x000D_UDP-alpha-D-glucose	C15H24N2O17P2	C15H22N2O17P2	-2	Cytosol	C00029	3331	18066 46229	InChI=1S/C15H24N2O17P2/c18-3-5-8(20)10(22)12(24)14(32-5)33-36(28,29)34-35(26,27)30-4-6-9(21)11(23)13(31-6)17-2-1-7(19)16-15(17)2... <Preview truncated at 128 characters>		udpg	cpd00026	HMDB00286	MNXM52
C00167[c]	UDP-glucuronate;_x000D_UDPglucuronate;_x000D_UDP-D-glucuronate;_x000D_UDP-alpha-D-glucuronate	C15H22N2O18P2	C15H19N2O18P2	-3	Cytosol	C00167	3467	17200	InChI=1S/C15H22N2O18P2/c18-5-1-2-17(15(26)16-5)12-9(22)6(19)4(32-12)3-31-36(27,28)35-37(29,30)34-14-10(23)7(20)8(21)11(33-14)13(... <Preview truncated at 128 characters>		udpglcur	cpd00144	HMDB00935	MNXM87
C02330[c]	UDP-L-iduronate	C15H22N2O18P2	C15H19N2O18P2	-3	Cytosol	C02330	5380	88243				cpd01556	HMDB12304	MNXM000
C00043[c]	UDP-N-acetyl-alpha-D-glucosamine;_x000D_UDP-N-acetyl-D-glucosamine;_x000D_UDP-N-acetylglucosamine	C17H27N3O17P2	C17H25N3O17P2	-2	Cytosol	C00043	3345	16264	InChI=1S/C17H27N3O17P2/c1-6(22)18-10-13(26)11(24)7(4-21)35-16(10)36-39(31,32)37-38(29,30)33-5-8-12(25)14(27)15(34-8)20-3-2-9(23)... <Preview truncated at 128 characters>		uacgam	cpd00037	HMDB00290	MNXM47
C04631[c]	UDP-N-acetyl-3-(1-carboxyvinyl)-D-glucosamine;_x000D_UDP-N-acetyl-3-O-(1-carboxyvinyl)-D-glucosamine;_x000D_UDP-N-acetylglucosamine-3-O-pyruvateether;_x000D_UDP-N-acetylglucosamine enolpyruvate;_x000D_UDP-N-acetyl-3-O-(1-carboxyvinyl)-alpha-D-glucosamine	C20H29N3O19P2	C20H26N3O19P2	-3	Cytosol	C04631	7220	68507	InChI=1S/C20H29N3O19P2/c1-7(18(30)31)38-16-12(21-8(2)25)19(40-9(5-24)14(16)28)41-44(35,36)42-43(33,34)37-6-10-13(27)15(29)17(39-... <Preview truncated at 128 characters>		uaccg	cpd02820		MNXM1688
C01050[c]	UDP-N-acetylmuramate;_x000D_UDP-N-acetyl-alpha-D-muramate;_x000D_UDP-N-acetylmuramic acid;_x000D_UDP-MurNAc	C20H31N3O19P2	C20H28N3O19P2	-3	Cytosol	C01050	4292	70765	InChI=1S/C20H31N3O19P2/c1-7(18(30)31)38-16-12(21-8(2)25)19(40-9(5-24)14(16)28)41-44(35,36)42-43(33,34)37-6-10-13(27)15(29)17(39-... <Preview truncated at 128 characters>		uamr	cpd00773	HMDB11720	MNXM722797
C01212[c]	UDP-N-acetylmuramoyl-L-alanine;_x000D_UDP-N-acetyl-alpha-D-muramoyl-L-alanine	C23H36N4O20P2	C23H33N4O20P2	-3	Cytosol	C01212	4434	84726	InChI=1S/C23H36N4O20P2/c1-8(21(35)36)24-19(34)9(2)43-18-14(25-10(3)29)22(45-11(6-28)16(18)32)46-49(40,41)47-48(38,39)42-7-12-15(... <Preview truncated at 128 characters>		uama	cpd00890		MNXM722770
C00692[c]	UDP-N-acetylmuramoyl-L-alanyl-D-glutamate;_x000D_UDP-N-acetyl-alpha-D-muramoyl-L-alanyl-D-glutamate	C28H43N5O23P2	C28H39N5O23P2	-4	Cytosol	C00692	3960	16970 46143	InChI=1S/C28H43N5O23P2/c1-10(23(42)31-13(26(44)45)4-5-17(37)38)29-24(43)11(2)52-22-18(30-12(3)35)27(54-14(8-34)20(22)40)55-58(49... <Preview truncated at 128 characters>		uamag	cpd00525		MNXM722734
C00105[c]	UMP;_x000D_Uridylic acid;_x000D_Uridine monophosphate;_x000D_Uridine 5'-monophosphate;_x000D_5'Uridylic acid	C9H13N2O9P	C9H11N2O9P	-2	Cytosol	C00105	3405	16695	InChI=1S/C9H13N2O9P/c12-5-1-2-11(9(15)10-5)8-7(14)6(13)4(20-8)3-19-21(16,17)18/h1-2,4,6-8,13-14H,3H2,(H,10,12,15)(H2,16,17,18)/t... <Preview truncated at 128 characters>		ump	cpd00091	HMDB00288	MNXM80
C04877[c]	UDP-N-acetylmuramoyl-L-alanyl-gamma-D-glutamyl-meso-2,6-diaminopimelate;_x000D_UDP-N-acetylmuramoyl-L-alanyl-gamma-D-glutamyl-meso-2,6-diaminoheptanedioate;_x000D_UDP-N-acetyl-alpha-D-muramoyl-L-alanyl-gamma-D-glutamyl-meso-2,6-diaminoheptanedioate;_x000D_UDP-N-acetylmuramoyl-L-alanyl-D-gamma-glutamyl-meso-2,6-diaminopimelate;_x000D_UDP-N-acetylmuramoyl-L-alanyl-D-gamma-glutamyl-meso-2,6-diamino-…	C35H55N7O26P2	C35H51N7O26P2	-4	Cytosol	C04877	7429	84805	InChI=1S/C35H55N7O26P2/c1-13(28(50)40-18(33(56)57)7-8-21(45)39-17(32(54)55)6-4-5-16(36)31(52)53)37-29(51)14(2)64-27-23(38-15(3)4... <Preview truncated at 128 characters>		ugmd	cpd02964		MNXM1446
C04882[c]	UDP-N-acetylmuramoyl-L-alanyl-D-glutamyl-6-carboxy-L-lysyl-D-alanyl-D-alanine;_x000D_UDP-N-acetylmuramoyl-L-alanyl-D-glutamyl-meso-2,6-diaminopimeloyl-D-alanyl-D-alanine;_x000D_UDP-N-acetylmuramoyl-L-alanyl-D-gamma-glutamyl-6-carboxy-L-lysyl-D-alanyl-D-alanine	C41H65N9O28P2	C41H61N9O28P2	-4	Cytosol	C04882	7434	18199	InChI=1S/C41H65N9O28P2/c1-15(32(58)45-17(3)37(62)63)44-35(61)21(8-6-7-20(42)38(64)65)47-25(53)10-9-22(39(66)67)48-33(59)16(2)43-... <Preview truncated at 128 characters>		ugmda	cpd02968		MNXM88443
C01051[c]	Uroporphyrinogen III	C40H44N4O16	C40H36N4O16	-8	Cytosol	C01051	4293	15437	InChI=1S/C40H44N4O16/c45-33(46)5-1-17-21(9-37(53)54)29-14-27-19(3-7-35(49)50)22(10-38(55)56)30(43-27)15-28-20(4-8-36(51)52)24(12... <Preview truncated at 128 characters>		uppg3	cpd00774	HMDB01086	MNXM414
C00086[c]	Urea;_x000D_Carbamide	CH4N2O	CH4N2O	0	Cytosol	C00086	3386	16199	InChI=1S/CH4N2O/c2-1(3)4/h(H4,2,3,4)		urea	cpd00073	HMDB00294	MNXM117
C00299[c]	Uridine	C9H12N2O6	C9H12N2O6	0	Cytosol	C00299	3593	16704	InChI=1S/C9H12N2O6/c12-3-4-6(14)7(15)8(17-4)11-2-1-5(13)10-9(11)16/h1-2,4,6-8,12,14-15H,3H2,(H,10,13,16)/t4-,6-,7-,8-/m1/s1		uri	cpd00249	HMDB00296	MNXM288
C00075[c]	UTP;_x000D_Uridine 5'-triphosphate;_x000D_Uridine triphosphate	C9H15N2O15P3	C9H11N2O15P3	-4	Cytosol	C00075	3375	15713	InChI=1S/C9H15N2O15P3/c12-5-1-2-11(9(15)10-5)8-7(14)6(13)4(24-8)3-23-28(19,20)26-29(21,22)25-27(16,17)18/h1-2,4,6-8,13-14H,3H2,(... <Preview truncated at 128 characters>		utp	cpd00062	HMDB00285	MNXM121
C00183[c]	L-Valine;_x000D_2-Amino-3-methylbutyric acid	C5H11NO2	C5H11NO2	0	Cytosol	C00183	3483	16414	InChI=1S/C5H11NO2/c1-3(2)4(6)5(7)8/h3-4H,6H2,1-2H3,(H,7,8)/t4-/m0/s1		val-L	cpd00156	HMDB00883	MNXM199
C06672[c]	Vanillate;_x000D_Vanillic acid;_x000D_4-Hydroxy-3-methoxybenzoate;_x000D_4-Hydroxy-3-methoxybenzoic acid	C8H8O4	C8H8O4	0	Cytosol	C06672	8897	30816			van		HMDB00484	MNXM000
C00231[c]	D-Xylulose 5-phosphate	C5H11O8P	C5H9O8P	-2	Cytosol	C00231	3530	16332	InChI=1S/C5H11O8P/c6-1-3(7)5(9)4(8)2-13-14(10,11)12/h4-6,8-9H,1-2H2,(H2,10,11,12)/t4-,5-/m1/s1		xu5p-D	cpd00198	HMDB00868	MNXM186
C00385[c]	Xanthine	C5H4N4O2	C5H4N4O2	0	Cytosol	C00385	3675	17712 48517	InChI=1S/C5H4N4O2/c10-4-2-3(7-1-6-2)8-5(11)9-4/h1H,(H3,6,7,8,9,10,11)		xan	cpd00309		MNXM174
C00655[c]	Xanthosine 5'-phosphate;_x000D_Xanthylic acid;_x000D_XMP;_x000D_(9-D-Ribosylxanthine)-5'-phosphate	C10H13N4O9P	C10H11N4O9P	-2	Cytosol	C00655	3925	15652	InChI=1S/C10H13N4O9P/c15-5-3(1-22-24(19,20)21)23-9(6(5)16)14-2-11-4-7(14)12-10(18)13-8(4)17/h2-3,5-6,9,15-16H,1H2,(H2,19,20,21)(... <Preview truncated at 128 characters>		xmp	cpd00497	HMDB01554	MNXM298
C00700[c]	XTP;_x000D_Xanthosine 5'-triphosphate	C10H15N4O15P3	C10H11N4O15P3	-4	Cytosol	C00700	3968	10049	InChI=1S/C10H15N4O15P3/c15-5-3(1-26-31(22,23)29-32(24,25)28-30(19,20)21)27-9(6(5)16)14-2-11-4-7(14)12-10(18)13-8(4)17/h2-3,5-6,9... <Preview truncated at 128 characters>		xtp	cpd00530	HMDB00293	MNXM1860
C01762[c]	Xanthosine	C10H12N4O6	C10H12N4O6	0	Cytosol	C01762	4895	18107	InChI=1S/C10H12N4O6/c15-1-3-5(16)6(17)9(20-3)14-2-11-4-7(14)12-10(19)13-8(4)18/h2-3,5-6,9,15-17H,1H2,(H2,12,13,18,19)/t3-,5-,6-,... <Preview truncated at 128 characters>		xtsn	cpd01217	HMDB00299	MNXM687
C04145[c]	all-trans-Nonaprenyl diphosphate;_x000D_Solanesyl pyrophosphate;_x000D_Solanesyl diphosphate	C45H76O7P2	C45H73O7P2	-3	Cytosol	C04145	6830	18144						MNXM000
C03885[c]	3-Nonaprenyl-4-hydroxybenzoate;_x000D_Nonaprenyl-4-hydroxybenzoate	C52H78O3	C52H78O3	0	Cytosol	C03885	6618	18162 84501					HMDB32488	MNXM000
C00984[c]	alpha-D-Galactose	C6H12O6	C6H12O6	0	Cytosol	C00984	4231	28061					HMDB00143	MNXM000
C00354[c]	D-Fructose 1,6-bisphosphate	C6H14O12P2	C6H10O12P2	-4	Cytosol	C00354	3647	16905 37736					HMDB01058	MNXM417
C00085[c]	D-Fructose 6-phosphate;_x000D_D-Fructose 6-phosphoric acid;_x000D_Neuberg ester	C6H13O9P	C6H11O9P	-2	Cytosol	C00085	3385	15946 61553					HMDB00124	MNXM000
C02336[c]	beta-D-Fructose;_x000D_beta-Fruit sugar;_x000D_beta-D-arabino-Hexulose;_x000D_beta-Levulose;_x000D_Fructose	C6H12O6	C6H12O6	0	Cytosol	C02336	5386	28645					HMDB00660	MNXM000
C00617[c]	UDP-D-galacturonate;_x000D_UDPgalacturonate	C15H22N2O18P2	C15H20N2O18P2	-2	Cytosol	C00617	3891	16085			udpgalc		HMDB12302	MNXM000
C00267[c]	alpha-D-Glucose	C6H12O6	C6H12O6	0	Cytosol	C00267	3565	17925					HMDB03345	MNXM41
C00092[c]	D-Glucose 6-phosphate;_x000D_Glucose 6-phosphate;_x000D_Robison ester	C6H13O9P	C6H11O9P	-2	Cytosol	C00092	3856	17378			g6p		HMDB01401	MNXM000
C00577[c]	D-Glyceraldehyde	C3H6O3	C3H6O3	0	Cytosol	C00577	3856	17378	InChI=1S/C3H6O3/c4-1-3(6)2-5/h1,3,5-6H,2H2/t3-/m0/s1		glyald	cpd00448		MNXM435
C00447[c]	Sedoheptulose 1,7-bisphosphate;_x000D_D-Sedoheptulose 1,7-bisphosphate;_x000D_D-altro-Heptulose 1,7-biphosphate	C7H16O13P2	C7H12O13P2	-4	Cytosol	C00447	3735	17969	InChI=1S/C7H16O13P2/c8-3(1-19-21(13,14)15)5(10)7(12)6(11)4(9)2-20-22(16,17)18/h3,5-8,10-12H,1-2H2,(H2,13,14,15)(H2,16,17,18)/t3-... <Preview truncated at 128 characters>			cpd00349	HMDB60274	MNXM1294
C15972[c]	Enzyme N6-(lipoyl)lysine;_x000D_Lipoamide-E	C8H15NOS2	C8H15NOS2	0	Cytosol	C15972	47205285	80218	InChI=1S/C8H15NOS2/c9-8(10)4-2-1-3-7-5-6-11-12-7/h7H,1-6H2,(H2,9,10)					MNXM1024
C16255[c]	[Dihydrolipoyllysine-residue acetyltransferase] S-acetyldihydrolipoyllysine;_x000D_S-Acetyldihydrolipoamide-E	C10H19NO2S2	C10H19NO2S2	0	Cytosol	C16255	47205563	80404	InChI=1S/C10H19NO2S2/c1-8(12)15-9(6-7-14)4-2-3-5-10(11)13/h9,14H,2-7H2,1H3,(H2,11,13)				HMDB06878	MNXM4815
C15973[c]	Enzyme N6-(dihydrolipoyl)lysine	C8H16NOS2R	C8H16NOS2R	0	Cytosol	C15973	47205286	80219						MNXM000
C01880[c]	epsilon-Caprolactone;_x000D_6-Hexanolide;_x000D_1-Oxa-2-oxocycloheptane;_x000D_2-Oxepanone;_x000D_Hexano-6-lactone	C6H10O2	C6H10O2	0	Cytosol	C01880	4993	17915						MNXM000
C06103[c]	6-Hydroxyhexanoic acid;_x000D_6-Hydroxyhexanoate	C6H12O3	C6H12O3	0	Cytosol	C06103	8367	17869	InChI=1S/C6H12O3/c7-5-3-1-2-4-6(8)9/h7H,1-5H2,(H,8,9)				HMDB12843	MNXM1994
C05422[c]	Dehydroascorbate;_x000D_Dehydroascorbic acid;_x000D_L-Dehydroascorbate;_x000D_L-Dehydroascorbic acid	C6H6O6	C6H5O6	-1	Cytosol	C05422	7786	27956						MNXM000
C04575[c]	(4R,5S)-4,5,6-Trihydroxy-2,3-dioxohexanoate;_x000D_2,3-Diketo-L-gulonate	C6H8O7	C6H8O7	0	Cytosol	C04575	7176	15622					HMDB05971	MNXM000
C00247[c]	L-Sorbose;_x000D_L-xylo-Hexulose	C6H12O6	C6H12O6	0	Cytosol	C00247	3546	48649				cpd00212		MNXM000
C00392[c]	Mannitol;_x000D_D-Mannitol	C6H14O6	C6H14O6	0	Cytosol	C00392	3682	16899	InChI=1S/C6H14O6/c7-1-3(9)5(11)6(12)4(10)2-8/h3-12H,1-2H2/t3-,4-,5-,6-/m1/s1		mnl	cpd00314	HMDB00765	MNXM615
C06377[c]	D-Galactosamine 6-phosphate	C6H14NO8P	C6H13NO8P	-1	Cytosol	C06377	8613	18232						MNXM000
C06376[c]	N-Acetyl-D-galactosamine 6-phosphate	C8H16NO9P	C8H14NO9P	-2	Cytosol	C06376	8612	18207						MNXM000
C04501[c]	N-Acetyl-alpha-D-glucosamine 1-phosphate	C8H16NO9P	C8H14NO9P	-2	Cytosol	C04501	7115	16446						MNXM89939
C00329[c]	D-Glucosamine;_x000D_Chitosamine;_x000D_2-Amino-2-deoxy-D-glucose	C6H13NO5	C6H14NO5	1	Cytosol	C00329	3623	47977				cpd00276	HMDB01514	MNXM533
C01132[c]	N-Acetyl-D-galactosamine;_x000D_N-Acetyl-D-chondrosamine;_x000D_2-Acetamido-2-deoxy-D-galactose	C8H15NO6	C8H15NO6	0	Cytosol	C01132	4363	28037				cpd00832		MNXM000
C06135[c]	GA2;_x000D_GalNAc-beta1->4Gal-beta1->4Glc-beta1->1'Cer;_x000D_GalNAc-beta1->4LacCer	C39H69N2O18R	C39H69N2O18R	0	Cytosol	C06135	8392	27731				cpd03656	HMDB04888	MNXM000
C03272[c]	Globoside;_x000D_Globoside I;_x000D_N-Acetyl-galactosaminyl-1,3-D-galactosyl-1,4-D-galactosyl-1,4-D-glucosylceramide;_x000D_N-Acetyl-D-galactosaminyl-1,3-D-galactosyl-1,4-D-galactosyl-1,4-D-glucosylceramide	C45H79N2O23R	C45H79N2O23R	0	Cytosol	C03272	6133	18259					HMDB04958	MNXM000
C04737[c]	alpha-D-Galactosyl-(1->4)-beta-D-galactosyl-(1->4)-beta-D-glucosyl-(1<->1)-ceramide;_x000D_Globotriosylceramide;_x000D_ Trihexosylceramide;_x000D_Gal-alpha1->4Gal-beta1->4Glc-beta1->1'Cer;_x000D_Gal-alpha1->4LacCer;_x000D_D-Galactosyl-1,4-D-galactosyl-1,4-D-glucosylceramide	C37H66NO18R	C37H66NO18R	0	Cytosol	C04737	7308	18313					HMDB04877	MNXM000
C04730[c]	GM3;_x000D_(N-Acetylneuraminyl)-D-galactosyl-D-glucosylceramide;_x000D_alpha-N-Acetylneuraminyl-2,3-beta-D-galactosyl-1,4-beta-D-glucosylceramide;_x000D_N-Acetylneuraminyl-2,3-alpha-D-galactosyl-1,4-beta-D-glucosylceramide;_x000D_Neu5Ac-alpha2->3Gal-beta1->4Glc-beta1->1'Cer	C42H73N2O21R	C42H73N2O21R	0	Cytosol	C04730	7301	15681					HMDB04842	MNXM000
C04884[c]	N-Acetyl-D-galactosaminyl-(N-acetylneuraminyl)-D-galactosyl-D-glucosylceramide;_x000D_GM2;_x000D_Tay-Sachs ganglioside;_x000D_N-Acetyl-D-galactosaminyl-(N-acetylneuraminyl)-D-galactosyl-1,4-beta-D-glucosyl-N-acylsphingosine;_x000D_GalNAc-beta1->4(Neu5Ac-alpha2->3)Gal-beta1->4Glc-beta1->1'Cer	C50H86N3O26R	C50H86N3O26R	0	Cytosol	C04884	7436	51013					HMDB04936	MNXM000
C00096[c]	GDP-mannose;_x000D_GDP-D-mannose;_x000D_GDP-alpha-D-mannose	C16H25N5O16P2	C16H23N5O16P2	-2	Cytosol	C00096	3396	15820	InChI=1S/C16H25N5O16P2/c17-16-19-12-6(13(28)20-16)18-3-21(12)14-10(26)8(24)5(34-14)2-33-38(29,30)37-39(31,32)36-15-11(27)9(25)7(... <Preview truncated at 128 characters>		gdpmann		HMDB01163	MNXM82
C00288[c]	HCO3-;_x000D_Bicarbonate;_x000D_Hydrogen carbonate;_x000D_Acid carbonate	CH2O3	CHO3	-1	Cytosol	C00288	3583	17544			hco3		HMDB00595	MNXM000
C00988[c]	2-Phosphoglycolate;_x000D_Phosphoglycolic acid	C2H5O6P	C2H2O6P	-3	Cytosol	C00988	4234	17150			2pglyc	cpd00727	HMDB00816	MNXM000
C06010[c]	(S)-2-Acetolactate;_x000D_(S)-2-Hydroxy-2-methyl-3-oxobutanoate;_x000D_(2S)-2-Hydroxy-2-methyl-3-oxobutanoate	C5H8O4	C5H7O4	-1	Cytosol	C06010	8282	18409	InChI=1S/C5H8O4/c1-3(6)5(2,9)4(7)8/h9H,1-2H3,(H,7,8)		alac-S		HMDB06855	MNXM426
C00810[c]	(R)-Acetoin;_x000D_(R)-2-Acetoin;_x000D_(R)-3-Hydroxy-2-butanone;_x000D_(R)-Dimethylketol;_x000D_(R)-3-Hydroxybutan-2-one	C4H8O2	C4H8O2	0	Cytosol	C00810	4068	15686						MNXM000
C02630[c]	2-Hydroxyglutarate;_x000D_alpha-Hydroxyglutarate	C5H8O5	C5H6O5	-2	Cytosol	C02630	5610	17084					HMDB59655	MNXM000
C00177[c]	Cyanide ion;_x000D_Prussiate;_x000D_CN-;_x000D_Cyano;_x000D_Cyanide	CN	CN	0	Cytosol	C00177	3477	17514	InChI=1S/CN/c1-2/q-1				HMDB02084	MNXM254
C01755[c]	Thiocyanate;_x000D_Thiocyanic acid	CHNS	CNS	-1	Cytosol	C01755	4888	29200	InChI=1S/CHNS/c2-1-3/h3H				HMDB01453	MNXM762
C05744[c]	Acetoacetyl-[acp];_x000D_Acetoacetyl-[acyl-carrier protein]	C4H5O2SR	C4H4O2RS	-1	Cytosol	C05744	8039	2393			actACP	cpd11488		MNXM1223
C20258[c]	(2S,4S)-4-Hydroxy-2,3,4,5-tetrahydrodipicolinate;_x000D_(2S,4S)-4-Hydroxy-2,3,4,5-tetrahydropyridine-2,6-dicarboxylate;_x000D_HTPA	C7H9NO5	C7H7NO5	-2	Cytosol	C20258	163311998							MNXM000
C17556[c]	di-trans,poly-cis-Undecaprenyl phosphate;_x000D_Undecaprenyl phosphate;_x000D_ditrans,octacis-Undecaprenyl phosphate	C55H91O4P	C55H89O4P	-2	Cytosol	C17556	96023901	60468	InChI=1S/C55H91O4P/c1-45(2)23-13-24-46(3)25-14-26-47(4)27-15-28-48(5)29-16-30-49(6)31-17-32-50(7)33-18-34-51(8)35-19-36-52(9)37-... <Preview truncated at 128 characters>					MNXM251
C01112[c]	D-Arabinose 5-phosphate	C5H11O8P	C5H9O8P	-2	Cytosol	C01112	4344	16241			ara5p		HMDB11734	MNXM000
C04478[c]	3-Deoxy-D-manno-octulosonate 8-phosphate;_x000D_2-Dehydro-3-deoxy-D-octonate 8-phosphate	C8H15O11P	C8H12O11P	-3	Cytosol	C04478	7098	18069			kdo8p			MNXM000
C20248[c]	7-Carboxy-7-carbaguanine;_x000D_7-Carboxy-7-deazaguanine	C7H6N4O3	C7H5N4O3	-1	Cytosol	C20248	163311991				cdg			MNXM000
C15996[c]	7-Cyano-7-carbaguanine;_x000D_7-Cyano-7-deazaguanine	C7H5N5O	C7H5N5O	0	Cytosol	C15996	47205307	45075			preq0			MNXM000
C16675[c]	7-Aminomethyl-7-carbaguanine;7-Aminomethyl-7-deazaguanine	C7H9N5O	C7H10N5O	1	Cytosol	C16675	51090998	45126					HMDB11690	MNXM000
C01230[c]	all-trans-Hexaprenyl diphosphate	C30H52O7P2	C30H50O7P2	-2	Cytosol	C01230	4552	17528				cpd00906	HMDB12188	MNXM000
C13425[c]	3-Hexaprenyl-4-hydroxybenzoate;_x000D_3-Hexaprenyl-4-hydroxybenzoic acid	C37H54O3	C37H54O3	0	Cytosol	C13425	586167	31116					HMDB06816	MNXM000
C05805[c]	2-Hexaprenyl-3-methyl-5-hydroxy-6-methoxy-1,4-benzoquinone	C38H56O4	C38H56O4	0	Cytosol	C05805	8100	28753					HMDB06820	MNXM000
C05803[c]	2-Hexaprenyl-6-methoxy-1,4-benzoquinone	C37H54O3	C37H54O3	0	Cytosol	C05803	8098	27752					HMDB06818	MNXM000
C05804[c]	2-Hexaprenyl-3-methyl-6-methoxy-1,4-benzoquinone	C38H56O3	C38H56O3	0	Cytosol	C05804	8099	28711					HMDB06819	MNXM000
C00489[c]	Glutarate;_x000D_Glutaric acid;_x000D_Pentanedioic acid;_x000D_1,3-Propanedicarboxylic acid	C5H8O4	C5H6O4	-2	Cytosol	C00489	3772	17859	InChI=1S/C5H8O4/c6-4(7)2-1-3-5(8)9/h1-3H2,(H,6,7)(H,8,9)				HMDB00661	MNXM1021
C16237[c]	Protein N6-(lipoyl)lysine	C8H14NOS2R	C8H14NOS2R	0	Cytosol	C16237	47205545	80399				cpd14954		MNXM96070
C01769[c]	(S)-Acetoin;_x000D_(S)-2-Acetoin	C4H8O2	C4H8O2	0	Cytosol	C01769	4902	15687 15688	InChI=1S/C4H8O2/c1-3(5)4(2)6/h3,5H,1-2H3/t3-/m0/s1		actin			MNXM1967
C03046[c]	(S,S)-Butane-2,3-diol;_x000D_(S,S)-2,3-Butanediol;_x000D_(S,S)-2,3-Butylene glycol;_x000D_(2S,3S)-Butane-2,3-diol	C4H10O2	C4H10O2	0	Cytosol	C03046	5949	16812			butdol			MNXM000
C00693[c]	trans-2,3-Dehydroacyl-[acyl-carrier protein];_x000D_trans-2-Enoyl-[acyl-carrier protein]	C3H2OSR2	C3H2OSR2	0	Cytosol	C00693	3961							MNXM000
C11038[c]	2'-Deoxy-5-hydroxymethylcytidine-5'-diphosphate	C10H17N3O11P2	C10H17N3O11P2	0	Cytosol	C11038	13221	835	InChI=1S/C10H17N3O11P2/c11-9-5(3-14)2-13(10(16)12-9)8-1-6(15)7(23-8)4-22-26(20,21)24-25(17,18)19/h2,6-8,14-15H,1,3-4H2,(H,20,21)... <Preview truncated at 128 characters>					MNXM56896
C11039[c]	2'-Deoxy-5-hydroxymethylcytidine-5'-triphosphate	C10H18N3O14P3	C10H18N3O14P3	0	Cytosol	C11039	13222	836	InChI=1S/C10H18N3O14P3/c11-9-5(3-14)2-13(10(16)12-9)8-1-6(15)7(25-8)4-24-29(20,21)27-30(22,23)26-28(17,18)19/h2,6-8,14-15H,1,3-4... <Preview truncated at 128 characters>					MNXM92861
C00104[c]	IDP;_x000D_Inosine 5'-diphosphate;_x000D_Inosine diphosphate	C10H14N4O11P2	C10H11N4O11P2	-3	Cytosol	C00104	3004	17808	InChI=1S/C10H14N4O11P2/c15-6-4(1-23-27(21,22)25-26(18,19)20)24-10(7(6)16)14-3-13-5-8(14)11-2-12-9(5)17/h2-4,6-7,10,15-16H,1H2,(H... <Preview truncated at 128 characters>		idp	cpd00090	HMDB03335	MNXM495
C01344[c]	dIDP;_x000D_2'-Deoxyinosine-5'-diphosphate;_x000D_2'-Deoxyinosine 5'-diphosphate	C10H14N4O10P2	C10H10N4O10P2	-4	Cytosol	C01344	4549	28823	InChI=1S/C10H14N4O10P2/c15-5-1-7(14-4-13-8-9(14)11-3-12-10(8)16)23-6(5)2-22-26(20,21)24-25(17,18)19/h3-7,15H,1-2H2,(H,20,21)(H,1... <Preview truncated at 128 characters>			cpd00976	HMDB03536	MNXM2174
C01345[c]	dITP;_x000D_2'-Deoxyinosine-5'-triphosphate;_x000D_2'-Deoxyinosine 5'-triphosphate	C10H15N4O13P3	C10H11N4O13P3	-4	Cytosol	C01345	4550	28807	InChI=1S/C10H15N4O13P3/c15-5-1-7(14-4-13-8-9(14)11-3-12-10(8)16)25-6(5)2-24-29(20,21)27-30(22,23)26-28(17,18)19/h3-7,15H,1-2H2,(... <Preview truncated at 128 characters>		ditp	cpd00977	HMDB03537	MNXM1325
C03273[c]	5-Oxopentanoate;_x000D_Glutarate semialdehyde	C5H8O3	C5H7O3	-1	Cytosol	C03273	6134	16120 39153	InChI=1S/C5H8O3/c6-4-2-1-3-5(7)8/h4H,1-3H2,(H,7,8)				HMDB12233	MNXM1410
C15606[c]	1,2-Dihydroxy-5-(methylthio)pent-1-en-3-one	C6H10O3S	C6H9O3S	-1	Cytosol	C15606	17396598	49252				cpd11255	HMDB12134	MNXM000
C03287[c]	L-Glutamyl 5-phosphate;_x000D_L-Glutamate 5-phosphate	C5H10NO7P	C5H8NO7P	-2	Cytosol	C03287	6144	17798	InChI=1S/C5H10NO7P/c6-3(5(8)9)1-2-4(7)13-14(10,11)12/h3H,1-2,6H2,(H,8,9)(H2,10,11,12)/t3-/m0/s1		glu5p	cpd02097	HMDB01228	MNXM1280
C05670[c]	3-Aminopropiononitrile;_x000D_beta-Aminopropionitrile	C3H6N2	C3H6N2	0	Cytosol	C05670	7978	27413	InChI=1S/C3H6N2/c4-2-1-3-5/h1-2,4H2				HMDB04101	MNXM4482
C01187[c]	3-Deoxy-D-manno-octulosonate;_x000D_Ketodeoxyoctonate;_x000D_KDO;_x000D_2-Dehydro-3-deoxy-D-octonate;_x000D_3-Deoxy-D-manno-2-octulosonate;_x000D_3-Deoxyoctulosonic acid	C8H14O8	C8H13O8	-1	Cytosol	C01187	4413	16064 32817	InChI=1S/C8H14O8/c9-2-5(12)7(14)6(13)3(10)1-4(11)8(15)16/h3,5-7,9-10,12-14H,1-2H2,(H,15,16)/t3-,5-,6-,7-/m1/s1		kdo			MNXM989
C04121[c]	CMP-3-deoxy-D-manno-octulosonate;_x000D_CMP-KDO;_x000D_CMP-beta-KDO	C17H26N3O15P	C17H24N3O15P	-2	Cytosol	C04121	6808	86284	InChI=1S/C17H26N3O15P/c18-9-1-2-20(16(29)19-9)14-12(26)11(25)8(33-14)5-32-36(30,31)35-17(15(27)28)3-6(22)10(24)13(34-17)7(23)4-2... <Preview truncated at 128 characters>		ckdo			MNXM535
C05198[c]	5'-Deoxyadenosine	C10H13N5O3	C10H13N5O3	0	Cytosol	C05198	7603	17319	InChI=1S/C10H13N5O3/c1-4-6(16)7(17)10(18-4)15-3-14-5-8(11)12-2-13-9(5)15/h2-4,6-7,10,16-17H,1H3,(H2,11,12,13)/t4-,6-,7-,10-/m1/s... <Preview truncated at 128 characters>		dad-5	cpd03091	HMDB01983	MNXM316
C00237[c]	CO;_x000D_Carbon monoxide	CO	CO	0	Cytosol	C00237	3536	17245				cpd00204	HMDB01361	MNXM000
C20246[c]	2-[(2R,5Z)-2-Carboxy-4-methylthiazol-5(2H)-ylidene]ethyl phosphate	C7H10NO6PS	C7H7NO6PS	-3	Cytosol	C20246	163311989	138844	InChI=1S/C7H10NO6PS/c1-4-5(2-3-14-15(11,12)13)16-6(8-4)7(9)10/h2,6H,3H2,1H3,(H,9,10)(H2,11,12,13)/b5-2-/t6-/m1/s1					MNXM2758
C03479[c]	Folinic acid;_x000D_Leucovorin;_x000D_5-Formyltetrahydrofolate;_x000D_L(-)-5-Formyl-5,6,7,8-tetrahydrofolic acid	C20H23N7O7	C20H21N7O7	-2	Cytosol	C03479	6294	15640	InChI=1S/C20H23N7O7/c21-20-25-16-15(18(32)26-20)27(9-28)12(8-23-16)7-22-11-3-1-10(2-4-11)17(31)24-13(19(33)34)5-6-14(29)30/h1-4,... <Preview truncated at 128 characters>		5fthf	cpd02197	HMDB01562	MNXM1392
C05766[c]	Uroporphyrinogen I	C40H44N4O16	C40H44N4O16	0	Cytosol	C05766	8061	28766	InChI=1S/C40H44N4O16/c45-33(46)5-1-17-21(9-37(53)54)29-14-26-19(3-7-35(49)50)23(11-39(57)58)31(43-26)16-28-20(4-8-36(51)52)24(12... <Preview truncated at 128 characters>		uppg1		HMDB02211	MNXM1123
C05768[c]	Coproporphyrinogen I	C36H44N4O8	C36H40N4O8	-4	Cytosol	C05768	8063	28607	InChI=1S/C36H44N4O8/c1-17-21(5-9-33(41)42)29-14-26-19(3)23(7-11-35(45)46)31(39-26)16-28-20(4)24(8-12-36(47)48)32(40-28)15-27-18(... <Preview truncated at 128 characters>		cpppg1		HMDB02158	MNXM1322
C05819[c]	Menaquinol;_x000D_Reduced menaquinone;_x000D_Vitamin K2 hydroquinone;_x000D_Reduced vitamin K2	C51H74O2	C51H74O2	0	Cytosol	C05819	8114	18151			mql8			MNXM000
C02869[c]	Oxidized flavodoxin	R	R	0	Cytosol	C02869	5805							MNXM000
C02745[c]	Reduced flavodoxin	R	R	0	Cytosol	C02745	7505							MNXM000
C07091[c]	cis-Acetylacrylate	C5H6O3	C5H6O3	0	Cytosol	C07091	9302	28993	InChI=1S/C5H6O3/c1-4(6)2-3-5(7)8/h2-3H,1H3,(H,7,8)/b3-2-					MNXM11009
C14099[c]	2-Naphthaldehyde;_x000D_2-Naphthalenecarboxaldehyde	C11H8O	C11H8O	0	Cytosol	C14099	854335	52368	InChI=1S/C11H8O/c12-8-9-5-6-10-3-1-2-4-11(10)7-9/h1-8H					MNXM4972
C02051[c]	Lipoylprotein;_x000D_H-Protein-lipoyllysine	C8H14NOS2R	C8H14NOS2R	0	Cytosol	C02051	5140	15804						MNXM998
C02972[c]	Dihydrolipoylprotein;_x000D_[H Protein]-dihydrolipoyllysine	C8H16NOS2R	C8H16NOS2R	0	Cytosol	C02972	5884	16194						MNXM1663
C02962[c]	D-Allose 6-phosphate	C6H13O9P	C6H11O9P	-2	Cytosol	C02962	5878	17942			all6p			MNXM4545
C18096[c]	D-Allulose 6-phosphate	C6H13O9P	C6H11O9P	-2	Cytosol	C18096	96024313	81499			allul6p			MNXM000
C01062[c]	5-Dehydro-D-gluconate;_x000D_5-Dehydrogluconate	C6H10O7	C6H9O7	-1	Cytosol	C01062	4301	17426					HMDB11731	MNXM000
C02780[c]	2,5-Didehydro-D-gluconate;_x000D_2,5-Diketogluconic acid	C6H8O7	C6H7O7	-1	Cytosol	C02780	5731	18281						MNXM000
C00770[c]	L-Idonate	C6H12O7	C6H11O7	-1	Cytosol	C00770	4032	17796 21336						MNXM000
C15673[c]	2-Dehydro-L-idonate;_x000D_2-Dehydro-L-idonic acid;_x000D_L-Sorbosonate;_x000D_L-Sorbosonic acid;_x000D_2-Keto-L-gulonate;_x000D_2-Keto-L-gulonic acid;_x000D_L-xylo-Hex-2-ulosonic acid;_x000D_L-Ketoidonate;_x000D_L-Ketoidonic acid	C6H10O7	C6H9O7	-1	Cytosol	C15673	47204999	36602					HMDB11732	MNXM000
C00937[c]	(R)-Lactaldehyde;_x000D_D-Lactaldehyde;_x000D_D-2-Hydroxypropionaldehyde	C3H6O2	C3H6O2	0	Cytosol	C00937	4189	17167			lald-D		HMDB06458	MNXM000
C16074[c]	Phenylacetonitrile;_x000D_Benzyl cyanide	C8H7N	C8H7N	0	Cytosol	C16074	47205384	25979	InChI=1S/C8H7N/c9-7-6-8-4-2-1-3-5-8/h1-5H,6H2				HMDB34171	MNXM2709
C07086[c]	Phenylacetic acid;_x000D_Benzylformic acid;_x000D_Phenylacetate;_x000D_Benzeneacetic acid	C8H8O2	C8H7O2	-1	Cytosol	C07086	9297	30745	InChI=1S/C8H8O2/c1-7(9)10-8-5-3-2-4-6-8/h2-6H,1H3				HMDB00209	MNXM722732
C05824[c]	S-Sulfo-L-cysteine	C3H7NO5S2	C3H6NO5S2	-1	Cytosol	C05824	8119	27891	InChI=1S/C3H7NO5S2/c4-2(3(5)6)1-10-11(7,8)9/h2H,1,4H2,(H,5,6)(H,7,8,9)/t2-/m0/s1				HMDB00731	MNXM2428
C00173[c]	Acyl-[acyl-carrier protein]	C3H4OSR2	C3H4OSR2	0	Cytosol	C00173	3473	16018						MNXM000
C00605[c]	2,3-Dehydroacyl-CoA;_x000D_Dehydroacyl-CoA	C24H37N7O17P3SR	C24H33N7O17P3SR	-4	Cytosol	C00605	3880	15469 19573						MNXM000
C16618[c]	6-Thioxanthine 5'-monophosphate	C10H13N4O8PS	C10H13N4O8PS	0	Cytosol	C16618	51090944	80612					HMDB60418	MNXM000
C04646[c]	6-Thioinosine-5'-monophosphate;_x000D_9-(5-Phospho-1-ribofuranosyl)-6-mercaptopurine	C10H13N4O7PS	C10H13N4O7PS	0	Cytosol	C04646	7235	2332					HMDB60416	MNXM000
C00262[c]	Hypoxanthine;_x000D_Purine-6-ol	C5H4N4O	C5H4N4O	0	Cytosol	C00262	3560	17368	InChI=1S/C5H4N4O/c10-5-3-4(7-1-6-3)8-2-9-5/h1-2H,(H2,6,7,8,9,10)			cpd00226		MNXM213
C00672[c]	2-Deoxy-D-ribose 1-phosphate;_x000D_2-Deoxy-alpha-D-ribose 1-phosphate	C5H11O7P	C5H10O7P	-1	Cytosol	C00672	3941	11563 28542	InChI=1S/C5H11O7P/c6-2-4-3(7)1-5(11-4)12-13(8,9)10/h3-7H,1-2H2,(H2,8,9,10)/t3-,4+,5+/m0/s1			cpd00509	HMDB01351	MNXM1063
C00106[c]	Uracil	C4H4N2O2	C4H4N2O2	0	Cytosol	C00106	3406	17568	InChI=1S/C4H4N2O2/c7-3-1-2-5-4(8)6-3/h1-2H,(H2,5,6,7,8)			cpd00092	HMDB00300	MNXM158
C16617[c]	6-Mercaptopurine ribonucleoside triphosphate;_x000D_6-Thioinosine-5'-triphosphate	C10H15N4O13P3S	C10H15N4O13P3S	0	Cytosol	C16617	51090943	80611					HMDB60411	MNXM000
C05526[c]	S-Glutathionyl-L-cysteine	C13H22N4O8S2	C13H22N4O8S2	0	Cytosol	C05526	7869	21264 8959						MNXM000
C05684[c]	Selenite	SeO3	O3Se	-2	Cytosol	C05684	7991	18212	InChI=1S/H2O3Se/c1-4(2)3/h(H2,1,2,3)				HMDB11119	MNXM1157
C18902[c]	Methylselenic acid;_x000D_Methylseleninate	CH4O2Se	CH4O2Se	0	Cytosol	C18902	124489574	77012						MNXM000
C02356[c]	(S)-2-Aminobutanoate;_x000D_(S)-2-Aminobutanoic acid;_x000D_(S)-2-Aminobutyric acid	C4H9NO2	C4H9NO2	0	Cytosol	C02356	5403	28340 35619 74359	InChI=1S/C4H9NO2/c1-2-3(5)4(6)7/h3H,2,5H2,1H3,(H,6,7)/t3-/m0/s1				HMDB00452	MNXM17054
C21015[c]	gamma-L-Glutamyl-L-2-aminobutyrate	C9H16N2O5	C9H16N2O5	0	Cytosol	C21015	254741469							MNXM000
C21016[c]	Ophthalmate;_x000D_gamma-L-Glutamyl-L-2-aminobutyrylglycine	C11H19N3O6	C11H19N3O6	0	Cytosol	C21016	254741470							MNXM000
C20247[c]	2-(2-Carboxy-4-methylthiazol-5-yl)ethyl phosphate;_x000D_4-Methyl-5-[2-(phosphonooxy)ethyl]-1,3-thiazole-2-carboxylate;_x000D_cThz-P	C7H10NO6PS	C7H7NO6PS	-3	Cytosol	C20247	163311990							MNXM000
C00853[c]	Cob(I)alamin;_x000D_Cbl;_x000D_Vitamin B12s	C62H89CoN13O14P	C62H88CoN13O14P	-1	Cytosol	C00853	4110	15982					HMDB03429	MNXM90163
C00194[c]	Cobamide coenzyme;_x000D_Adenosylcobalamin;_x000D_Adenosylcob(III)alamin;_x000D_Deoxyadenosylcobalamin;Cobamamide;_x000D_Vitamin B12 coenzyme;_x000D_5,6-Dimethylbenzimidazolyl-5-deoxyadenosyl-cobamide;_x000D_(5'-Deoxy-5'-adenosyl)cobamide coenzyme;_x000D_(5,6-Dimethylbenzimidazolyl)cobamide coenzyme;_x000D_alpha-(5,6-Dimethylbenzimidazolyl)cobamide coenzyme;_x000D_5'-Deoxy-5'-adenosylcobalamin;_x…	C72H100CoN18O17P	C72H100CoN18O17P	0	Cytosol	C00194	3494	18408					HMDB02086	MNXM000
C16476[c]	4-Fluoromuconolactone	C6H5FO4	C6H5FO4	0	Cytosol	C16476	47205772	80518	InChI=1S/C6H5FO4/c7-6(3-4(8)9)2-1-5(10)11-6/h1-2H,3H2,(H,8,9)					MNXM6880
C04431[c]	cis-4-Carboxymethylenebut-2-en-4-olide;_x000D_4-Carboxymethylenebut-2-en-4-olide	C6H4O4	C6H4O4	0	Cytosol	C04431	7062	18371	InChI=1S/C6H4O4/c7-5(8)3-4-1-2-6(9)10-4/h1-3H,(H,7,8)/b4-3+					MNXM2084
C06329[c]	2-Chloromaleylacetate	C6H5ClO5	C6H5ClO5	0	Cytosol	C06329	8565		InChI=1S/C6H5ClO5/c7-4(6(11)12)1-3(8)2-5(9)10/h1H,2H2,(H,9,10)(H,11,12)/b4-1+					MNXM34930
C04706[c]	cis-2-Chloro-4-carboxymethylenebut-2-en-1,4-olide;_x000D_cis-2-Chlorodienelactone;_x000D_cis-4-Carboxymethylene-2-chlorobut-2-en-4-olide	C6H3ClO4	C6H3ClO4	0	Cytosol	C04706	7279	16211	InChI=1S/C6H3ClO4/c7-4-1-3(2-5(8)9)11-6(4)10/h1-2H,(H,8,9)/b3-2+					MNXM3236
C18242[c]	2,3,5-Trichlorodienelactone	C6HCl3O4	C6HCl3O4	0	Cytosol	C18242	103061424							MNXM000
C18243[c]	2,3,5-Trichloromaleylacetate	C6H3Cl3O5	C6H3Cl3O5	0	Cytosol	C18243	103061425	19297						MNXM000
C18309[c]	3-Chloro-2-methyldienelactone	C7H5ClO4	C7H5ClO4	0	Cytosol	C18309	103061491	81660						MNXM000
C18310[c]	3-Chloro-2-methylmaleylacetate	C7H7ClO5	C7H7ClO5	0	Cytosol	C18310	103061492	81661						MNXM000
C18304[c]	2-Chloro-5-methyl-cis-dienelactone	C7H5ClO4	C7H5ClO4	0	Cytosol	C18304	103061486	81655						MNXM000
C18305[c]	2-Chloro-5-methylmaleylacetate	C7H7ClO5	C7H7ClO5	0	Cytosol	C18305	103061487	81656						MNXM000
C09332[c]	THF-L-glutamate;_x000D_Tetrahydropteroyldiglutamate;_x000D_(6S)-H4PteGlu2	C24H30N8O9	C24H30N8O9	0	Cytosol	C09332	11523	27650	InChI=1S/C29H37N9O12/c30-29-37-23-22(25(44)38-29)33-15(12-32-23)11-31-14-3-1-13(2-4-14)24(43)36-18(28(49)50)6-9-20(40)34-16(26(4... <Preview truncated at 128 characters>			cpd06227		MNXM317
C05928[c]	(6R)-10-Formyltetrahydropteroyldiglutamate;_x000D_10-Formyl-THF-L-glutamate;_x000D_(6R)-10-HCO-H4PteGlu2	C25H30N8O10	C25H30N8O10	0	Cytosol	C05928	8216					cpd03524		MNXM000
C03313[c]	Phylloquinol;_x000D_Vitamin K1 hydroquinone;_x000D_Phytonadiol	C31H48O2	C31H48O2	0	Cytosol	C03313	6166	28433					HMDB60502	MNXM000
C00741[c]	Diacetyl;_x000D_Biacetyl;_x000D_Dimethylglyoxal;_x000D_2,3-Butanedione	C4H6O2	C4H6O2	0	Cytosol	C00741	4004	16583			dactyl		HMDB03407	MNXM000
C01118[c]	O-Succinyl-L-homoserine;_x000D_ O4-Succinyl-L-homoserine;_x000D_ O-Succinylhomoserine	C8H13NO6	C8H12NO6	-1	Cytosol	C01118	4349	16160	InChI=1S/C8H13NO6/c9-5(8(13)14)3-4-15-7(12)2-1-6(10)11/h5H,1-4,9H2,(H,10,11)(H,13,14)/t5-/m0/s1		suchms	cpd00822		MNXM820
C05702[c]	O-Phosphorylhomoserine	C4H10NO6P	C4H10NO6P	0	Cytosol	C05702	8009	21969	InChI=1S/C4H10NO6P/c5-3(4(6)7)1-2-11-12(8,9)10/h3H,1-2,5H2,(H,6,7)(H2,8,9,10)					MNXM65196
C06250[c]	Holo-[carboxylase];_x000D_Biotin-carboxyl-carrier protein	C17H27N5O4SR2	C17H27N5O4SR2	0	Cytosol	C06250	8489					cpd12848		MNXM96075
C20957[c]	L-Alanyl-D-glutamate	C8H14N2O5	C8H13N2O5	-1	Cytosol	C20957	254741418							MNXM000
C20958[c]	L-Alanyl-L-glutamate	C8H14N2O5	C8H13N2O5	-1	Cytosol	C20958	254741419							MNXM000
C01011[c]	(3S)-Citramalyl-CoA;_x000D_L-Citramalyl-CoA;_x000D_(S)-Citramalyl-CoA;_x000D_(3S)-3-Carboxy-3-hydroxybutanoyl-CoA	C26H42N7O20P3S	C26H37N7O20P3S	-5	Cytosol	C01011	4256	36882					HMDB06345	MNXM000
C18323[c]	3-Methylfumaryl-CoA;_x000D_(E)-3-Carboxybut-2-enoyl-CoA;_x000D_Mesaconyl-C4-CoA	C26H40N7O19P3S	C26H35N7O19P3S	-5	Cytosol	C18323	103061504	75856						MNXM000
C06735[c]	Aminoacetaldehyde;_x000D_2-Aminoacetaldehyde	C2H5NO	C2H6NO	1	Cytosol	C06735	8957	17628				cpd04122		MNXM000
C03564[c]	1-Pyrroline-2-carboxylate;_x000D_1-Pyrroline-2-carboxylic acid;_x000D_delta1-Pyrroline 2-carboxylate;_x000D_1-Pyrroline 2-carboxylate	C5H7NO2	C5H6NO2	-1	Cytosol	C03564	6356	17425 36761					HMDB06875	MNXM000
C04092[c]	delta1-Piperideine-2-carboxylate;_x000D_1,2-Didehydropiperidine-2-carboxylate;_x000D_1-Piperideine-2-carboxylate	C6H9NO2	C6H9NO2	0	Cytosol	C04092	6784	30912	InChI=1S/C6H9NO2/c8-6(9)5-3-1-2-4-7-5/h1-4H2,(H,8,9)			cpd00922	HMDB01084	MNXM911
C00408[c]	L-Pipecolate;_x000D_Pipecolinic acid;_x000D_Pipecolic acid;_x000D_2-Piperidinecarboxylic acid;_x000D_(S)-Piperidine-2-carboxylic acid	C6H11NO2	C6H11NO2	0	Cytosol	C00408	3698	30633 30913					HMDB00070	MNXM000
C00125[c]	Ferricytochrome c;_x000D_Cytochrome c3+	C42H44FeN8O8S2R4	C42H44FeN8O8S2R4	3	Cytosol	C00125	3425	15991			fric	cpd00109		MNXM000
C00126[c]	Ferrocytochrome c;_x000D_Cytochrome c2+;_x000D_Reduced cytochrome c	C42H44FeN8O8S2R4	C42H44FeN8O8S2R4	2	Cytosol	C00126	3426	16928			froc	cpd00110		MNXM000
C00208[c]	Maltose;_x000D_Malt sugar;_x000D_alpha-D-Glucopyranosyl-(1->4)-D-glucopyranose	C12H22O11	C12H22O11	0	Cytosol	C00208	3508	17306	InChI=1S/C12H24O11/c13-1-4(16)7(18)11(5(17)2-14)23-12-10(21)9(20)8(19)6(3-15)22-12/h4-21H,1-3H2/t4-,5+,6+,7+,8+,9-,10+,11+,12+/m... <Preview truncated at 128 characters>			cpd00179		MNXM165
C02130[c]	Acetyl-maltose;_x000D_6-O-Acetyl-alpha-D-glucopyranosyl-(1->4)-D-glucose	C14H24O12	C14H24O12	0	Cytosol	C02130	5209	15352				cpd01441		MNXM000
C00110[c]	Dolichyl phosphate;_x000D_Dolichol phosphate	C25H45O4P	C25H43O4P	-2	Cytosol	C00110	3410	16214					HMDB06353	MNXM000
C03862[c]	Dolichyl phosphate D-mannose;_x000D_Dolichyl D-mannosyl phosphate	C31H55O9P	C31H54O9P	-1	Cytosol	C03862	6598	15809					HMDB00994	MNXM000
C19769[c]	1,6-Anhydro-N-acetyl-beta-muramate	C11H17NO7	C11H16NO7	-1	Cytosol	C19769	135626236							MNXM000
C20239[c]	6-Carboxy-5,6,7,8-tetrahydropterin;_x000D_6-Carboxytetrahydropterin	C7H9N5O3	C7H8N5O3	-1	Cytosol	C20239	163311982				cph4			MNXM000
C05758[c]	trans-Dodec-2-enoyl-[acp];_x000D_trans-Dodec-2-enoyl-[acyl-carrier protein];_x000D_(2E)-Dodecenoyl-[acp]	C23H42N2O8PRS	C23H41N2O8PRS	-1	Cytosol	C05758	8053	10725			tddec2eACP	cpd11469		MNXM23842
C05745[c]	Butyryl-[acp];_x000D_Butyryl-[acyl-carrier protein];_x000D_Butanoyl-[acp]	C4H7OSR	C4H6OSR	-1	Cytosol	C05745	8040	3247			butACP	cpd11464		MNXM2645
C04246[c]	But-2-enoyl-[acyl-carrier protein]	C4H5OSR	C4H4OSR	-1	Cytosol	C04246	6911				but2eACP	cpd11465		MNXM3229
C05749[c]	Hexanoyl-[acp];_x000D_Hexanoyl-[acyl-carrier protein]	C17H32N2O8PRS	C17H31N2O8PRS	-1	Cytosol	C05749	8044	5704			hexACP	cpd11472		MNXM23683
C05748[c]	trans-Hex-2-enoyl-[acp];_x000D_trans-Hex-2-enoyl-[acyl-carrier protein];_x000D_(2E)-Hexenoyl-[acp]	C17H30N2O8PRS	C17H29N2O8PRS	-1	Cytosol	C05748	8043	10727			thex2eACP	cpd11473		MNXM24502
C05752[c]	Octanoyl-[acp];_x000D_Octanoyl-[acyl-carrier protein]	C19H36N2O8PRS	C19H35N2O8PRS	-1	Cytosol	C05752	8047	7725			ocACP	cpd11470		MNXM979
C05751[c]	trans-Oct-2-enoyl-[acp];_x000D_trans-Oct-2-enoyl-[acyl-carrier protein];_x000D_Oct-2-enoyl-[acyl-carrier protein];_x000D_2-Octenoyl-[acyl-carrier protein];_x000D_(2E)-Octenoyl-[acp]	C19H34N2O8PRS	C19H33N2O8PRS	-1	Cytosol	C05751	8046				toct2eACP	cpd11471		MNXM23766
C05755[c]	Decanoyl-[acp];_x000D_Decanoyl-[acyl-carrier protein]	C21H40N2O8PRS	C21H39N2O8PRS	-1	Cytosol	C05755	8050	4349			dcaACP	cpd11474		MNXM1473
C05754[c]	trans-Dec-2-enoyl-[acp];_x000D_trans-Dec-2-enoyl-[acyl-carrier protein];_x000D_trans-2-Decenoyl-[acyl-carrier protein];_x000D_(2E)-Decenoyl-[acp]	C21H38N2O8PRS	C21H37N2O8PRS	-1	Cytosol	C05754	8049	10724			tdec2eACP	cpd11475		MNXM28221
C05760[c]	trans-Tetradec-2-enoyl-[acp];_x000D_trans-Tetradec-2-enoyl-[acyl-carrier protein];_x000D_(2E)-Tetradecenoyl-[acp]	C25H46N2O8PRS	C25H45N2O8PRS	-1	Cytosol	C05760	8055	10735			tmrs2eACP	cpd11467		MNXM24297
C05763[c]	trans-Hexadec-2-enoyl-[acp];_x000D_trans-Hexadec-2-enoyl-[acyl-carrier protein];_x000D_(2E)-Hexadecenoyl-[acp]	C27H50N2O8PRS	C27H49N2O8PRS	-1	Cytosol	C05763	8058	10729			tpalm2eACP	cpd11477		MNXM29072
C16221[c]	(2E)-Octadecenoyl-[acp];_x000D_trans-Octadec-2-enoyl-[acp]	C29H54N2O8PRS	C29H53N2O8PRS	-1	Cytosol	C16221	47205529	80388			toctd2eACP			MNXM2573
C20374[c]	Enoylglutaryl-[acp] methyl ester;_x000D_Enoylglutaryl-[acyl-carrier protein] methyl ester	C6H7O3SR	C17H27N2O10PRS	-1	Cytosol	C20374	163312112				egmeACP			MNXM000
C20375[c]	Glutaryl-[acp] methyl ester;_x000D_Glutaryl-[acyl-carrier protein] methyl ester	C6H9O3SR	C17H29N2O10PRS	-1	Cytosol	C20375	163312113				gmeACP			MNXM000
C20378[c]	Enoylpimeloyl-[acp] methyl ester;_x000D_Enoylpimeloyl-[acyl-carrier protein] methyl ester	C8H11O3SR	C19H31N2O10PRS	-1	Cytosol	C20378	163312116				epmeACP			MNXM000
C19846[c]	Pimeloyl-[acyl-carrier protein] methyl ester;_x000D_Pimeloyl-[acp] methyl ester;_x000D_Pimelyl-[acyl-carrier protein] methyl ester;_x000D_Pimelyl-[acp] methyl ester	C8H13O3SR	C19H33N2O10PRS	-1	Cytosol	C19846	135626313							MNXM000
C04618[c]	(3R)-3-Hydroxybutanoyl-[acyl-carrier protein];_x000D_(R)-3-Hydroxybutanoyl-[acyl-carrier protein]	C4H7O2SR	C4H6O2SR	-1	Cytosol	C04618	7208				3hbutACP	cpd11478		MNXM91793
C04619[c]	(3R)-3-Hydroxydecanoyl-[acyl-carrier protein];_x000D_(R)-3-Hydroxydecanoyl-[acyl-carrier protein]	C21H40N2O9PRS	C21H39N2O9PRS	-1	Cytosol	C04619	7209				3hdecACP	cpd11482		MNXM7127
C04620[c]	(3R)-3-Hydroxyoctanoyl-[acyl-carrier protein];_x000D_(R)-3-Hydroxyoctanoyl-[acyl-carrier protein]	C19H36N2O9PRS	C19H35N2O9PRS	-1	Cytosol	C04620	7210				3hoctACP	cpd11483		MNXM10019
C04633[c]	(3R)-3-Hydroxypalmitoyl-[acyl-carrier protein];_x000D_(R)-3-Hydroxypalmitoyl-[acyl-carrier protein];_x000D_(3R)-3-Hydroxyhexadecanoyl-[acyl-carrier protein];_x000D_(R)-3-Hydroxyhexadecanoyl-[acyl-carrier protein]	C27H52N2O9PRS	C27H51N2O9PRS	-1	Cytosol	C04633	7222				3hpalmACP	cpd11481		MNXM2576
C04688[c]	(3R)-3-Hydroxytetradecanoyl-[acyl-carrier protein];_x000D_(R)-3-Hydroxytetradecanoyl-[acyl-carrier protein];_x000D_beta-Hydroxymyristyl-[acyl-carrier protein];_x000D_HMA	C25H48N2O9PRS	C25H47N2O9PRS	-1	Cytosol	C04688	7269				3hmrsACP	cpd11484		MNXM7733
C05747[c]	(R)-3-Hydroxyhexanoyl-[acp];_x000D_(R)-3-Hydroxyhexanoyl-[acyl-carrier protein];_x000D_D-3-Hydroxyhexanoyl-[acp];_x000D_D-3-Hydroxyhexanoyl-[acyl-carrier protein]	C17H32N2O9PRS	C17H31N2O9PRS	-1	Cytosol	C05747	8042	326			3hhexACP	cpd11479		MNXM25370
C05757[c]	(R)-3-Hydroxydodecanoyl-[acp];_x000D_(R)-3-Hydroxydodecanoyl-[acyl-carrier protein];_x000D_D-3-Hydroxydodecanoyl-[acp];_x000D_D-3-Hydroxydodecanoyl-[acyl-carrier protein]	C23H44N2O9PRS	C23H43N2O9PRS	-1	Cytosol	C05757	8052	325			3hddecACP	cpd11480		MNXM27066
C20373[c]	3-Hydroxyglutaryl-[acp] methyl ester;_x000D_3-Hydroxyglutaryl-[acyl-carrier protein] methyl ester	C6H9O4SR	C17H29N2O11PRS	-1	Cytosol	C20373	163312111				hgmeACP			MNXM000
C20377[c]	3-Hydroxypimeloyl-[acp] methyl ester;_x000D_3-Hydroxypimeloyl-[acyl-carrier protein] methyl ester	C8H13O4SR	C19H33N2O11PRS	-1	Cytosol	C20377	163312115				hpmeACP			MNXM000
C16240[c]	Apoprotein	NH2R	H3NR	1	Cytosol	C16240	47205548	13850				cpd14957		MNXM91491
C16236[c]	Protein N6-(octanoyl)lysine	C8H16NOR	C8H16NOR	0	Cytosol	C16236	47205544	80398						MNXM4090
C16239[c]	Lipoyl-[acp];_x000D_Lipoyl-[acyl carrier protein];_x000D_Lipoyl-ACP	C8H13OS3R	C8H13OS3R	0	Cytosol	C16239	47205547	80400						MNXM19093
C06196[c]	2'-Deoxyinosine 5'-phosphate;_x000D_dIMP	C10H13N4O7P	C10H11N4O7P	-2	Cytosol	C06196	8446	28806	InChI=1S/C10H13N4O7P/c15-5-1-7(21-6(5)2-20-22(17,18)19)14-4-13-8-9(14)11-3-12-10(8)16/h3-7,15H,1-2H2,(H,11,12,16)(H2,17,18,19)/t... <Preview truncated at 128 characters>		dimp		HMDB06555	MNXM1922
C07649[c]	5-FU;_x000D_Fluorouracil;_x000D_5-Fluorouracil	C4H3FN2O2	C4H3FN2O2	0	Cytosol	C07649	9851	46345					HMDB14684	MNXM000
C16634[c]	5-Fluorouridine monophosphate	C9H12FN2O9P	C9H12FN2O9P	0	Cytosol	C16634	51090960	40101					HMDB60397	MNXM000
C16635[c]	5'-Deoxy-5-fluorocytidine	C9H12FN3O4	C9H12FN3O4	0	Cytosol	C16635	51090961	80627					HMDB60405	MNXM000
C12739[c]	5'-Deoxy-5-fluorouridine;_x000D_Doxifluridine	C9H11FN2O5	C9H11FN2O5	0	Cytosol	C12739	583128	31521					HMDB60406	MNXM000
C11736[c]	5-Fluorodeoxyuridine;_x000D_Floxuridine	C9H11FN2O5	C9H11FN2O5	0	Cytosol	C11736	13901	60761					HMDB14467	MNXM000
C04242[c]	5-Fluorodeoxyuridine monophosphate	C9H12FN2O8P	C9H12FN2O8P	0	Cytosol	C04242	6908	2129					HMDB60394	MNXM000
C19673[c]	Malonyl-[acp] methyl ester;_x000D_Malonyl-[acyl-carrier protein] methyl ester	C4H5O3SR	C4H5O3SR	0	Cytosol	C19673	135626141				malcoame			MNXM000
C05759[c]	3-Oxotetradecanoyl-[acp];_x000D_3-Oxotetradecanoyl-[acyl-carrier protein]	C25H46N2O9PRS	C25H45N2O9PRS	-1	Cytosol	C05759	8054	1655			3omrsACP	cpd11491		MNXM26095
C05746[c]	3-Oxohexanoyl-[acp];_x000D_3-Oxohexanoyl-[acyl-carrier protein]	C17H30N2O9PRS	C17H29N2O9PRS	-1	Cytosol	C05746	8041	1642			3ohexACP	cpd11486		MNXM25602
C05750[c]	3-Oxooctanoyl-[acp];_x000D_3-Oxooctanoyl-[acyl-carrier protein]	C19H34N2O9PRS	C19H33N2O9PRS	-1	Cytosol	C05750	8045	1646			3ooctACP	cpd11490		MNXM28031
C05753[c]	3-Oxodecanoyl-[acp];_x000D_3-Oxodecanoyl-[acyl-carrier protein]	C21H38N2O9PRS	C21H37N2O9PRS	-1	Cytosol	C05753	8048	1634			3odecACP	cpd11487		MNXM26616
C05756[c]	3-Oxododecanoyl-[acp];_x000D_3-Oxododecanoyl-[acyl-carrier protein]	C23H42N2O9PRS	C23H41N2O9PRS	-1	Cytosol	C05756	8051	1637			3oddecACP	cpd11489		MNXM28933
C05762[c]	3-Oxohexadecanoyl-[acp];_x000D_3-Oxohexadecanoyl-[acyl-carrier protein]	C27H50N2O9PRS	C27H49N2O9PRS	-1	Cytosol	C05762	8057	1639			3opalmACP	cpd11485		MNXM4345
C16219[c]	3-Oxostearoyl-[acp];_x000D_3-Oxooctadecanoyl-[acp];_x000D_beta-Ketostearoyl-[acp];_x000D_3-Ketostearoyl-[acp]	C29H54N2O9PRS	C29H53N2O9PRS	-1	Cytosol	C16219	47205527	80386			3ooctdACP			MNXM10102
C20372[c]	3-Ketoglutaryl-[acp] methyl ester;_x000D_3-Ketoglutaryl-[acyl-carrier protein] methyl ester	C6H7O4SR	C17H27N2O11PRS	-1	Cytosol	C20372	163312110				ogmeACP			MNXM000
C20376[c]	3-Ketopimeloyl-[acp] methyl ester;_x000D_3-Ketopimeloyl-[acyl-carrier protein] methyl ester	C8H11O4SR	C19H31N2O11PRS	-1	Cytosol	C20376	163312114				opmeACP			MNXM000
C16220[c]	(R)-3-Hydroxyoctadecanoyl-[acp];_x000D_(R)-3-Hydroxyoctadecanoyl-[acyl-carrier protein];_x000D_(R)-3-Hydroxystearoyl-[acp];_x000D_(R)-3-Hydroxystearoyl-[acyl-carrier protein]	C29H56N2O9PRS	C29H55N2O9PRS	-1	Cytosol	C16220	47205528	80387			3hoctaACP			MNXM3843
C17023[c]	Sulfur donor;_x000D_S-donor	R	R	0	Cytosol	C17023	96023504	80867						MNXM000
C06503[c]	Hydrogenobyrinate a,c diamide;_x000D_Hydrogenobyrinate diamide;_x000D_Hydrogenobyrinic acid a,c-diamide	C45H62N6O12	C45H57N6O12	-5	Cytosol	C06503	8734	27914						MNXM000
C00175[c]	Cobalt ion;_x000D_Cobalt(2+);_x000D_Co2+;_x000D_Co(II)	Co	Co	2	Cytosol	C00175	3475	27638 48828	InChI=1S/Co/q+2			cpd00149	HMDB00608	MNXM90960
C06504[c]	Cob(II)yrinate a,c diamide;_x000D_Cob(II)yrinate diamide;_x000D_Cob(II)yrinic acid a,c-diamide;_x000D_Cobyrinate a,c-diamide;_x000D_Cobyrinic acid a,c-diamide	C45H61CoN6O12	C45H56CoN6O12	-4	Cytosol	C06504	8735	27937						MNXM000
C05774[c]	Cobinamide;_x000D_Cob(I)inamide	C48H72CoN11O8	C48H72CoN11O8	0	Cytosol	C05774	8069	28956					HMDB06902	MNXM000
C06508[c]	Adenosyl cobinamide	C58H84CoN16O11	C58H85CoN16O11	1	Cytosol	C06508	8739	2480					HMDB06903	MNXM000
C06505[c]	Cob(I)yrinate a,c diamide;_x000D_Cob(I)yrinate diamide;_x000D_Cob(I)yrinic acid a,c-diamide	C45H61CoN6O12	C45H56CoN6O12	-5	Cytosol	C06505	8736	28531					HMDB06904	MNXM000
C06506[c]	Adenosyl cobyrinate a,c diamide;_x000D_Adenosyl cobyrinate diamide;_x000D_Adenosylcob(III)yrinic acid a,c-diamide;_x000D_Adenosylcobyrinic acid a,c-diamide	C55H73CoN11O15	C55H68CoN11O15	-4	Cytosol	C06506	8737	2482					HMDB01083	MNXM000
C14819[c]	Fe3+;_x000D_Fe(III);_x000D_Ferric ion;_x000D_Iron(3+)	Fe	Fe	3	Cytosol	C14819	17395817	29034	InChI=1S/Fe/q+3			cpd10516	HMDB12943	MNXM196
C19847[c]	Demethylmenaquinol	C50H72O2	C50H72O2	0	Cytosol	C19847	135626314	55437						MNXM000
C04051[c]	5-Amino-4-imidazolecarboxyamide	C4H6N4O	C4H6N4O	0	Cytosol	C04051	6752	2030					HMDB03192	MNXM000
C04911[c]	D-Galactosyl-N-acetyl-D-galactosaminyl-(N-acetylneuraminyl)-D-galactosyl-D-glucosylceramide;_x000D_GM1;_x000D_GM1a;_x000D_D-Galactosyl-1,3-beta-N-acetyl-D-galactosaminyl-(N-acetylneuraminyl)-D-galactosyl-D-glucosyl-N-acylsphingosine;_x000D_Gal-beta1->3GalNAc-beta1->4(Neu5Ac-alpha2->3)Gal-beta1->4Glc-beta1->1'Cer	C56H96N3O31R	C56H95N3O31R	-1	Cytosol	C04911	7461	18216					HMDB04853	MNXM000
C05403[c]	3-Ketolactose	C12H20O11	C12H20O11	0	Cytosol	C05403	7770	27571					HMDB01030	MNXM000
C05394[c]	3-Keto-beta-D-galactose	C6H10O6	C6H10O6	0	Cytosol	C05394	7764	27453					HMDB01385	MNXM000
C00192[c]	Hydroxylamine;NH2OH	NH3O	NH3O	0	Cytosol	C00192	3492	15429					HMDB03338	MNXM000
C15814[c]	Thiocarboxy-[sulfur-carrier protein];[Sulfur-carrier protein]-Gly-NH-CH2-C(O)SH	C4H7N2O2SR	C4H7N2O2SR	0	Cytosol	C15814	47205139	80102						MNXM164618
C15810[c]	Sulfur-carrier protein;[Sulfur-carrier protein];[Sulfur-carrier protein]-Gly-Gly	C4H7N2O3R	C4H7N2O3R	0	Cytosol	C15810	47205135	80100						MNXM167355
C03688[c]	Apo-[acyl-carrier-protein]	RHO	RHO	0	Cytosol	C03688	6463	16139			apoACP	cpd12370		MNXM2214
C01984[c]	(S)-Mandelate;(S)-2-Hydroxy-2-phenylacetic acid;(S)-2-Hydroxy-2-phenylacetate;(S)-Mandelic acid	C8H8O3	C8H7O3	-1	Cytosol	C01984	5081	17756 32800					HMDB00703	MNXM000
C01983[c]	(R)-Mandelate;(R)-2-Hydroxy-2-phenylacetic acid;(R)-2-Hydroxy-2-phenylacetate;(R)-Mandelic acid	C8H8O3	C8H7O3	-1	Cytosol	C01983	5080	17656 32382	InChI=1S/C8H8O3/c9-7(8(10)11)6-4-2-1-3-5-6/h1-5,7,9H,(H,10,11)/t7-/m1/s1					MNXM1698
C05673[c]	CMP-2-aminoethylphosphonate;CMPciliatine	C11H20N4O10P2	C11H20N4O10P2	0	Cytosol	C05673	7980	3276					HMDB60067	MNXM000
C21214[c]	Dimethylallyl phosphate	C5H11O4P	C5H9O4P	-2	Cytosol	C21214	315431329							MNXM000
C00080[c]	H+;Hydron	H	H	1	Cytosol	C00080	3380	15378 24636			h	cpd00067	HMDB59597	MNXM1
C01068[c]	D-Ribitol 5-phosphate;Ribitol 5-phosphate;L-Ribitol 1-phosphate	C5H13O8P	C5H11O8P	-2	Cytosol	C01068	4307	16246						MNXM000
C03428[c]	Presqualene diphosphate	C30H52O7P2	C30H49O7P2	-3	Cytosol	C03428	6255	15442					HMDB01278	MNXM000
C21116[c]	Hydroxysqualene;12-Hydroxysqualene	C30H50O	C30H50O	0	Cytosol	C21116	312642085							MNXM000
C21027[c]	N-Acetylmuramic acid alpha-1-phosphate;N-Acetylmuramate alpha-1-phosphate;MurNAc alpha-1-phosphate;N-Acetyl-alpha-D-muramate 1-phosphate	C11H20NO11P	C11H17NO11P	-3	Cytosol	C21027	254816252	138229						MNXM000
C00001[c]	H2O;Water	H2O	H2O	0	Cytosol	C00001	3303	15377	InChI=1S/H2O/h1H2		h2o		HMDB02111	MNXM2
C00787[c]	tRNA(Tyr)	R	R	0	Cytosol	C00787	4045	29182			trnatyr			MNXM90668
C02839[c]	L-Tyrosyl-tRNA(Tyr)	C9H9NO2R	C9H10NO2R	1	Cytosol	C02839	5781	29161			tyrtrna			MNXM89822
C01652[c]	tRNA(Trp)	R	R	0	Cytosol	C01652	4801	29181			trnatrp			MNXM90755
C03512[c]	L-Tryptophanyl-tRNA(Trp)	C11H10N2OR	C11H11N2OR	1	Cytosol	C03512	6322	29159			trptrna			MNXM89804
C01651[c]	tRNA(Thr)	R	R	0	Cytosol	C01651	4800	29180			trnathr			MNXM90883
C02992[c]	L-Threonyl-tRNA(Thr)	C4H7NO2R	C4H8NO2R	1	Cytosol	C02992	5901	29163			thrtrna			MNXM89895
C01645[c]	tRNA(Leu)	R	R	0	Cytosol	C01645	4794	29169			trnaleu			MNXM90880
C02047[c]	L-Leucyl-tRNA;L-Leucyl-tRNA(Leu)	C6H11NOR	C6H12NOR	1	Cytosol	C02047	5136	16624			leutrna			MNXM697
C01644[c]	tRNA(Ile)	R	R	0	Cytosol	C01644	4793	29174			trnaile			MNXM90879
C03127[c]	L-Isoleucyl-tRNA(Ile)	C6H11NOR	C6H12NOR	1	Cytosol	C03127	6020	29160			iletrna			MNXM89832
C01646[c]	tRNA(Lys)	R	R	0	Cytosol	C01646	4795	29185			trnalys			MNXM90881
C01931[c]	L-Lysyl-tRNA;L-Lysyl-tRNA(Lys)	C6H12N2OR	C6H14N2OR	2	Cytosol	C01931	5037	16047			lystrna			MNXM89922
C01635[c]	tRNA(Ala)	R	R	0	Cytosol	C01635	4784	29170			trnaala			MNXM89576
C00886[c]	L-Alanyl-tRNA;L-Alanyl-tRNA(Ala)	C3H5NOR	C3H6NOR	1	Cytosol	C00886	4142	17732			alatrna			MNXM90418
C01653[c]	tRNA(Val)	R	R	0	Cytosol	C01653	4802	29183			trnaval			MNXM90885
C02554[c]	L-Valyl-tRNA(Val)	C5H9NOR	C5H9NOR	0	Cytosol	C02554	5555	29164						MNXM90110
C01647[c]	tRNA(Met)	R	R	0	Cytosol	C01647	4796	29173			trnamet			MNXM90882
C02430[c]	L-Methionyl-tRNA;L-Methionyl-tRNA(Met)	C5H9NOSR	C5H10NOSR	1	Cytosol	C02430	5457	16635			mettrna			MNXM90636
C01650[c]	tRNA(Ser)	R	R	0	Cytosol	C01650	4799	29179			trnaser			MNXM91028
C02553[c]	L-Seryl-tRNA(Ser)	C3H5NO2R	C3H6NO2R	1	Cytosol	C02553	5554	29162			sertrna			MNXM90842
C01638[c]	tRNA(Asp)	R	R	0	Cytosol	C01638	4787	29186			trnaasp			MNXM90752
C02984[c]	L-Aspartyl-tRNA(Asp)	C4H5NO3R	C4H5NO3R	0	Cytosol	C02984	5893	29158			asptrna			MNXM90839
C01642[c]	tRNA(Gly)	R	R	0	Cytosol	C01642	4791	29176			trnagly			MNXM90340
C02412[c]	Glycyl-tRNA(Gly)	C2H3NOR	C2H4NOR	1	Cytosol	C02412	5445	29156			glytrna			MNXM89763
C01639[c]	tRNA(Cys)	R	R	0	Cytosol	C01639	4788	29167			trnacys			MNXM162355
C03125[c]	L-Cysteinyl-tRNA(Cys)	C3H5NOSR	C3H6NOSR	1	Cytosol	C03125	6018	29152			cystrna			MNXM155005
C01641[c]	tRNA(Glu)	R	R	0	Cytosol	C01641	4790	29175			trnaglu	cpd11912		MNXM90886
C02987[c]	L-Glutamyl-tRNA(Glu)	C5H7NO3R	C5H7NO3R	0	Cytosol	C02987	5896	29157			glutrna	cpd12227		MNXM89752
C01636[c]	tRNA(Arg)	R	R	0	Cytosol	C01636	4785	29171			trnaarg			MNXM90751
C02163[c]	L-Arginyl-tRNA(Arg)	C6H12N4OR	C6H14N4OR	2	Cytosol	C02163	5239	18366			argtrna			MNXM89870
C01648[c]	tRNA(Phe)	R	R	0	Cytosol	C01648	4797	29184			trnaphe			MNXM90753
C03511[c]	L-Phenylalanyl-tRNA(Phe)	C9H9NOR	C9H10NOR	1	Cytosol	C03511	6321	29153			phetrna			MNXM89802
C01643[c]	tRNA(His)	R	R	0	Cytosol	C01643	4792	29178			trnahis			MNXM90878
C02988[c]	L-Histidyl-tRNA(His)	C6H7N3OR	C6H8N3OR	1	Cytosol	C02988	5897	29155			histrna			MNXM89831
C01640[c]	tRNA(Gln)	R	R	0	Cytosol	C01640	4789	29168			trnagln			MNXM71
C02282[c]	Glutaminyl-tRNA;L-Glutaminyl-tRNA(Gln);Glutaminyl-tRNA(Gln);Gln-tRNA(Gln)	C5H8N2O2R	C5H9N2O2R	1	Cytosol	C02282	5339	29166			glntrna			MNXM89810
C01649[c]	tRNA(Pro)	R	R	0	Cytosol	C01649	4798	29177			trnapro			MNXM90667
C02702[c]	L-Prolyl-tRNA(Pro)	C5H9NOR	C5H8NOR	1	Cytosol	C02702	5665	29154			protrna			MNXM247
C16636[c]	tRNA(Sec)	R	R	0	Cytosol	C16636	51090962							MNXM96150
C06481[c]	L-Seryl-tRNA(Sec)	C3H5NO2R	C3H6NO2R	1	Cytosol	C06481	8712	13170 74589			sertrna[sec]			MNXM90476
C03402[c]	L-Asparaginyl-tRNA(Asn)	C14H23N2O12PR2	C14H24N2O12PR2	1	Cytosol	C03402	6232	29265			asntrna			MNXM89761
C06113[c]	L-Aspartyl-tRNA(Asn)	C4H5NO3R	C4H5NO3R	0	Cytosol	C06113	8375	29151						MNXM89811
C03294[c]	N-Formylmethionyl-Trna	C6H9NO2SR	C6H9NO2SR	0	Cytosol	C03294	6151	17119			fmettrna			MNXM95381
C03741[c]	(S)-4-Amino-5-oxopentanoate;L-Glutamate 1-semialdehyde	C5H9NO3	C5H9NO3	0	Cytosol	C03741	6504	15757	InChI=1S/C5H9NO3/c6-4(3-7)1-2-5(8)9/h3-4H,1-2,6H2,(H,8,9)/t4-/m0/s1		glu1sa	cpd02345		MNXM1453
C00041xt[e]	external L-Alanine;L-2-Aminopropionic acid;L-alpha-Alanine	C3H7NO2	C3H7NO2	0	Extra-organism	C00041	3343	16977	InChI=1S/C3H7NO2/c1-2(4)3(5)6/h2H,4H2,1H3,(H,5,6)/t2-/m0/s1		ala-L	cpd00035	HMDB00161	MNXM32
C00062xt[e]	external L-Arginine;_x000D_(S)-2-Amino-5-guanidinovaleric acid;_x000D_L-Arg	C6H14N4O2	C6H15N4O2	1	Extra-organism	C00062	3362	16467	InChI=1S/C6H14N4O2/c7-4(5(11)12)2-1-3-10-6(8)9/h4H,1-3,7H2,(H,11,12)(H4,8,9,10)/t4-/m0/s1		arg-L	cpd00051		MNXM70
C00152xt[e]	external L-Asparagine;_x000D_2-Aminosuccinamic acid	C4H8N2O3	C4H8N2O3	0	Extra-organism	C00152	3452	17196	InChI=1S/C4H8N2O3/c5-2(4(8)9)1-3(6)7/h2H,1,5H2,(H2,6,7)(H,8,9)/t2-/m0/s1		asn-L	cpd00132	HMDB00168	MNXM147
C00049xt[e]	external L-Aspartate;_x000D_L-Aspartic acid;_x000D_2-Aminosuccinic acid;_x000D_L-Asp	C4H7NO4	C4H6NO4	-1	Extra-organism	C00049	3351	17053	InChI=1S/C4H7NO4/c5-2(4(8)9)1-3(6)7/h2H,1,5H2,(H,6,7)(H,8,9)/t2-/m0/s1		asp-L		HMDB00191	MNXM42
C00097xt[e]	external L-Cysteine;_x000D_L-2-Amino-3-mercaptopropionic acid	C3H7NO2S	C3H7NO2S	0	Extra-organism	C00097	3397	17561	InChI=1S/C3H7NO2S/c4-2(1-7)3(5)6/h2,7H,1,4H2,(H,5,6)/t2-/m0/s1		cys-L	cpd00084		MNXM55
C00491xt[e]	external L-Cystine;_x000D_L-Dicysteine;_x000D_L-alpha-Diamino-beta-dithiolactic acid	C6H12N2O4S2	C6H12N2O4S2	0	Extra-organism	C00491	3774	16283				cpd00381	HMDB00192	MNXM000
C00064xt[e]	external L-Glutamine;_x000D_L-2-Aminoglutaramic acid	C5H10N2O3	C5H10N2O3	0	Extra-organism	C00064	3364	18050	InChI=1S/C5H10N2O3/c6-3(5(9)10)1-2-4(7)8/h3H,1-2,6H2,(H2,7,8)(H,9,10)/t3-/m0/s1		gln-L	cpd00053	HMDB00641	MNXM37
C00025xt[e]	external L-Glutamate;_x000D_L-Glutamic acid;_x000D_L-Glutaminic acid;_x000D_Glutamate	C5H9NO4	C5H8NO4	-1	Extra-organism	C00025	3327	16015	InChI=1S/C5H9NO4/c6-3(5(9)10)1-2-4(7)8/h3H,1-2,6H2,(H,7,8)(H,9,10)/t3-/m0/s1		glu-L		HMDB00148	MNXM89557
C00037xt[e]	external Glycine;_x000D_Aminoacetic acid;_x000D_Gly	C2H5NO2	C2H5NO2	0	Extra-organism	C00037	3339	15428	InChI=1S/C2H5NO2/c3-1-2(4)5/h1,3H2,(H,4,5)		gly	cpd00033	HMDB00123	MNXM29
C00135xt[e]	external L-Histidine;_x000D_(S)-alpha-Amino-1H-imidazole-4-propionic acid	C6H9N3O2	C6H9N3O2	0	Extra-organism	C00135	3435		InChI=1S/C6H9N3O2/c7-5(6(10)11)1-4-2-8-3-9-4/h2-3,5H,1,7H2,(H,8,9)(H,10,11)/t5-/m0/s1		his-L	cpd00119	HMDB00177	MNXM134
C00407xt[e]	external L-Isoleucine;_x000D_2-Amino-3-methylvaleric acid	C6H13NO2	C6H13NO2	0	Extra-organism	C00407	3697	17191	InChI=1S/C6H13NO2/c1-3-4(2)5(7)6(8)9/h4-5H,3,7H2,1-2H3,(H,8,9)/t4-,5-/m0/s1		ile-L	cpd00322	HMDB00172	MNXM231
C00123xt[e]	external L-Leucine;_x000D_2-Amino-4-methylvaleric acid;_x000D_(2S)-alpha-2-Amino-4-methylvaleric acid;_x000D_(2S)-alpha-Leucine	C6H13NO2	C6H13NO2	0	Extra-organism	C00123	3423	15603	InChI=1S/C6H13NO2/c1-4(2)3-5(7)6(8)9/h4-5H,3,7H2,1-2H3,(H,8,9)/t5-/m0/s1		leu-L	cpd00107	HMDB00687	MNXM140
C00047xt[e]	external L-Lysine;_x000D_Lysine acid;_x000D_2,6-Diaminohexanoic acid	C6H14N2O2	C6H15N2O2	1	Extra-organism	C00047	3349	18019	InChI=1S/C6H14N2O2/c7-4-2-1-3-5(8)6(9)10/h5H,1-4,7-8H2,(H,9,10)/t5-/m0/s1		lys-L		HMDB00182	MNXM78
C00073xt[e]	external L-Methionine;_x000D_Methionine;_x000D_L-2-Amino-4methylthiobutyric acid	C5H11NO2S	C5H11NO2S	0	Extra-organism	C00073	3373	16643	InChI=1S/C5H11NO2S/c1-9-3-2-4(6)5(7)8/h4H,2-3,6H2,1H3,(H,7,8)/t4-/m0/s1		met-L			MNXM61
C00079xt[e]	external L-Phenylalanine;_x000D_(S)-alpha-Amino-beta-phenylpropionic acid	C9H11NO2	C9H11NO2	0	Extra-organism	C00079	3379	17295	InChI=1S/C9H11NO2/c10-8(9(11)12)6-7-4-2-1-3-5-7/h1-5,8H,6,10H2,(H,11,12)/t8-/m0/s1		phe-L	cpd00066	HMDB00159	MNXM97
C00148xt[e]	external L-Proline;_x000D_2-Pyrrolidinecarboxylic acid	C5H9NO2	C5H9NO2	0	Extra-organism	C00148	3448	17203	InChI=1S/C5H9NO2/c7-5(8)4-2-1-3-6-4/h4,6H,1-3H2,(H,7,8)/t4-/m0/s1		pro-L	cpd00129		MNXM114
C00065xt[e]	external L-Serine;_x000D_L-2-Amino-3-hydroxypropionic acid;_x000D_L-3-Hydroxy-alanine;_x000D_Serine	C3H7NO3	C3H7NO3	0	Extra-organism	C00065	3365	17115			ser-L		HMDB00187	MNXM000
C00188xt[e]	external L-Threonine;_x000D_2-Amino-3-hydroxybutyric acid	C4H9NO3	C4H9NO3	0	Extra-organism	C00188	4319	9533	InChI=1S/C4H9NO3/c1-2(6)3(5)4(7)8/h2-3,6H,5H2,1H3,(H,7,8)/t2-,3+/m1/s1		thr-L	cpd00161	HMDB00167	MNXM142
C00078xt[e]	external L-Tryptophan;_x000D_Tryptophan;_x000D_(S)-alpha-Amino-beta-(3-indolyl)-propionic acid	C11H12N2O2	C11H12N2O2	0	Extra-organism	C00078	3488	16857	InChI=1S/C11H12N2O2/c12-9(11(14)15)5-7-6-13-10-4-2-1-3-8(7)10/h1-4,6,9,13H,5,12H2,(H,14,15)/t9-/m0/s1		trp-L		HMDB00929	MNXM94
C00082xt[e]	external L-Tyrosine;_x000D_(S)-3-(p-Hydroxyphenyl)alanine;_x000D_(S)-2-Amino-3-(p-hydroxyphenyl)propionic acid;_x000D_Tyrosine	C9H11NO3	C9H11NO3	0	Extra-organism	C00082	3382	17895	InChI=1S/C9H11NO3/c10-8(9(12)13)5-6-1-3-7(11)4-2-6/h1-4,8,11H,5,10H2,(H,12,13)/t8-/m0/s1		tyr-L		HMDB00158	MNXM76
C00183xt[e]	external L-Valine;_x000D_2-Amino-3-methylbutyric acid	C5H11NO2	C5H11NO2	0	Extra-organism	C00183	3483	16414	InChI=1S/C5H11NO2/c1-3(2)4(6)5(7)8/h3-4H,6H2,1-2H3,(H,7,8)/t4-/m0/s1		val-L	cpd00156	HMDB00883	MNXM199
C00084xt[e]	external Acetaldehyde;_x000D_Ethanal	C2H4O	C2H4O	0	NA	C00084	3384	15343	InChI=1S/C2H4O/c1-2-3/h2H,1H3		acald	cpd00071		MNXM75
C00466xt[e]	external Acetoin;_x000D_2-Acetoin;_x000D_3-Hydroxybutan-2-one;_x000D_3-Hydroxy-2-butanone;_x000D_Dimethylketol	C4H8O2	C4H8O2	0	Extra-organism	C00466	3750	15688	InChI=1S/C4H8O2/c1-3(5)4(2)6/h3,5H,1-2H3				HMDB03243	MNXM1268
C00033xt[e]	external Acetate;_x000D_Acetic acid;_x000D_Ethanoic acid	C2H4O2	C2H3O2	-1	Extra-organism	C00033	3335	15366	InChI=1S/C2H4O2/c1-2(3)4/h1H3,(H,3,4)		ac	cpd00029		MNXM26
Biomass[e]	Biomass	R	R	0	Extra-organism	Biomass								MNXM000
C00011xt[e]	external CO2;_x000D_Carbon dioxide	CO2	CO2	0	Extra-organism	C00011	3313	16526	InChI=1S/CO2/c2-1-3		co2	cpd00011		MNXM13
C00133xt[e]	external D-Alanine;_x000D_D-2-Aminopropionic acid;_x000D_D-Ala	C3H7NO2	C3H7NO2	0	Extra-organism	C00133	3433	15570	InChI=1S/C3H7NO2/c1-2(4)3(5)6/h2H,4H2,1H3,(H,5,6)/t2-/m1/s1		ala-D	cpd00117	HMDB01310	MNXM156
C00184xt[e]	external Glycerone;_x000D_external Dihydroxyacetone;_x000D_1,3-Dihydroxyacetone;_x000D_1,3-Dihydroxy-2-propanone;_x000D_1,3-Dihydroxypropan-2-one	C3H6O3	C3H6O3	0	Extra-organism	C00184	3484	16016	InChI=1S/C3H6O3/c4-1-3(6)2-5/h4-5H,1-2H2		dha	cpd00157	HMDB01882	MNXM460
C00469xt[e]	external Ethanol;_x000D_Ethyl alcohol;_x000D_Methylcarbinol	C2H6O	C2H6O	0	Extra-organism	C00469	3752	16236	InChI=1S/C2H6O/c1-2-3/h3H,2H2,1H3		etoh	cpd00363	HMDB00108	MNXM303
C00058xt[e]	external Formate;_x000D_Methanoic acid;_x000D_Formic acid	CH2O2	CH1O2	-1	Extra-organism	C00058	3358	15740 30751	InChI=1S/CH2O2/c2-1-3/h1H,(H,2,3)		for	cpd00047		MNXM39
C00095xt[e]	external D-Fructose;_x000D_Levulose;_x000D_Fruit sugar;_x000D_D-arabino-Hexulose	C6H12O6	C6H12O6	0	Extra-organism	C00095	3395	15824 37721			fru			MNXM000
C00122xt[e]	external Fumarate;_x000D_Fumaric acid;_x000D_trans-Butenedioic acid	C4H4O4	C4H2O4	-2	Extra-organism	C00122	3422	18012	InChI=1S/C4H4O4/c5-3(6)1-2-4(7)8/h1-2H,(H,5,6)(H,7,8)/b2-1+		fum	cpd00106	HMDB00134	MNXM93
C00031xt[e]	external D-Glucose;_x000D_Grape sugar;_x000D_Dextrose;_x000D_Glucose;_x000D_D-Glucopyranose	C6H12O6	C6H12O6	0	Extra-organism	C00031	3333	4167			glc-D		HMDB00122	MNXM000
C00116xt[e]	external Glycerol;_x000D_Glycerin;_x000D_1,2,3-Trihydroxypropane;_x000D_1,2,3-Propanetriol	C3H8O3	C3H8O3	0	Extra-organism	C00116	3416	17754	InChI=1S/C3H8O3/c4-1-3(6)2-5/h3-6H,1-2H2		glyc	cpd00100	HMDB00131	MNXM89612
C00282xt[e]	Externl Hydrogen;_x000D_H2	H2	H2	0	Extra-organism	C00282	3577	18276			h2		HMDB01362	MNXM000
C00238xt[e]	external Potassium cation;_x000D_K+;_x000D_Potassium(1+);_x000D_Potassium ion	K	K	1	Extra-organism	C00238	3537	29103	InChI=1S/K/q+1		k	cpd00205	HMDB00586	MNXM95
C00256xt[e]	external (R)-Lactate;_x000D_D-Lactate;_x000D_D-Lactic acid;_x000D_D-2-Hydroxypropanoic acid;_x000D_D-2-Hydroxypropionic acid	C3H6O3	C3H5O3	-1	Extra-organism	C00256	3555	42111	InChI=1S/C3H6O3/c1-2(4)3(5)6/h2,4H,1H3,(H,5,6)/t2-/m1/s1		lac-D	cpd00221	HMDB01311	MNXM285
C00149xt[e]	external (S)-Malate;_x000D_L-Malate;_x000D_L-Apple acid;_x000D_L-Malic acid;_x000D_L-2-Hydroxybutanedioic acid;_x000D_Malate;_x000D_Malic acid	C4H6O5	C4H4O5	-2	Extra-organism	C00149	3449	30797			mal-L		HMDB00156	MNXM000
C01330xt[e]	external Sodium cation;_x000D_Na+;_x000D_Sodium(1+);_x000D_Sodium ion	Na	Na	1	Extra-organism	C01330	4541	29101	InChI=1S/Na/q+1		na1	cpd00971	HMDB00588	MNXM27
C00009xt[e]	external Orthophosphate;_x000D_Phosphate;_x000D_Phosphoric acid;_x000D_Orthophosphoric acid	H3PO4	HO4P	-2	Extra-organism	C00009	3311	18367 26078	InChI=1S/H3O4P/c1-5(2,3)4/h(H3,1,2,3,4)		pi	cpd00009	HMDB02142	MNXM9
C00864xt[e]	external Pantothenate;_x000D_Pantothenic acid;_x000D_(R)-Pantothenate	C9H17NO5	C9H16NO5	-1	Extra-organism	C00864	4121	29032 46905 7916	InChI=1S/C9H17NO5/c1-9(2,5-11)7(14)8(15)10-4-3-6(12)13/h7,11,14H,3-5H2,1-2H3,(H,10,15)(H,12,13)/t7-/m0/s1		pnto-R	cpd00644	HMDB00210	MNXM364
C00007xt[e]	external Oxygen;_x000D_O2	O2	O2	0	Extra-organism	C00007	3309	15379	InChI=1S/O2/c1-2		o2	cpd00007	HMDB01377	MNXM4
C00014xt[e]	external Ammonia;_x000D_NH3	NH3	NH4	1	Extra-organism	C00014	3316	16134			nh4		HMDB00051	MNXM000
C00253xt[e]	external Nicotinate;_x000D_Nicotinic acid;_x000D_Niacin;_x000D_3-Pyridinecarboxylic acid	C6H5NO2	C6H4NO2	-1	Extra-organism	C00253	3552	15940	InChI=1S/C6H5NO2/c8-6(9)5-2-1-3-7-4-5/h1-4H,(H,8,9)		nac	cpd00218	HMDB01488	MNXM274
C00042xt[e]	external Succinate;_x000D_Succinic acid;_x000D_Butanedionic acid;_x000D_Ethylenesuccinic acid	C4H6O4	C4H4O4	-2	Extra-organism	C00042	3344	15741	InChI=1S/C4H6O4/c5-3(6)1-2-4(7)8/h1-2H2,(H,5,6)(H,7,8)		succ	cpd00036	HMDB00254	MNXM25
C00089xt[e]	external Sucrose;_x000D_Cane sugar;_x000D_Saccharose;_x000D_1-alpha-D-Glucopyranosyl-2-beta-D-fructofuranoside	C12H22O11	C12H22O11	0	Extra-organism	C00089	3389	17992	InChI=1S/C12H22O11/c13-1-4-6(16)8(18)9(19)11(21-4)23-12(3-15)10(20)7(17)5(2-14)22-12/h4-11,13-20H,1-3H2/t4-,5-,6-,7-,8+,9-,10+,1... <Preview truncated at 128 characters>		sucr	cpd00076	HMDB00258	MNXM167
C00794xt[e]	external D-Sorbitol;_x000D_D-Glucitol;_x000D_L-Gulitol;_x000D_Sorbitol	C6H14O6	C6H14O6	0	Extra-organism	C00794	4052	17924	InChI=1S/C6H14O6/c7-1-3(9)5(11)6(12)4(10)2-8/h3-12H,1-2H2/t3-,4+,5-,6-/m1/s1		sbt	cpd00588	HMDB00247	MNXM469
C00059xt[e]	external Sulfate;_x000D_Sulfuric acid	H2SO4	SO4	-2	Extra-organism	C00059	3359	16189 26836	InChI=1S/H2O4S/c1-5(2,3)4/h(H2,1,2,3,4)		so4	cpd00048	HMDB01448	MNXM58
C00198xt[e]	external D-Glucono-1,5-lactone;_x000D_Gluconic lactone;_x000D_Gluconic acid lactone;_x000D_1,5-Gluconolactone;_x000D_delta-Gluconolactone;_x000D_D-Gluconolactone;_x000D_Gluconolactone	C6H10O6	C6H10O6	0	Extra-organism	C00198	3498	16217	InChI=1S/C6H10O6/c7-1-2-3(8)4(9)5(10)6(11)12-2/h2-5,7-10H,1H2/t2-,3-,4+,5-/m1/s1		gllc		HMDB00150	MNXM339
C00001xt[e]	external H2O;Water	H2O	H2O	0	Extra-organism	C00001	3303	15377	InChI=1S/H2O/h1H2		h2o		HMDB02111	MNXM2
C00257xt[e]	external D-Gluconic acid;_x000D_D-Gluconate;_x000D_D-gluco-Hexonic acid	C6H12O7	C6H11O7	-1	Extra-organism	C00257	3556	33198			glcn	cpd00222	HMDB00625	MNXM000
C00789[c]	CDP-ribitol;CDP-L-ribitol;CDP 5-ester with D-ribitol	C14H25N3O15P2	C14H23N3O15P2	-2	Cytosol	C00789	4047	16022						MNXM000
C01146[c]	2-Hydroxy-3-oxopropanoate;Tartronate semialdehyde	C3H4O4	C3H3O4	-1	Cytosol	NA								MNXM000
C00080xt[e]	external H+;Hydron	H	H	1	Extra-organism	C00080	3380	15378 24636			h	cpd00067	HMDB59597	MNXM1
C03393[c]	4-Phospho-D-erythronate;4-Phosphoerythronate	C4H9O8P	C4H6O8P	-3	Cytosol	C03393	6224	49003	InChI=1S/C4H9O8P/c5-2(3(6)4(7)8)1-12-13(9,10)11/h2-3,5-6H,1H2,(H,7,8)(H2,9,10,11)/t2-,3-/m1/s1		4per			MNXM1407
C01087[c]	(R)-2-Hydroxyglutarate;(R)-Hydroxyglutarate	C5H8O5	C5H6O5	-2	Cytosol	C01087	4322	15801 32796					HMDB00606	MNXM000
C04419[c]	Carboxybiotin-carboxyl-carrier protein;[Biotin carboxyl-carrier protein]-carboxybiotin-N6-L-lysine;[Biotin carboxyl-carrier protein]-N6-carboxybiotinyl-L-lysine	R	R	-1	Cytosol	C04419	7051					cpd12543		MNXM5655
C04735[c]	Apo-[acetyl-CoA:carbon-dioxide ligase (ADP-forming)];Apo-[acetyl-CoA carboxylase]	C7H13N3O2R2	C7H13N3O2R2	0	Cytosol	C04735	7306							MNXM000
C04681[c]	[Acetyl-CoA:carbon-dioxide ligase (ADP-forming)];Holo-[acetyl-CoA:carbon-dioxide ligase (ADP-forming)];Biotin-[acetyl CoA:carbon-dioxide ligase (ADP-forming)]; Holo-[acetyl-CoA carboxylase];Biotin-[acetyl-CoA carboxylase]	C17H27N5O4SR2	C17H27N5O4SR2	0	Cytosol	C04681	7262							MNXM000
C01847[c]	Reduced FMN;FMNH2	C17H23N4O9P	C17H22N4O9P	-1	Cytosol	C01847	4964	16048				cpd01270	HMDB01142	MNXM000
C21215[c]	Prenylated FMNH2;Reduced prFMN	C22H31N4O9P	C22H29N4O9P	-2	Cytosol	C21215	315431330							MNXM000
C00282[c]	Hydrogen;_x000D_H2	H2	H2	0	Cytosol	C00282	3577	18276			h2		HMDB01362	MNXM000
C01769xt[e]	external (S)-Acetoin;_x000D_(S)-2-Acetoin	C4H8O2	C4H8O2	0	Extra-organism	C01769	4902	15687 15688	InChI=1S/C4H8O2/c1-3(5)4(2)6/h3,5H,1-2H3/t3-/m0/s1		actin			MNXM1967
C00305xt[e]	external Magnesium cation;Mg2+;Magnesium(2+);Magnesium ion	Mg	Mg	-2	Extra-organism	C00305	3599	18420 25107	InChI=1S/Mg/q+2		mg2	cpd00254	HMDB00547	MNXM653
C00305[c]	Magnesium cation;Mg2+;Magnesium(2+);Magnesium ion	Mg	Mg	-2	Cytosol	C00305	3599	18420 25107	InChI=1S/Mg/q+2		mg2	cpd00254	HMDB00547	MNXM653
C00212xt[e]	external Adenosine	C10H13N5O4	C10H13N5O4	0	Extra-organism	C00212	3512	16335	InChI=1S/C10H13N5O4/c11-8-5-9(13-2-12-8)15(3-14-5)10-7(18)6(17)4(1-16)19-10/h2-4,6-7,10,16-18H,1H2,(H2,11,12,13)/t4-,6-,7-,10-/m... <Preview truncated at 128 characters>		adn	cpd00182	HMDB00050	MNXM212
C00147xt[e]	external Adenine;_x000D_6-Aminopurine	C5H5N5	C5H5N5	0	Extra-organism	C00147	3447	16708	InChI=1S/C5H5N5/c6-4-3-5(9-1-7-3)10-2-8-4/h1-2H,(H3,6,7,8,9,10)		ade	cpd00128	HMDB00034	MNXM168
C00242xt[e]	external Guanine;_x000D_2-Amino-6-hydroxypurine	C5H5N5O	C5H5N5O	0	Extra-organism	C00242	3541	16235	InChI=1S/C5H5N5O/c6-5-9-3-2(4(11)10-5)7-1-8-3/h1H,(H4,6,7,8,9,10,11)		gua	cpd00207	HMDB00132	MNXM259
C00255xt[e]	external Riboflavin;_x000D_Lactoflavin;_x000D_7,8-Dimethyl-10-ribitylisoalloxazine;_x000D_Vitamin B2	C17H20N4O6	C17H20N4O6	0	Extra-organism	C00255	3554	17015	InChI=1S/C17H20N4O6/c1-7-3-9-10(4-8(7)2)21(5-11(23)14(25)12(24)6-22)15-13(18-9)16(26)20-17(27)19-15/h3-4,11-12,14,22-25H,5-6H2,1... <Preview truncated at 128 characters>		ribflv	cpd00220	HMDB00244	MNXM270
C00214xt[e]	external Thymidine;_x000D_Deoxythymidine	C10H14N2O5	C10H14N2O5	0	Extra-organism	C00214	3514	17748	InChI=1S/C10H14N2O5/c1-5-3-12(10(16)11-9(5)15)8-2-6(14)7(4-13)17-8/h3,6-8,13-14H,2,4H2,1H3,(H,11,15,16)/t6-,7+,8+/m0/s1		thymd	cpd00184	HMDB00273	MNXM420
C00299xt[e]	external Uridine	C9H12N2O6	C9H12N2O6	0	Extra-organism	C00299	3593	16704	InChI=1S/C9H12N2O6/c12-3-4-6(14)7(15)8(17-4)11-2-1-5(13)10-9(11)16/h1-2,4,6-8,12,14-15H,3H2,(H,10,13,16)/t4-,6-,7-,8-/m1/s1		uri	cpd00249	HMDB00296	MNXM288
C00475xt[e]	external Cytidine	C9H13N3O5	C9H13N3O5	0	Extra-organism	C00475	3758	17562	InChI=1S/C9H13N3O5/c10-5-1-2-12(9(16)11-5)8-7(15)6(14)4(3-13)17-8/h1-2,4,6-8,13-15H,3H2,(H2,10,11,16)/t4-,6-,7-,8-/m1/s1		cytd	cpd00367	HMDB00089	MNXM338
C00559xt[e]	external Deoxyadenosine;_x000D_2'-Deoxyadenosine	C10H13N5O3	C10H13N5O3	0	Extra-organism	C00559	3839	17256	InChI=1S/C10H13N5O3/c11-9-8-10(13-3-12-9)15(4-14-8)7-1-5(17)6(2-16)18-7/h3-7,16-17H,1-2H2,(H2,11,12,13)/t5-,6+,7+/m0/s1		dad-2	cpd00438	HMDB00101	MNXM625
C00881xt[e]	external Deoxycytidine;_x000D_2'-Deoxycytidine	C9H13N3O4	C9H13N3O4	0	Extra-organism	C00881	4137	15698	InChI=1S/C9H13N3O4/c10-7-1-2-12(9(15)11-7)8-3-5(14)6(4-13)16-8/h1-2,5-6,8,13-14H,3-4H2,(H2,10,11,15)/t5-,6+,8+/m0/s1		dcyt	cpd00654	HMDB00014	MNXM704
C00022xt[e]	external Pyruvate;_x000D_Pyruvic acid;_x000D_2-Oxopropanoate;_x000D_2-Oxopropanoic acid;_x000D_Pyroracemic acid	C3H4O3	C3H3O3	-1	Extra-organism	C00022	3324	32816	InChI=1S/C3H4O3/c1-2(4)3(5)6/h1H3,(H,5,6)		pyr	cpd00020	HMDB00243	MNXM23
C00093xt[e]	external sn-Glycerol 3-phosphate;_x000D_Glycerophosphoric acid;_x000D_D-Glycerol 1-phosphate	C3H9O6P	C3H7O6P	-2	Extra-organism	C00093	3393	15978			glyc3p		HMDB00126	MNXM000
C00251xt[e]	external Chorismate;_x000D_Chorismic acid;_x000D_(3R,4R)-3-[(1-Carboxyethenyl)oxy]-4-hydroxycyclohexa-1,5-diene-1-carboxylate	C10H10O6	C10H8O6	-2	Extra-organism	C00251	3550	17333	InChI=1S/C10H10O6/c1-5(9(12)13)16-8-4-6(10(14)15)2-3-7(8)11/h2-4,7-8,11H,1H2,(H,12,13)(H,14,15)/t7-,8-/m1/s1		chor	cpd00216	HMDB12199	MNXM337
C00294xt[e]	external Inosine	C10H12N4O5	C10H12N4O5	0	Extra-organism	C00294	3588	17596	InChI=1S/C10H12N4O5/c15-1-4-6(16)7(17)10(19-4)14-3-13-5-8(14)11-2-12-9(5)18/h2-4,6-7,10,15-17H,1H2,(H,11,12,18)/t4-,6-,7-,10-/m1... <Preview truncated at 128 characters>		ins	cpd00246		MNXM334
C00244[c]	Nitrate;Nitric acid	HNO3	NO3	-1	Cytosol	C00244	3543	48107			no3	cpd00209	HMDB02878	MNXM000
C00088[c]	Nitrite	HNO2	NO2	-1	Cytosol	C00088	3388	16301 25567			no2	cpd00075	HMDB02786	MNXM000
C04236[c]	(2S)-2-Isopropyl-3-oxosuccinate;3-Carboxy-4-methyl-2-oxopentanoate;2-Oxo-4-methyl-3-carboxypentanoate	C7H10O5	C7H8O5	-2	Cytosol	C04236	6905	1467	InChI=1S/C7H10O5/c1-3(2)4(6(9)10)5(8)7(11)12/h3-4H,1-2H3,(H,9,10)(H,11,12)/t4-/m0/s1		3c4mop	cpd02605	HMDB12149	MNXM1602
C00576[c]	Betaine aldehyde	C5H12NO	C5H13NO	1	Cytosol	C00576	3855	15710	InChI=1S/C5H12NO/c1-6(2,3)4-5-7/h5H,4H2,1-3H3/q+1			cpd00447	HMDB01252	MNXM457
C00243xt[e]	external Lactose;_x000D_1-beta-D-Galactopyranosyl-4-D-glucopyranose;_x000D_beta-D-Gal-(1->4)-D-Glc;_x000D_Milk sugar	C12H22O11	C12H22O11	0	Extra-organism	C00243	3542	17716 36219				cpd00208	HMDB00186	MNXM000
C00124xt[e]	external D-Galactose;_x000D_D-Galactopyranose	C6H12O6	C6H12O6	0	Extra-organism	C00124	3424	4139				cpd00108		MNXM000
C03274[c]	Glycerophosphoglycerol	C6H15O8P	C6H14O8P	-1	Cytosol	C03274	6135	5457	InChI=1S/C6H15O8P/c7-1-5(9)3-13-15(11,12)14-4-6(10)2-8/h5-10H,1-4H2,(H,11,12)		g3pg	cpd02090		MNXM598
C02804[c]	5-Hydroxypentanoate	C5H10O3	C5H9O3	-1	Cytosol	C02804	5754	16230 45564						MNXM000
C03239[c]	6-Amino-2-oxohexanoate;2-Oxo-6-aminocaproate	C6H11NO3	C6H11NO3	0	Cytosol	C03239	6109	17534	InChI=1S/C6H11NO3/c7-4-2-1-3-5(8)6(9)10/h1-4,7H2,(H,9,10)			cpd02074	HMDB12151	MNXM916
C04294[c]	5-(2-Hydroxyethyl)-4-methylthiazole;4-Methyl-5-(2'-hydroxyethyl)-thiazole;4-Methyl-5-(2-hydroxyethyl)-thiazoleC6H9NOS	C6H9NOS	C6H9NOS	0	Cytosol	C04294	6954	17957	InChI=1S/C6H9NOS/c1-5-6(2-3-8)9-4-7-5/h4,8H,2-3H2,1H3			cpd02636	HMDB32985	MNXM962
C05802[c]	2-Hexaprenyl-6-methoxyphenol	C37H56O2	C37H56O2	0	Cytosol	C05802	8097	1109					HMDB06817	MNXM000
C00244xt[e]	external Nitrate;Nitric acid	HNO3	NO3	-1	Extra-organism	C00244	3543	48107			no3	cpd00209	HMDB02878	MNXM000
C01242[c]	S-Aminomethyldihydrolipoylprotein;[Protein]-S8-aminomethyldihydrolipoyllysine;H-Protein-S-aminomethyldihydrolipoyllysine	C9H19N2OS2R	C9H19N2OS2R	0	Cytosol	C01242	4463	16882						MNXM81221
C14818xt[e]	external Fe2+;_x000D_Fe(II);_x000D_Ferrous ion;_x000D_Iron(2+)	Fe	Fe	2	Extra-organism	C14818	17395816	29033	InChI=1S/Fe/q+2			cpd10515	HMDB00692	MNXM111
C02320[c]	R-S-Glutathione	C10H16N3O6SR	C10H16N3O6SR	0	Cytosol	C02320	5373	17021						MNXM3350
C00641[c]	1,2-Diacyl-sn-glycerol;1,2-Diacylglycerol;L-1,2-Diacylglycerol	C5H6O5R2	C5H6O5R2	0	Cytosol	C00641	3914	17815						MNXM000
C01277[c]	1-Phosphatidyl-1D-myo-inositol 4-phosphate;Phosphatidylinositol 4-phosphate;1,2-Diacyl-sn-glycero-3-phospho-(1'-myo-inositol-4'-phosphate)	C11H18O16P2R2	C11H18O16P2R2	0	Cytosol	C01277	4496	17526						MNXM000
C01220[c]	1D-myo-Inositol 1,4-bisphosphate;D-myo-Inositol 1,4 bisphosphate;myo-Inositol 1,4-bisphosphate;Inositol 1,4 bisphosphate	C6H14O12P2	C6H14O12P2	0	Cytosol	C01220	4442	17816					HMDB00968	MNXM000
C04637[c]	1-Phosphatidyl-D-myo-inositol 4,5-bisphosphate;1-Phosphatidyl-1D-myo-inositol 4,5-bisphosphate;Phosphatidyl-myo-inositol 4,5-bisphosphate;Phosphatidylinositol-4,5-bisphosphate;1,2-Diacyl-sn-glycero-3-phospho-(1'-myo-inositol-4',5'-bisphosphate)	C11H19O19P3R2	C11H19O19P3R2	0	Cytosol	C04637	7226	18348						MNXM000
C01245[c]	D-myo-Inositol 1,4,5-trisphosphate;1D-myo-Inositol 1,4,5-trisphosphate;Inositol 1,4,5-trisphosphate;Ins(1,4,5)P3	C6H15O15P3	C6H15O15P3	0	Cytosol	C01245	4466	16595					HMDB01498	MNXM000
C03557[c]	2-Aminoethylphosphonate;(2-Aminoethyl)phosphonate;Ciliatine	C2H8NO3P	C2H8NO3P	0	Cytosol	C03557	6353	15573					HMDB11747	MNXM000
C03167[c]	Phosphonoacetaldehyde;2-Phosphonoacetaldehyde;2-Oxoethylphosphonate	C2H5O4P	C2H5O4P	0	Cytosol	C03167	6050	18124						MNXM000
C01278[c]	2-Carboxy-2,5-dihydro-5-oxofuran-2-acetate;5-Carboxy-2,5-dihydro-2-oxofuran-5-acetate;4-Carboxymuconolactone;gamma-Carboxymuconolactone	C7H6O6	C7H6O6	0	Cytosol	C01278	4497	16993						MNXM000
C02999[c]	N-Acetylmuramoyl-Ala;N-Acetyl-D-muramoyl-L-alanine	C14H24N2O9	C14H24N2O9	0	Cytosol	C02999	5908	28920				cpd01923	HMDB60494	MNXM000
C02713[c]	N-Acetylmuramate;N-Acetylmuramic acid;N-Acetyl-D-muramoate	C11H19NO8	C11H19NO8	0	Cytosol	C02713	5676	21615 28881					HMDB60493	MNXM000
C00760[c]	Cellulose, (1,4-beta-D-Glucosyl)n; 1,4-beta-D-Glucan; Microcrystalline cellulose	C6H10O5	C6H10O5	0	Cytosol	C00760	4022	18246			cel1		HMDB06944	MNXM000
C007601[c]	Cellulose, (1,4-beta-D-Glucosyl)n+1;	C12H20O10	C12H20O10	0	Cytosol	C007601	4022	18246						MNXM000
C00089[c]	Sucrose;_x000D_Cane sugar;_x000D_Saccharose;_x000D_1-alpha-D-Glucopyranosyl-2-beta-D-fructofuranoside	C12H22O11	C12H22O11	0	Cytosol	C00089	3389	17992	InChI=1S/C12H22O11/c13-1-4-6(16)8(18)9(19)11(21-4)23-12(3-15)10(20)7(17)5(2-14)22-12/h4-11,13-20H,1-3H2/t4-,5-,6-,7-,8+,9-,10+,1... <Preview truncated at 128 characters>		sucr	cpd00076	HMDB00258	MNXM167
C00181[c]	D-Xylose;Wood sugar	C5H10O5	C5H10O5	0	Cytosol	C00181	3481	15936 53455
C00310[c]	D-Xylulose;D-threo-Pentulose;D-Lyxulose	C5H10O5	C5H10O5	0	Cytosol	C00310	3604	17140				cpd00259
C00259[c]	L-Arabinose;L-Arabinopyranose	C5H10O5	C5H10O5	0	Cytosol	C00259	3558	17535
C00309[c]	D-Ribulose;D-erythro-2-Pentulose;D-Arabinoketose;D-Arabinulose;D-Riboketose	C5H10O5	C5H10O5	0	Cytosol	C00309	3603	17173				cpd00258
C00508[c]	L-Ribulose;L-erythro-Pentulose;L-Arabinoketose;L-Arabinulose;L-Riboketose	C5H10O5	C5H10O5	0	Cytosol	C00508	3791	16880				cpd00397
C01101[c]	L-Ribulose 5-phosphate	C5H11O8P	C5H9O8P	-2	Cytosol	C01101	4335	17666				cpd00808
C00379[c]	Xylitol	C5H12O5	C5H12O5	0	Cytosol	C00379	3669	17151
C05432[c]	Lycopene;all-trans-Lycopene	C40H56	C40H56	0	Cytosol	C05432	7796	15948	InChI=1S/C40H56/c1-33(2)19-13-23-37(7)27-17-31-39(9)29-15-25-35(5)21-11-12-22-36(6)26-16-30-40(10)32-18-28-38(8)24-14-20-34(3)4/... <Preview truncated at 128 characters>
C02094[c]	beta-Carotene;all-trans-beta-Carotene	C40H56	C40H56	0	Cytosol	C02094	5178	17579	InChI=1S/C40H56/c1-31(19-13-21-33(3)25-27-37-35(5)23-15-29-39(37,7)8)17-11-12-18-32(2)20-14-22-34(4)26-28-38-36(6)24-16-30-40(38... <Preview truncated at 128 characters>
C05435[c]	gamma-Carotene	C40H56	C40H56	0	Cytosol	C05435	7799	27740	InChI=1S/C40H56/c1-32(2)18-13-21-35(5)24-15-26-36(6)25-14-22-33(3)19-11-12-20-34(4)23-16-27-37(7)29-30-39-38(8)28-17-31-40(39,9)... <Preview truncated at 128 characters>
C03044[c]	(R,R)-Butane-2,3-diol;(R,R)-2,3-Butanediol;(R,R)-2,3-Butylene glycol	C4H10O2	C4H10O2	0	Cytosol	C03044	5947	16982				cpd01947
C00259xt[e]	external L-Arabinose;L-Arabinopyranose	C5H10O5	C5H10O5	0	Extra-organism	C00259	3558	17535
C00181xt[e]	external D-Xylose;Wood sugar	C5H10O5	C5H10O5	0	Extra-organism	C00181	3481	15936 53455
C00258xt[e]	external D-Glycerate;Glycerate;(R)-Glycerate;Glyceric acid	C3H6O4	C3H5O4	-1	Extra-organism	C00258	3557	32398	InChI=1S/C3H6O4/c4-1-2(5)3(6)7/h2,4-5H,1H2,(H,6,7)/t2-/m1/s1		glyc-R	cpd00223
C00379xt[e]	external Xylitol	C5H12O5	C5H12O5	0	Extra-organism	C00379	3669	17151
C02094xt[e]	external beta-Carotene;all-trans-beta-Carotene	C40H56	C40H56	0	Extra-organism	C02094	5178	17579	InChI=1S/C40H56/c1-31(19-13-21-33(3)25-27-37-35(5)23-15-29-39(37,7)8)17-11-12-18-32(2)20-14-22-34(4)26-28-38-36(6)24-16-30-40(38... <Preview truncated at 128 characters>
