# Supplementary material for: A reconciliation of genome-scale metabolic network model of Zymomonas mobilis ZM4
Source: Sci Rep. 2020 May 8;10:7782. doi: 10.1038/s41598-020-64721-x (PMC7210963; doi:10.1038/s41598-020-64721-x)
Supplement: Supplementary file 2 — Supplementary Dataset 2. [file 41598_2020_64721_MOESM2_ESM.xml]

<?xml version="1.0" encoding="UTF-8"?>
<sbml level="3" version="1" fbc:required="false" xmlns="http://www.sbml.org/sbml/level3/version1/core" xmlns:groups="http://www.sbml.org/sbml/level3/version1/groups/version1" xmlns:fbc="http://www.sbml.org/sbml/level3/version1/fbc/version2">
  <model metaid="zmo.xml" id="M_iHN446" name="Zymomonas mobilis ZM4" fbc:strict="true">
    <listOfUnitDefinitions>
      <unitDefinition id="mmol_per_gDW_per_hr">
        <listOfUnits>
          <unit kind="mole" exponent="1" scale="-3" multiplier="1"/>
          <unit kind="gram" exponent="-1" scale="0" multiplier="1"/>
          <unit kind="second" exponent="-1" scale="0" multiplier="3600"/>
        </listOfUnits>
      </unitDefinition>
    </listOfUnitDefinitions>
    <listOfCompartments>
      <compartment metaid="c" id="c" name="Cytoplasm" constant="false">
        <annotation xmlns:sbml="http://www.sbml.org/sbml/level3/version1/core">
          <rdf:RDF xmlns:dcterms="http://purl.org/dc/terms/" xmlns:rdf="http://www.w3.org/1999/02/22-rdf-syntax-ns#" xmlns:dc="http://purl.org/dc/elements/1.1/" xmlns:bqbiol="http://biomodels.net/biology-qualifiers/" xmlns:bqmodel="http://biomodels.net/model-qualifiers/" xmlns:vCard="http://www.w3.org/2001/vcard-rdf/3.0#">
            <rdf:Description rdf:about="#c">
              <bqbiol:is>
                <rdf:Bag>
                  <rdf:li rdf:resource="http://identifiers.org/bigg.compartment/c"/>
                </rdf:Bag>
              </bqbiol:is>
            </rdf:Description>
          </rdf:RDF>
        </annotation>
      </compartment>
      <compartment metaid="e" id="e" name="Extracellular" constant="false">
        <annotation xmlns:sbml="http://www.sbml.org/sbml/level3/version1/core">
          <rdf:RDF xmlns:dcterms="http://purl.org/dc/terms/" xmlns:rdf="http://www.w3.org/1999/02/22-rdf-syntax-ns#" xmlns:dc="http://purl.org/dc/elements/1.1/" xmlns:bqbiol="http://biomodels.net/biology-qualifiers/" xmlns:bqmodel="http://biomodels.net/model-qualifiers/" xmlns:vCard="http://www.w3.org/2001/vcard-rdf/3.0#">
            <rdf:Description rdf:about="#e">
              <bqbiol:is>
                <rdf:Bag>
                  <rdf:li rdf:resource="http://identifiers.org/bigg.compartment/e"/>
                </rdf:Bag>
              </bqbiol:is>
            </rdf:Description>
          </rdf:RDF>
        </annotation>
      </compartment>
    </listOfCompartments>
    <listOfSpecies>
      <species metaid="Biomass__91__e__93__" id="Biomass__91__e__93__" name="Biomass" compartment="e" hasOnlySubstanceUnits="false" boundaryCondition="false" constant="false" fbc:charge="0" fbc:chemicalFormula="R">
        <notes>
          <body xmlns="http://www.w3.org/1999/xhtml">
            <p>ChEBIID:CHEBI:NaN</p>
            <p>KEGGID:Biomass</p>
          </body>
        </notes>
        <annotation xmlns:sbml="http://www.sbml.org/sbml/level3/version1/core">
          <rdf:RDF xmlns:dcterms="http://purl.org/dc/terms/" xmlns:rdf="http://www.w3.org/1999/02/22-rdf-syntax-ns#" xmlns:dc="http://purl.org/dc/elements/1.1/" xmlns:bqbiol="http://biomodels.net/biology-qualifiers/" xmlns:bqmodel="http://biomodels.net/model-qualifiers/" xmlns:vCard="http://www.w3.org/2001/vcard-rdf/3.0#">
            <rdf:Description rdf:about="#Biomass__91__e__93__">
              <bqbiol:is>
                <rdf:Bag>
                  <rdf:li rdf:resource="http://identifiers.org/seed.compound/cpd00000"/>
                  <rdf:li rdf:resource="http://identifiers.org/metanetx.chemical/MNXM000"/>
                </rdf:Bag>
              </bqbiol:is>
            </rdf:Description>
          </rdf:RDF>
        </annotation>
      </species>
      <species metaid="C00001__91__c__93__" id="C00001__91__c__93__" name="H2O;Water" compartment="c" hasOnlySubstanceUnits="false" boundaryCondition="false" constant="false" fbc:charge="0" fbc:chemicalFormula="H2O">
        <annotation xmlns:sbml="http://www.sbml.org/sbml/level3/version1/core">
          <rdf:RDF xmlns:dcterms="http://purl.org/dc/terms/" xmlns:rdf="http://www.w3.org/1999/02/22-rdf-syntax-ns#" xmlns:dc="http://purl.org/dc/elements/1.1/" xmlns:bqbiol="http://biomodels.net/biology-qualifiers/" xmlns:bqmodel="http://biomodels.net/model-qualifiers/" xmlns:vCard="http://www.w3.org/2001/vcard-rdf/3.0#">
            <rdf:Description rdf:about="#C00001__91__c__93__">
              <bqbiol:is>
                <rdf:Bag>
                  <rdf:li rdf:resource="http://identifiers.org/seed.compound/cpd00001"/>
                  <rdf:li rdf:resource="http://identifiers.org/chebi/CHEBI:15377"/>
                  <rdf:li rdf:resource="http://identifiers.org/hmdb/HMDB02111"/>
                  <rdf:li rdf:resource="http://identifiers.org/inchi/InChI=1S/H2O/h1H2"/>
                  <rdf:li rdf:resource="http://identifiers.org/kegg.compound/C00001"/>
                  <rdf:li rdf:resource="http://identifiers.org/metanetx.chemical/MNXM2"/>
                  <rdf:li rdf:resource="http://identifiers.org/pubchem.compound/3303"/>
                </rdf:Bag>
              </bqbiol:is>
            </rdf:Description>
          </rdf:RDF>
        </annotation>
      </species>
      <species metaid="C00001xt__91__e__93__" id="C00001xt__91__e__93__" name="external H2O;Water" compartment="e" hasOnlySubstanceUnits="false" boundaryCondition="false" constant="false" fbc:charge="0" fbc:chemicalFormula="H2O">
        <annotation xmlns:sbml="http://www.sbml.org/sbml/level3/version1/core">
          <rdf:RDF xmlns:dcterms="http://purl.org/dc/terms/" xmlns:rdf="http://www.w3.org/1999/02/22-rdf-syntax-ns#" xmlns:dc="http://purl.org/dc/elements/1.1/" xmlns:bqbiol="http://biomodels.net/biology-qualifiers/" xmlns:bqmodel="http://biomodels.net/model-qualifiers/" xmlns:vCard="http://www.w3.org/2001/vcard-rdf/3.0#">
            <rdf:Description rdf:about="#C00001xt__91__e__93__">
              <bqbiol:is>
                <rdf:Bag>
                  <rdf:li rdf:resource="http://identifiers.org/seed.compound/cpd00001"/>
                  <rdf:li rdf:resource="http://identifiers.org/chebi/CHEBI:15377"/>
                  <rdf:li rdf:resource="http://identifiers.org/hmdb/HMDB02111"/>
                  <rdf:li rdf:resource="http://identifiers.org/inchi/InChI=1S/H2O/h1H2"/>
                  <rdf:li rdf:resource="http://identifiers.org/kegg.compound/C00001"/>
                  <rdf:li rdf:resource="http://identifiers.org/metanetx.chemical/MNXM2"/>
                  <rdf:li rdf:resource="http://identifiers.org/pubchem.compound/3303"/>
                </rdf:Bag>
              </bqbiol:is>
            </rdf:Description>
          </rdf:RDF>
        </annotation>
      </species>
      <species metaid="C00002__91__c__93__" id="C00002__91__c__93__" name="ATP; Adenosine 5&apos;-triphosphate" compartment="c" hasOnlySubstanceUnits="false" boundaryCondition="false" constant="false" fbc:charge="-4" fbc:chemicalFormula="C10H12N5O13P3">
        <annotation xmlns:sbml="http://www.sbml.org/sbml/level3/version1/core">
          <rdf:RDF xmlns:dcterms="http://purl.org/dc/terms/" xmlns:rdf="http://www.w3.org/1999/02/22-rdf-syntax-ns#" xmlns:dc="http://purl.org/dc/elements/1.1/" xmlns:bqbiol="http://biomodels.net/biology-qualifiers/" xmlns:bqmodel="http://biomodels.net/model-qualifiers/" xmlns:vCard="http://www.w3.org/2001/vcard-rdf/3.0#">
            <rdf:Description rdf:about="#C00002__91__c__93__">
              <bqbiol:is>
                <rdf:Bag>
                  <rdf:li rdf:resource="http://identifiers.org/seed.compound/cpd00002"/>
                  <rdf:li rdf:resource="http://identifiers.org/chebi/CHEBI:15422"/>
                  <rdf:li rdf:resource="http://identifiers.org/hmdb/HMDB00538"/>
                  <rdf:li rdf:resource="http://identifiers.org/kegg.compound/C00002"/>
                  <rdf:li rdf:resource="http://identifiers.org/metanetx.chemical/MNXM3"/>
                  <rdf:li rdf:resource="http://identifiers.org/pubchem.compound/3304"/>
                </rdf:Bag>
              </bqbiol:is>
            </rdf:Description>
          </rdf:RDF>
        </annotation>
      </species>
      <species metaid="C00003__91__c__93__" id="C00003__91__c__93__" name="NAD+; NAD; Nicotinamide adenine dinucleotide; DPN; Diphosphopyridine nucleotide; Nadide; beta-NAD+" compartment="c" hasOnlySubstanceUnits="false" boundaryCondition="false" constant="false" fbc:charge="-1" fbc:chemicalFormula="C21H26N7O14P2">
        <annotation xmlns:sbml="http://www.sbml.org/sbml/level3/version1/core">
          <rdf:RDF xmlns:dcterms="http://purl.org/dc/terms/" xmlns:rdf="http://www.w3.org/1999/02/22-rdf-syntax-ns#" xmlns:dc="http://purl.org/dc/elements/1.1/" xmlns:bqbiol="http://biomodels.net/biology-qualifiers/" xmlns:bqmodel="http://biomodels.net/model-qualifiers/" xmlns:vCard="http://www.w3.org/2001/vcard-rdf/3.0#">
            <rdf:Description rdf:about="#C00003__91__c__93__">
              <bqbiol:is>
                <rdf:Bag>
                  <rdf:li rdf:resource="http://identifiers.org/seed.compound/cpd00003"/>
                  <rdf:li rdf:resource="http://identifiers.org/chebi/CHEBI:15846"/>
                  <rdf:li rdf:resource="http://identifiers.org/hmdb/HMDB00902"/>
                  <rdf:li rdf:resource="http://identifiers.org/kegg.compound/C00003"/>
                  <rdf:li rdf:resource="http://identifiers.org/metanetx.chemical/MNXM8"/>
                  <rdf:li rdf:resource="http://identifiers.org/pubchem.compound/3305"/>
                </rdf:Bag>
              </bqbiol:is>
            </rdf:Description>
          </rdf:RDF>
        </annotation>
      </species>
      <species metaid="C00004__91__c__93__" id="C00004__91__c__93__" name="NADH; DPNH; Reduced nicotinamide adenine dinucleotide" compartment="c" hasOnlySubstanceUnits="false" boundaryCondition="false" constant="false" fbc:charge="-2" fbc:chemicalFormula="C21H27N7O14P2">
        <annotation xmlns:sbml="http://www.sbml.org/sbml/level3/version1/core">
          <rdf:RDF xmlns:dcterms="http://purl.org/dc/terms/" xmlns:rdf="http://www.w3.org/1999/02/22-rdf-syntax-ns#" xmlns:dc="http://purl.org/dc/elements/1.1/" xmlns:bqbiol="http://biomodels.net/biology-qualifiers/" xmlns:bqmodel="http://biomodels.net/model-qualifiers/" xmlns:vCard="http://www.w3.org/2001/vcard-rdf/3.0#">
            <rdf:Description rdf:about="#C00004__91__c__93__">
              <bqbiol:is>
                <rdf:Bag>
                  <rdf:li rdf:resource="http://identifiers.org/seed.compound/cpd00004"/>
                  <rdf:li rdf:resource="http://identifiers.org/chebi/CHEBI:16908"/>
                  <rdf:li rdf:resource="http://identifiers.org/hmdb/HMDB01487"/>
                  <rdf:li rdf:resource="http://identifiers.org/kegg.compound/C00004"/>
                  <rdf:li rdf:resource="http://identifiers.org/metanetx.chemical/MNXM10"/>
                  <rdf:li rdf:resource="http://identifiers.org/pubchem.compound/3306"/>
                </rdf:Bag>
              </bqbiol:is>
            </rdf:Description>
          </rdf:RDF>
        </annotation>
      </species>
      <species metaid="C00005__91__c__93__" id="C00005__91__c__93__" name="NADPH; TPNH; Reduced nicotinamide adenine dinucleotide phosphate" compartment="c" hasOnlySubstanceUnits="false" boundaryCondition="false" constant="false" fbc:charge="-4" fbc:chemicalFormula="C21H26N7O17P3">
        <annotation xmlns:sbml="http://www.sbml.org/sbml/level3/version1/core">
          <rdf:RDF xmlns:dcterms="http://purl.org/dc/terms/" xmlns:rdf="http://www.w3.org/1999/02/22-rdf-syntax-ns#" xmlns:dc="http://purl.org/dc/elements/1.1/" xmlns:bqbiol="http://biomodels.net/biology-qualifiers/" xmlns:bqmodel="http://biomodels.net/model-qualifiers/" xmlns:vCard="http://www.w3.org/2001/vcard-rdf/3.0#">
            <rdf:Description rdf:about="#C00005__91__c__93__">
              <bqbiol:is>
                <rdf:Bag>
                  <rdf:li rdf:resource="http://identifiers.org/seed.compound/cpd00005"/>
                  <rdf:li rdf:resource="http://identifiers.org/chebi/CHEBI:16474"/>
                  <rdf:li rdf:resource="http://identifiers.org/hmdb/HMDB00221"/>
                  <rdf:li rdf:resource="http://identifiers.org/kegg.compound/C00005"/>
                  <rdf:li rdf:resource="http://identifiers.org/metanetx.chemical/MNXM6"/>
                  <rdf:li rdf:resource="http://identifiers.org/pubchem.compound/3307"/>
                </rdf:Bag>
              </bqbiol:is>
            </rdf:Description>
          </rdf:RDF>
        </annotation>
      </species>
      <species metaid="C00006__91__c__93__" id="C00006__91__c__93__" name="NADP+; NADP; Nicotinamide adenine dinucleotide phosphate; beta-Nicotinamide adenine dinucleotide phosphate; TPN; Triphosphopyridine nucleotide; beta-NADP+" compartment="c" hasOnlySubstanceUnits="false" boundaryCondition="false" constant="false" fbc:charge="-3" fbc:chemicalFormula="C21H25N7O17P3">
        <annotation xmlns:sbml="http://www.sbml.org/sbml/level3/version1/core">
          <rdf:RDF xmlns:dcterms="http://purl.org/dc/terms/" xmlns:rdf="http://www.w3.org/1999/02/22-rdf-syntax-ns#" xmlns:dc="http://purl.org/dc/elements/1.1/" xmlns:bqbiol="http://biomodels.net/biology-qualifiers/" xmlns:bqmodel="http://biomodels.net/model-qualifiers/" xmlns:vCard="http://www.w3.org/2001/vcard-rdf/3.0#">
            <rdf:Description rdf:about="#C00006__91__c__93__">
              <bqbiol:is>
                <rdf:Bag>
                  <rdf:li rdf:resource="http://identifiers.org/seed.compound/cpd00006"/>
                  <rdf:li rdf:resource="http://identifiers.org/chebi/CHEBI:18009"/>
                  <rdf:li rdf:resource="http://identifiers.org/hmdb/HMDB00217"/>
                  <rdf:li rdf:resource="http://identifiers.org/kegg.compound/C00006"/>
                  <rdf:li rdf:resource="http://identifiers.org/metanetx.chemical/MNXM5"/>
                  <rdf:li rdf:resource="http://identifiers.org/pubchem.compound/3308"/>
                </rdf:Bag>
              </bqbiol:is>
            </rdf:Description>
          </rdf:RDF>
        </annotation>
      </species>
      <species metaid="C00007__91__c__93__" id="C00007__91__c__93__" name="Oxygen; O2" compartment="c" hasOnlySubstanceUnits="false" boundaryCondition="false" constant="false" fbc:charge="0" fbc:chemicalFormula="O2">
        <annotation xmlns:sbml="http://www.sbml.org/sbml/level3/version1/core">
          <rdf:RDF xmlns:dcterms="http://purl.org/dc/terms/" xmlns:rdf="http://www.w3.org/1999/02/22-rdf-syntax-ns#" xmlns:dc="http://purl.org/dc/elements/1.1/" xmlns:bqbiol="http://biomodels.net/biology-qualifiers/" xmlns:bqmodel="http://biomodels.net/model-qualifiers/" xmlns:vCard="http://www.w3.org/2001/vcard-rdf/3.0#">
            <rdf:Description rdf:about="#C00007__91__c__93__">
              <bqbiol:is>
                <rdf:Bag>
                  <rdf:li rdf:resource="http://identifiers.org/seed.compound/cpd00007"/>
                  <rdf:li rdf:resource="http://identifiers.org/chebi/CHEBI:15379"/>
                  <rdf:li rdf:resource="http://identifiers.org/hmdb/HMDB01377"/>
                  <rdf:li rdf:resource="http://identifiers.org/inchi/InChI=1S/O2/c1-2"/>
                  <rdf:li rdf:resource="http://identifiers.org/kegg.compound/C00007"/>
                  <rdf:li rdf:resource="http://identifiers.org/metanetx.chemical/MNXM4"/>
                  <rdf:li rdf:resource="http://identifiers.org/pubchem.compound/3309"/>
                </rdf:Bag>
              </bqbiol:is>
            </rdf:Description>
          </rdf:RDF>
        </annotation>
      </species>
      <species metaid="C00007xt__91__e__93__" id="C00007xt__91__e__93__" name="external Oxygen; O2" compartment="e" hasOnlySubstanceUnits="false" boundaryCondition="false" constant="false" fbc:charge="0" fbc:chemicalFormula="O2">
        <annotation xmlns:sbml="http://www.sbml.org/sbml/level3/version1/core">
          <rdf:RDF xmlns:dcterms="http://purl.org/dc/terms/" xmlns:rdf="http://www.w3.org/1999/02/22-rdf-syntax-ns#" xmlns:dc="http://purl.org/dc/elements/1.1/" xmlns:bqbiol="http://biomodels.net/biology-qualifiers/" xmlns:bqmodel="http://biomodels.net/model-qualifiers/" xmlns:vCard="http://www.w3.org/2001/vcard-rdf/3.0#">
            <rdf:Description rdf:about="#C00007xt__91__e__93__">
              <bqbiol:is>
                <rdf:Bag>
                  <rdf:li rdf:resource="http://identifiers.org/seed.compound/cpd00007"/>
                  <rdf:li rdf:resource="http://identifiers.org/chebi/CHEBI:15379"/>
                  <rdf:li rdf:resource="http://identifiers.org/hmdb/HMDB01377"/>
                  <rdf:li rdf:resource="http://identifiers.org/inchi/InChI=1S/O2/c1-2"/>
                  <rdf:li rdf:resource="http://identifiers.org/kegg.compound/C00007"/>
                  <rdf:li rdf:resource="http://identifiers.org/metanetx.chemical/MNXM4"/>
                  <rdf:li rdf:resource="http://identifiers.org/pubchem.compound/3309"/>
                </rdf:Bag>
              </bqbiol:is>
            </rdf:Description>
          </rdf:RDF>
        </annotation>
      </species>
      <species metaid="C00008__91__c__93__" id="C00008__91__c__93__" name="ADP; Adenosine 5&apos;-diphosphate" compartment="c" hasOnlySubstanceUnits="false" boundaryCondition="false" constant="false" fbc:charge="-3" fbc:chemicalFormula="C10H12N5O10P2">
        <annotation xmlns:sbml="http://www.sbml.org/sbml/level3/version1/core">
          <rdf:RDF xmlns:dcterms="http://purl.org/dc/terms/" xmlns:rdf="http://www.w3.org/1999/02/22-rdf-syntax-ns#" xmlns:dc="http://purl.org/dc/elements/1.1/" xmlns:bqbiol="http://biomodels.net/biology-qualifiers/" xmlns:bqmodel="http://biomodels.net/model-qualifiers/" xmlns:vCard="http://www.w3.org/2001/vcard-rdf/3.0#">
            <rdf:Description rdf:about="#C00008__91__c__93__">
              <bqbiol:is>
                <rdf:Bag>
                  <rdf:li rdf:resource="http://identifiers.org/seed.compound/cpd00008"/>
                  <rdf:li rdf:resource="http://identifiers.org/chebi/CHEBI:16761"/>
                  <rdf:li rdf:resource="http://identifiers.org/hmdb/HMDB01341"/>
                  <rdf:li rdf:resource="http://identifiers.org/kegg.compound/C00008"/>
                  <rdf:li rdf:resource="http://identifiers.org/metanetx.chemical/MNXM7"/>
                  <rdf:li rdf:resource="http://identifiers.org/pubchem.compound/3310"/>
                </rdf:Bag>
              </bqbiol:is>
            </rdf:Description>
          </rdf:RDF>
        </annotation>
      </species>
      <species metaid="C00009__91__c__93__" id="C00009__91__c__93__" name="Orthophosphate; Phosphate; Phosphoric acid; Orthophosphoric acid" compartment="c" hasOnlySubstanceUnits="false" boundaryCondition="false" constant="false" fbc:charge="-2" fbc:chemicalFormula="HO4P">
        <notes>
          <body xmlns="http://www.w3.org/1999/xhtml">
            <p>ChEBIID:CHEBI:18367 26078</p>
          </body>
        </notes>
        <annotation xmlns:sbml="http://www.sbml.org/sbml/level3/version1/core">
          <rdf:RDF xmlns:dcterms="http://purl.org/dc/terms/" xmlns:rdf="http://www.w3.org/1999/02/22-rdf-syntax-ns#" xmlns:dc="http://purl.org/dc/elements/1.1/" xmlns:bqbiol="http://biomodels.net/biology-qualifiers/" xmlns:bqmodel="http://biomodels.net/model-qualifiers/" xmlns:vCard="http://www.w3.org/2001/vcard-rdf/3.0#">
            <rdf:Description rdf:about="#C00009__91__c__93__">
              <bqbiol:is>
                <rdf:Bag>
                  <rdf:li rdf:resource="http://identifiers.org/seed.compound/cpd00009"/>
                  <rdf:li rdf:resource="http://identifiers.org/hmdb/HMDB02142"/>
                  <rdf:li rdf:resource="http://identifiers.org/inchi/InChI=1S/H3O4P/c1-5(2,3)4/h(H3,1,2,3,4)"/>
                  <rdf:li rdf:resource="http://identifiers.org/kegg.compound/C00009"/>
                  <rdf:li rdf:resource="http://identifiers.org/metanetx.chemical/MNXM9"/>
                  <rdf:li rdf:resource="http://identifiers.org/pubchem.compound/3311"/>
                </rdf:Bag>
              </bqbiol:is>
            </rdf:Description>
          </rdf:RDF>
        </annotation>
      </species>
      <species metaid="C00009xt__91__e__93__" id="C00009xt__91__e__93__" name="external Orthophosphate; Phosphate; Phosphoric acid; Orthophosphoric acid" compartment="e" hasOnlySubstanceUnits="false" boundaryCondition="false" constant="false" fbc:charge="-2" fbc:chemicalFormula="HO4P">
        <notes>
          <body xmlns="http://www.w3.org/1999/xhtml">
            <p>ChEBIID:CHEBI:18367 26078</p>
          </body>
        </notes>
        <annotation xmlns:sbml="http://www.sbml.org/sbml/level3/version1/core">
          <rdf:RDF xmlns:dcterms="http://purl.org/dc/terms/" xmlns:rdf="http://www.w3.org/1999/02/22-rdf-syntax-ns#" xmlns:dc="http://purl.org/dc/elements/1.1/" xmlns:bqbiol="http://biomodels.net/biology-qualifiers/" xmlns:bqmodel="http://biomodels.net/model-qualifiers/" xmlns:vCard="http://www.w3.org/2001/vcard-rdf/3.0#">
            <rdf:Description rdf:about="#C00009xt__91__e__93__">
              <bqbiol:is>
                <rdf:Bag>
                  <rdf:li rdf:resource="http://identifiers.org/seed.compound/cpd00009"/>
                  <rdf:li rdf:resource="http://identifiers.org/hmdb/HMDB02142"/>
                  <rdf:li rdf:resource="http://identifiers.org/inchi/InChI=1S/H3O4P/c1-5(2,3)4/h(H3,1,2,3,4)"/>
                  <rdf:li rdf:resource="http://identifiers.org/kegg.compound/C00009"/>
                  <rdf:li rdf:resource="http://identifiers.org/metanetx.chemical/MNXM9"/>
                  <rdf:li rdf:resource="http://identifiers.org/pubchem.compound/3311"/>
                </rdf:Bag>
              </bqbiol:is>
            </rdf:Description>
          </rdf:RDF>
        </annotation>
      </species>
      <species metaid="C00010__91__c__93__" id="C00010__91__c__93__" name="CoA; Coenzyme A; CoA-SH" compartment="c" hasOnlySubstanceUnits="false" boundaryCondition="false" constant="false" fbc:charge="-4" fbc:chemicalFormula="C21H32N7O16P3S">
        <annotation xmlns:sbml="http://www.sbml.org/sbml/level3/version1/core">
          <rdf:RDF xmlns:dcterms="http://purl.org/dc/terms/" xmlns:rdf="http://www.w3.org/1999/02/22-rdf-syntax-ns#" xmlns:dc="http://purl.org/dc/elements/1.1/" xmlns:bqbiol="http://biomodels.net/biology-qualifiers/" xmlns:bqmodel="http://biomodels.net/model-qualifiers/" xmlns:vCard="http://www.w3.org/2001/vcard-rdf/3.0#">
            <rdf:Description rdf:about="#C00010__91__c__93__">
              <bqbiol:is>
                <rdf:Bag>
                  <rdf:li rdf:resource="http://identifiers.org/seed.compound/cpd00010"/>
                  <rdf:li rdf:resource="http://identifiers.org/chebi/CHEBI:15346"/>
                  <rdf:li rdf:resource="http://identifiers.org/hmdb/HMDB01423"/>
                  <rdf:li rdf:resource="http://identifiers.org/kegg.compound/C00010"/>
                  <rdf:li rdf:resource="http://identifiers.org/metanetx.chemical/MNXM12"/>
                  <rdf:li rdf:resource="http://identifiers.org/pubchem.compound/3312"/>
                </rdf:Bag>
              </bqbiol:is>
            </rdf:Description>
          </rdf:RDF>
        </annotation>
      </species>
      <species metaid="C00011__91__c__93__" id="C00011__91__c__93__" name="CO2; Carbon dioxide" compartment="c" hasOnlySubstanceUnits="false" boundaryCondition="false" constant="false" fbc:charge="0" fbc:chemicalFormula="CO2">
        <annotation xmlns:sbml="http://www.sbml.org/sbml/level3/version1/core">
          <rdf:RDF xmlns:dcterms="http://purl.org/dc/terms/" xmlns:rdf="http://www.w3.org/1999/02/22-rdf-syntax-ns#" xmlns:dc="http://purl.org/dc/elements/1.1/" xmlns:bqbiol="http://biomodels.net/biology-qualifiers/" xmlns:bqmodel="http://biomodels.net/model-qualifiers/" xmlns:vCard="http://www.w3.org/2001/vcard-rdf/3.0#">
            <rdf:Description rdf:about="#C00011__91__c__93__">
              <bqbiol:is>
                <rdf:Bag>
                  <rdf:li rdf:resource="http://identifiers.org/seed.compound/cpd00011"/>
                  <rdf:li rdf:resource="http://identifiers.org/chebi/CHEBI:16526"/>
                  <rdf:li rdf:resource="http://identifiers.org/inchi/InChI=1S/CO2/c2-1-3"/>
                  <rdf:li rdf:resource="http://identifiers.org/kegg.compound/C00011"/>
                  <rdf:li rdf:resource="http://identifiers.org/metanetx.chemical/MNXM13"/>
                  <rdf:li rdf:resource="http://identifiers.org/pubchem.compound/3313"/>
                </rdf:Bag>
              </bqbiol:is>
            </rdf:Description>
          </rdf:RDF>
        </annotation>
      </species>
      <species metaid="C00011xt__91__e__93__" id="C00011xt__91__e__93__" name=" external CO2; Carbon dioxide" compartment="e" hasOnlySubstanceUnits="false" boundaryCondition="false" constant="false" fbc:charge="0" fbc:chemicalFormula="CO2">
        <annotation xmlns:sbml="http://www.sbml.org/sbml/level3/version1/core">
          <rdf:RDF xmlns:dcterms="http://purl.org/dc/terms/" xmlns:rdf="http://www.w3.org/1999/02/22-rdf-syntax-ns#" xmlns:dc="http://purl.org/dc/elements/1.1/" xmlns:bqbiol="http://biomodels.net/biology-qualifiers/" xmlns:bqmodel="http://biomodels.net/model-qualifiers/" xmlns:vCard="http://www.w3.org/2001/vcard-rdf/3.0#">
            <rdf:Description rdf:about="#C00011xt__91__e__93__">
              <bqbiol:is>
                <rdf:Bag>
                  <rdf:li rdf:resource="http://identifiers.org/seed.compound/cpd00011"/>
                  <rdf:li rdf:resource="http://identifiers.org/chebi/CHEBI:16526"/>
                  <rdf:li rdf:resource="http://identifiers.org/inchi/InChI=1S/CO2/c2-1-3"/>
                  <rdf:li rdf:resource="http://identifiers.org/kegg.compound/C00011"/>
                  <rdf:li rdf:resource="http://identifiers.org/metanetx.chemical/MNXM13"/>
                  <rdf:li rdf:resource="http://identifiers.org/pubchem.compound/3313"/>
                </rdf:Bag>
              </bqbiol:is>
            </rdf:Description>
          </rdf:RDF>
        </annotation>
      </species>
      <species metaid="C00013__91__c__93__" id="C00013__91__c__93__" name="Diphosphate; Diphosphoric acid; Pyrophosphate; Pyrophosphoric acid; PPi" compartment="c" hasOnlySubstanceUnits="false" boundaryCondition="false" constant="false" fbc:charge="-3" fbc:chemicalFormula="HO7P2">
        <notes>
          <body xmlns="http://www.w3.org/1999/xhtml">
            <p>ChEBIID:CHEBI:18361 29888</p>
          </body>
        </notes>
        <annotation xmlns:sbml="http://www.sbml.org/sbml/level3/version1/core">
          <rdf:RDF xmlns:dcterms="http://purl.org/dc/terms/" xmlns:rdf="http://www.w3.org/1999/02/22-rdf-syntax-ns#" xmlns:dc="http://purl.org/dc/elements/1.1/" xmlns:bqbiol="http://biomodels.net/biology-qualifiers/" xmlns:bqmodel="http://biomodels.net/model-qualifiers/" xmlns:vCard="http://www.w3.org/2001/vcard-rdf/3.0#">
            <rdf:Description rdf:about="#C00013__91__c__93__">
              <bqbiol:is>
                <rdf:Bag>
                  <rdf:li rdf:resource="http://identifiers.org/seed.compound/cpd00012"/>
                  <rdf:li rdf:resource="http://identifiers.org/hmdb/HMDB00250"/>
                  <rdf:li rdf:resource="http://identifiers.org/inchi/InChI=1S/H4O7P2/c1-8(2,3)7-9(4,5)6/h(H2,1,2,3)(H2,4,5,6)"/>
                  <rdf:li rdf:resource="http://identifiers.org/kegg.compound/C00013"/>
                  <rdf:li rdf:resource="http://identifiers.org/metanetx.chemical/MNXM11"/>
                  <rdf:li rdf:resource="http://identifiers.org/pubchem.compound/3315"/>
                </rdf:Bag>
              </bqbiol:is>
            </rdf:Description>
          </rdf:RDF>
        </annotation>
      </species>
      <species metaid="C00014__91__c__93__" id="C00014__91__c__93__" name="Ammonia; NH3" compartment="c" hasOnlySubstanceUnits="false" boundaryCondition="false" constant="false" fbc:charge="1" fbc:chemicalFormula="NH4">
        <annotation xmlns:sbml="http://www.sbml.org/sbml/level3/version1/core">
          <rdf:RDF xmlns:dcterms="http://purl.org/dc/terms/" xmlns:rdf="http://www.w3.org/1999/02/22-rdf-syntax-ns#" xmlns:dc="http://purl.org/dc/elements/1.1/" xmlns:bqbiol="http://biomodels.net/biology-qualifiers/" xmlns:bqmodel="http://biomodels.net/model-qualifiers/" xmlns:vCard="http://www.w3.org/2001/vcard-rdf/3.0#">
            <rdf:Description rdf:about="#C00014__91__c__93__">
              <bqbiol:is>
                <rdf:Bag>
                  <rdf:li rdf:resource="http://identifiers.org/seed.compound/cpd00000"/>
                  <rdf:li rdf:resource="http://identifiers.org/chebi/CHEBI:16134"/>
                  <rdf:li rdf:resource="http://identifiers.org/hmdb/HMDB00051"/>
                  <rdf:li rdf:resource="http://identifiers.org/kegg.compound/C00014"/>
                  <rdf:li rdf:resource="http://identifiers.org/metanetx.chemical/MNXM000"/>
                  <rdf:li rdf:resource="http://identifiers.org/pubchem.compound/3316"/>
                </rdf:Bag>
              </bqbiol:is>
            </rdf:Description>
          </rdf:RDF>
        </annotation>
      </species>
      <species metaid="C00014xt__91__e__93__" id="C00014xt__91__e__93__" name="external Ammonia; NH3" compartment="e" hasOnlySubstanceUnits="false" boundaryCondition="false" constant="false" fbc:charge="1" fbc:chemicalFormula="NH4">
        <annotation xmlns:sbml="http://www.sbml.org/sbml/level3/version1/core">
          <rdf:RDF xmlns:dcterms="http://purl.org/dc/terms/" xmlns:rdf="http://www.w3.org/1999/02/22-rdf-syntax-ns#" xmlns:dc="http://purl.org/dc/elements/1.1/" xmlns:bqbiol="http://biomodels.net/biology-qualifiers/" xmlns:bqmodel="http://biomodels.net/model-qualifiers/" xmlns:vCard="http://www.w3.org/2001/vcard-rdf/3.0#">
            <rdf:Description rdf:about="#C00014xt__91__e__93__">
              <bqbiol:is>
                <rdf:Bag>
                  <rdf:li rdf:resource="http://identifiers.org/seed.compound/cpd00000"/>
                  <rdf:li rdf:resource="http://identifiers.org/chebi/CHEBI:16134"/>
                  <rdf:li rdf:resource="http://identifiers.org/hmdb/HMDB00051"/>
                  <rdf:li rdf:resource="http://identifiers.org/kegg.compound/C00014"/>
                  <rdf:li rdf:resource="http://identifiers.org/metanetx.chemical/MNXM000"/>
                  <rdf:li rdf:resource="http://identifiers.org/pubchem.compound/3316"/>
                </rdf:Bag>
              </bqbiol:is>
            </rdf:Description>
          </rdf:RDF>
        </annotation>
      </species>
      <species metaid="C00015__91__c__93__" id="C00015__91__c__93__" name="UDP; Uridine 5&apos;-diphosphate" compartment="c" hasOnlySubstanceUnits="false" boundaryCondition="false" constant="false" fbc:charge="-3" fbc:chemicalFormula="C9H11N2O12P2">
        <annotation xmlns:sbml="http://www.sbml.org/sbml/level3/version1/core">
          <rdf:RDF xmlns:dcterms="http://purl.org/dc/terms/" xmlns:rdf="http://www.w3.org/1999/02/22-rdf-syntax-ns#" xmlns:dc="http://purl.org/dc/elements/1.1/" xmlns:bqbiol="http://biomodels.net/biology-qualifiers/" xmlns:bqmodel="http://biomodels.net/model-qualifiers/" xmlns:vCard="http://www.w3.org/2001/vcard-rdf/3.0#">
            <rdf:Description rdf:about="#C00015__91__c__93__">
              <bqbiol:is>
                <rdf:Bag>
                  <rdf:li rdf:resource="http://identifiers.org/seed.compound/cpd00014"/>
                  <rdf:li rdf:resource="http://identifiers.org/chebi/CHEBI:17659"/>
                  <rdf:li rdf:resource="http://identifiers.org/hmdb/HMDB00295"/>
                  <rdf:li rdf:resource="http://identifiers.org/kegg.compound/C00015"/>
                  <rdf:li rdf:resource="http://identifiers.org/metanetx.chemical/MNXM17"/>
                  <rdf:li rdf:resource="http://identifiers.org/pubchem.compound/3317"/>
                </rdf:Bag>
              </bqbiol:is>
            </rdf:Description>
          </rdf:RDF>
        </annotation>
      </species>
      <species metaid="C00016__91__c__93__" id="C00016__91__c__93__" name="FAD; Flavin adenine dinucleotide" compartment="c" hasOnlySubstanceUnits="false" boundaryCondition="false" constant="false" fbc:charge="-2" fbc:chemicalFormula="C27H31N9O15P2">
        <annotation xmlns:sbml="http://www.sbml.org/sbml/level3/version1/core">
          <rdf:RDF xmlns:dcterms="http://purl.org/dc/terms/" xmlns:rdf="http://www.w3.org/1999/02/22-rdf-syntax-ns#" xmlns:dc="http://purl.org/dc/elements/1.1/" xmlns:bqbiol="http://biomodels.net/biology-qualifiers/" xmlns:bqmodel="http://biomodels.net/model-qualifiers/" xmlns:vCard="http://www.w3.org/2001/vcard-rdf/3.0#">
            <rdf:Description rdf:about="#C00016__91__c__93__">
              <bqbiol:is>
                <rdf:Bag>
                  <rdf:li rdf:resource="http://identifiers.org/seed.compound/cpd00015"/>
                  <rdf:li rdf:resource="http://identifiers.org/chebi/CHEBI:16238"/>
                  <rdf:li rdf:resource="http://identifiers.org/hmdb/HMDB01248"/>
                  <rdf:li rdf:resource="http://identifiers.org/kegg.compound/C00016"/>
                  <rdf:li rdf:resource="http://identifiers.org/metanetx.chemical/MNXM33"/>
                  <rdf:li rdf:resource="http://identifiers.org/pubchem.compound/3318"/>
                </rdf:Bag>
              </bqbiol:is>
            </rdf:Description>
          </rdf:RDF>
        </annotation>
      </species>
      <species metaid="C00017__91__c__93__" id="C00017__91__c__93__" name="Protein" compartment="c" hasOnlySubstanceUnits="false" boundaryCondition="false" constant="false" fbc:charge="-1" fbc:chemicalFormula="R">
        <annotation xmlns:sbml="http://www.sbml.org/sbml/level3/version1/core">
          <rdf:RDF xmlns:dcterms="http://purl.org/dc/terms/" xmlns:rdf="http://www.w3.org/1999/02/22-rdf-syntax-ns#" xmlns:dc="http://purl.org/dc/elements/1.1/" xmlns:bqbiol="http://biomodels.net/biology-qualifiers/" xmlns:bqmodel="http://biomodels.net/model-qualifiers/" xmlns:vCard="http://www.w3.org/2001/vcard-rdf/3.0#">
            <rdf:Description rdf:about="#C00017__91__c__93__">
              <bqbiol:is>
                <rdf:Bag>
                  <rdf:li rdf:resource="http://identifiers.org/seed.compound/cpd00000"/>
                  <rdf:li rdf:resource="http://identifiers.org/chebi/CHEBI:16541"/>
                  <rdf:li rdf:resource="http://identifiers.org/kegg.compound/C00017"/>
                  <rdf:li rdf:resource="http://identifiers.org/metanetx.chemical/MNXM000"/>
                  <rdf:li rdf:resource="http://identifiers.org/pubchem.compound/3319"/>
                </rdf:Bag>
              </bqbiol:is>
            </rdf:Description>
          </rdf:RDF>
        </annotation>
      </species>
      <species metaid="C00018__91__c__93__" id="C00018__91__c__93__" name="Pyridoxal phosphate; Pyridoxal 5-phosphate; Pyridoxal 5&apos;-phosphate; PLP" compartment="c" hasOnlySubstanceUnits="false" boundaryCondition="false" constant="false" fbc:charge="-2" fbc:chemicalFormula="C8H8NO6P">
        <annotation xmlns:sbml="http://www.sbml.org/sbml/level3/version1/core">
          <rdf:RDF xmlns:dcterms="http://purl.org/dc/terms/" xmlns:rdf="http://www.w3.org/1999/02/22-rdf-syntax-ns#" xmlns:dc="http://purl.org/dc/elements/1.1/" xmlns:bqbiol="http://biomodels.net/biology-qualifiers/" xmlns:bqmodel="http://biomodels.net/model-qualifiers/" xmlns:vCard="http://www.w3.org/2001/vcard-rdf/3.0#">
            <rdf:Description rdf:about="#C00018__91__c__93__">
              <bqbiol:is>
                <rdf:Bag>
                  <rdf:li rdf:resource="http://identifiers.org/seed.compound/cpd00016"/>
                  <rdf:li rdf:resource="http://identifiers.org/chebi/CHEBI:18405"/>
                  <rdf:li rdf:resource="http://identifiers.org/hmdb/HMDB01491"/>
                  <rdf:li rdf:resource="http://identifiers.org/inchi/InChI=1S/C8H10NO6P/c1-5-8(11)7(3-10)6(2-9-5)4-15-16(12,13)14/h2-3,11H,4H2,1H3,(H2,12,13,14)"/>
                  <rdf:li rdf:resource="http://identifiers.org/kegg.compound/C00018"/>
                  <rdf:li rdf:resource="http://identifiers.org/metanetx.chemical/MNXM161"/>
                  <rdf:li rdf:resource="http://identifiers.org/pubchem.compound/3320"/>
                </rdf:Bag>
              </bqbiol:is>
            </rdf:Description>
          </rdf:RDF>
        </annotation>
      </species>
      <species metaid="C00019__91__c__93__" id="C00019__91__c__93__" name="S-Adenosyl-L-methionine; S-Adenosylmethionine; AdoMet; SAM" compartment="c" hasOnlySubstanceUnits="false" boundaryCondition="false" constant="false" fbc:charge="1" fbc:chemicalFormula="C15H23N6O5S">
        <notes>
          <body xmlns="http://www.w3.org/1999/xhtml">
            <p>ChEBIID:CHEBI:15414 67040</p>
          </body>
        </notes>
        <annotation xmlns:sbml="http://www.sbml.org/sbml/level3/version1/core">
          <rdf:RDF xmlns:dcterms="http://purl.org/dc/terms/" xmlns:rdf="http://www.w3.org/1999/02/22-rdf-syntax-ns#" xmlns:dc="http://purl.org/dc/elements/1.1/" xmlns:bqbiol="http://biomodels.net/biology-qualifiers/" xmlns:bqmodel="http://biomodels.net/model-qualifiers/" xmlns:vCard="http://www.w3.org/2001/vcard-rdf/3.0#">
            <rdf:Description rdf:about="#C00019__91__c__93__">
              <bqbiol:is>
                <rdf:Bag>
                  <rdf:li rdf:resource="http://identifiers.org/seed.compound/cpd00017"/>
                  <rdf:li rdf:resource="http://identifiers.org/hmdb/HMDB01185"/>
                  <rdf:li rdf:resource="http://identifiers.org/kegg.compound/C00019"/>
                  <rdf:li rdf:resource="http://identifiers.org/metanetx.chemical/MNXM16"/>
                  <rdf:li rdf:resource="http://identifiers.org/pubchem.compound/3321"/>
                </rdf:Bag>
              </bqbiol:is>
            </rdf:Description>
          </rdf:RDF>
        </annotation>
      </species>
      <species metaid="C00020__91__c__93__" id="C00020__91__c__93__" name="AMP; Adenosine 5&apos;-monophosphate; Adenylic acid; Adenylate; 5&apos;-AMP; 5&apos;-Adenylic acid; 5&apos;-Adenosine monophosphate; Adenosine 5&apos;-phosphate" compartment="c" hasOnlySubstanceUnits="false" boundaryCondition="false" constant="false" fbc:charge="-2" fbc:chemicalFormula="C10H12N5O7P">
        <annotation xmlns:sbml="http://www.sbml.org/sbml/level3/version1/core">
          <rdf:RDF xmlns:dcterms="http://purl.org/dc/terms/" xmlns:rdf="http://www.w3.org/1999/02/22-rdf-syntax-ns#" xmlns:dc="http://purl.org/dc/elements/1.1/" xmlns:bqbiol="http://biomodels.net/biology-qualifiers/" xmlns:bqmodel="http://biomodels.net/model-qualifiers/" xmlns:vCard="http://www.w3.org/2001/vcard-rdf/3.0#">
            <rdf:Description rdf:about="#C00020__91__c__93__">
              <bqbiol:is>
                <rdf:Bag>
                  <rdf:li rdf:resource="http://identifiers.org/seed.compound/cpd00018"/>
                  <rdf:li rdf:resource="http://identifiers.org/chebi/CHEBI:16027"/>
                  <rdf:li rdf:resource="http://identifiers.org/kegg.compound/C00020"/>
                  <rdf:li rdf:resource="http://identifiers.org/metanetx.chemical/MNXM14"/>
                  <rdf:li rdf:resource="http://identifiers.org/pubchem.compound/3322"/>
                </rdf:Bag>
              </bqbiol:is>
            </rdf:Description>
          </rdf:RDF>
        </annotation>
      </species>
      <species metaid="C00021__91__c__93__" id="C00021__91__c__93__" name="S-Adenosyl-L-homocysteine; S-Adenosylhomocysteine" compartment="c" hasOnlySubstanceUnits="false" boundaryCondition="false" constant="false" fbc:charge="0" fbc:chemicalFormula="C14H20N6O5S">
        <annotation xmlns:sbml="http://www.sbml.org/sbml/level3/version1/core">
          <rdf:RDF xmlns:dcterms="http://purl.org/dc/terms/" xmlns:rdf="http://www.w3.org/1999/02/22-rdf-syntax-ns#" xmlns:dc="http://purl.org/dc/elements/1.1/" xmlns:bqbiol="http://biomodels.net/biology-qualifiers/" xmlns:bqmodel="http://biomodels.net/model-qualifiers/" xmlns:vCard="http://www.w3.org/2001/vcard-rdf/3.0#">
            <rdf:Description rdf:about="#C00021__91__c__93__">
              <bqbiol:is>
                <rdf:Bag>
                  <rdf:li rdf:resource="http://identifiers.org/seed.compound/cpd00019"/>
                  <rdf:li rdf:resource="http://identifiers.org/chebi/CHEBI:16680"/>
                  <rdf:li rdf:resource="http://identifiers.org/kegg.compound/C00021"/>
                  <rdf:li rdf:resource="http://identifiers.org/metanetx.chemical/MNXM19"/>
                  <rdf:li rdf:resource="http://identifiers.org/pubchem.compound/3323"/>
                </rdf:Bag>
              </bqbiol:is>
            </rdf:Description>
          </rdf:RDF>
        </annotation>
      </species>
      <species metaid="C00022__91__c__93__" id="C00022__91__c__93__" name="Pyruvate; Pyruvic acid; 2-Oxopropanoate; 2-Oxopropanoic acid; Pyroracemic acid" compartment="c" hasOnlySubstanceUnits="false" boundaryCondition="false" constant="false" fbc:charge="-1" fbc:chemicalFormula="C3H3O3">
        <annotation xmlns:sbml="http://www.sbml.org/sbml/level3/version1/core">
          <rdf:RDF xmlns:dcterms="http://purl.org/dc/terms/" xmlns:rdf="http://www.w3.org/1999/02/22-rdf-syntax-ns#" xmlns:dc="http://purl.org/dc/elements/1.1/" xmlns:bqbiol="http://biomodels.net/biology-qualifiers/" xmlns:bqmodel="http://biomodels.net/model-qualifiers/" xmlns:vCard="http://www.w3.org/2001/vcard-rdf/3.0#">
            <rdf:Description rdf:about="#C00022__91__c__93__">
              <bqbiol:is>
                <rdf:Bag>
                  <rdf:li rdf:resource="http://identifiers.org/seed.compound/cpd00020"/>
                  <rdf:li rdf:resource="http://identifiers.org/chebi/CHEBI:32816"/>
                  <rdf:li rdf:resource="http://identifiers.org/hmdb/HMDB00243"/>
                  <rdf:li rdf:resource="http://identifiers.org/inchi/InChI=1S/C3H4O3/c1-2(4)3(5)6/h1H3,(H,5,6)"/>
                  <rdf:li rdf:resource="http://identifiers.org/kegg.compound/C00022"/>
                  <rdf:li rdf:resource="http://identifiers.org/metanetx.chemical/MNXM23"/>
                  <rdf:li rdf:resource="http://identifiers.org/pubchem.compound/3324"/>
                </rdf:Bag>
              </bqbiol:is>
            </rdf:Description>
          </rdf:RDF>
        </annotation>
      </species>
      <species metaid="C00022xt__91__e__93__" id="C00022xt__91__e__93__" name="external Pyruvate; Pyruvic acid; 2-Oxopropanoate; 2-Oxopropanoic acid; Pyroracemic acid" compartment="e" hasOnlySubstanceUnits="false" boundaryCondition="false" constant="false" fbc:charge="-1" fbc:chemicalFormula="C3H3O3">
        <annotation xmlns:sbml="http://www.sbml.org/sbml/level3/version1/core">
          <rdf:RDF xmlns:dcterms="http://purl.org/dc/terms/" xmlns:rdf="http://www.w3.org/1999/02/22-rdf-syntax-ns#" xmlns:dc="http://purl.org/dc/elements/1.1/" xmlns:bqbiol="http://biomodels.net/biology-qualifiers/" xmlns:bqmodel="http://biomodels.net/model-qualifiers/" xmlns:vCard="http://www.w3.org/2001/vcard-rdf/3.0#">
            <rdf:Description rdf:about="#C00022xt__91__e__93__">
              <bqbiol:is>
                <rdf:Bag>
                  <rdf:li rdf:resource="http://identifiers.org/seed.compound/cpd00020"/>
                  <rdf:li rdf:resource="http://identifiers.org/chebi/CHEBI:32816"/>
                  <rdf:li rdf:resource="http://identifiers.org/hmdb/HMDB00243"/>
                  <rdf:li rdf:resource="http://identifiers.org/inchi/InChI=1S/C3H4O3/c1-2(4)3(5)6/h1H3,(H,5,6)"/>
                  <rdf:li rdf:resource="http://identifiers.org/kegg.compound/C00022"/>
                  <rdf:li rdf:resource="http://identifiers.org/metanetx.chemical/MNXM23"/>
                  <rdf:li rdf:resource="http://identifiers.org/pubchem.compound/3324"/>
                </rdf:Bag>
              </bqbiol:is>
            </rdf:Description>
          </rdf:RDF>
        </annotation>
      </species>
      <species metaid="C00024__91__c__93__" id="C00024__91__c__93__" name="Acetyl-CoA; Acetyl coenzyme A" compartment="c" hasOnlySubstanceUnits="false" boundaryCondition="false" constant="false" fbc:charge="-4" fbc:chemicalFormula="C23H34N7O17P3S">
        <annotation xmlns:sbml="http://www.sbml.org/sbml/level3/version1/core">
          <rdf:RDF xmlns:dcterms="http://purl.org/dc/terms/" xmlns:rdf="http://www.w3.org/1999/02/22-rdf-syntax-ns#" xmlns:dc="http://purl.org/dc/elements/1.1/" xmlns:bqbiol="http://biomodels.net/biology-qualifiers/" xmlns:bqmodel="http://biomodels.net/model-qualifiers/" xmlns:vCard="http://www.w3.org/2001/vcard-rdf/3.0#">
            <rdf:Description rdf:about="#C00024__91__c__93__">
              <bqbiol:is>
                <rdf:Bag>
                  <rdf:li rdf:resource="http://identifiers.org/seed.compound/cpd00022"/>
                  <rdf:li rdf:resource="http://identifiers.org/chebi/CHEBI:15351"/>
                  <rdf:li rdf:resource="http://identifiers.org/hmdb/HMDB01206"/>
                  <rdf:li rdf:resource="http://identifiers.org/kegg.compound/C00024"/>
                  <rdf:li rdf:resource="http://identifiers.org/metanetx.chemical/MNXM21"/>
                  <rdf:li rdf:resource="http://identifiers.org/pubchem.compound/3326"/>
                </rdf:Bag>
              </bqbiol:is>
            </rdf:Description>
          </rdf:RDF>
        </annotation>
      </species>
      <species metaid="C00025__91__c__93__" id="C00025__91__c__93__" name="L-Glutamate; L-Glutamic acid; L-Glutaminic acid; Glutamate" compartment="c" hasOnlySubstanceUnits="false" boundaryCondition="false" constant="false" fbc:charge="-1" fbc:chemicalFormula="C5H8NO4">
        <annotation xmlns:sbml="http://www.sbml.org/sbml/level3/version1/core">
          <rdf:RDF xmlns:dcterms="http://purl.org/dc/terms/" xmlns:rdf="http://www.w3.org/1999/02/22-rdf-syntax-ns#" xmlns:dc="http://purl.org/dc/elements/1.1/" xmlns:bqbiol="http://biomodels.net/biology-qualifiers/" xmlns:bqmodel="http://biomodels.net/model-qualifiers/" xmlns:vCard="http://www.w3.org/2001/vcard-rdf/3.0#">
            <rdf:Description rdf:about="#C00025__91__c__93__">
              <bqbiol:is>
                <rdf:Bag>
                  <rdf:li rdf:resource="http://identifiers.org/seed.compound/cpd00023"/>
                  <rdf:li rdf:resource="http://identifiers.org/chebi/CHEBI:16015"/>
                  <rdf:li rdf:resource="http://identifiers.org/hmdb/HMDB00148"/>
                  <rdf:li rdf:resource="http://identifiers.org/inchi/InChI=1S/C5H9NO4/c6-3(5(9)10)1-2-4(7)8/h3H,1-2,6H2,(H,7,8)(H,9,10)/t3-/m0/s1"/>
                  <rdf:li rdf:resource="http://identifiers.org/kegg.compound/C00025"/>
                  <rdf:li rdf:resource="http://identifiers.org/metanetx.chemical/MNXM89557"/>
                  <rdf:li rdf:resource="http://identifiers.org/pubchem.compound/3327"/>
                </rdf:Bag>
              </bqbiol:is>
            </rdf:Description>
          </rdf:RDF>
        </annotation>
      </species>
      <species metaid="C00025xt__91__e__93__" id="C00025xt__91__e__93__" name="external L-Glutamate; L-Glutamic acid; L-Glutaminic acid; Glutamate" compartment="e" hasOnlySubstanceUnits="false" boundaryCondition="false" constant="false" fbc:charge="-1" fbc:chemicalFormula="C5H8NO4">
        <annotation xmlns:sbml="http://www.sbml.org/sbml/level3/version1/core">
          <rdf:RDF xmlns:dcterms="http://purl.org/dc/terms/" xmlns:rdf="http://www.w3.org/1999/02/22-rdf-syntax-ns#" xmlns:dc="http://purl.org/dc/elements/1.1/" xmlns:bqbiol="http://biomodels.net/biology-qualifiers/" xmlns:bqmodel="http://biomodels.net/model-qualifiers/" xmlns:vCard="http://www.w3.org/2001/vcard-rdf/3.0#">
            <rdf:Description rdf:about="#C00025xt__91__e__93__">
              <bqbiol:is>
                <rdf:Bag>
                  <rdf:li rdf:resource="http://identifiers.org/seed.compound/cpd00023"/>
                  <rdf:li rdf:resource="http://identifiers.org/chebi/CHEBI:16015"/>
                  <rdf:li rdf:resource="http://identifiers.org/hmdb/HMDB00148"/>
                  <rdf:li rdf:resource="http://identifiers.org/inchi/InChI=1S/C5H9NO4/c6-3(5(9)10)1-2-4(7)8/h3H,1-2,6H2,(H,7,8)(H,9,10)/t3-/m0/s1"/>
                  <rdf:li rdf:resource="http://identifiers.org/kegg.compound/C00025"/>
                  <rdf:li rdf:resource="http://identifiers.org/metanetx.chemical/MNXM89557"/>
                  <rdf:li rdf:resource="http://identifiers.org/pubchem.compound/3327"/>
                </rdf:Bag>
              </bqbiol:is>
            </rdf:Description>
          </rdf:RDF>
        </annotation>
      </species>
      <species metaid="C00026__91__c__93__" id="C00026__91__c__93__" name="2-Oxoglutarate; Oxoglutaric acid; 2-Ketoglutaric acid; alpha-Ketoglutaric acid" compartment="c" hasOnlySubstanceUnits="false" boundaryCondition="false" constant="false" fbc:charge="-2" fbc:chemicalFormula="C5H4O5">
        <annotation xmlns:sbml="http://www.sbml.org/sbml/level3/version1/core">
          <rdf:RDF xmlns:dcterms="http://purl.org/dc/terms/" xmlns:rdf="http://www.w3.org/1999/02/22-rdf-syntax-ns#" xmlns:dc="http://purl.org/dc/elements/1.1/" xmlns:bqbiol="http://biomodels.net/biology-qualifiers/" xmlns:bqmodel="http://biomodels.net/model-qualifiers/" xmlns:vCard="http://www.w3.org/2001/vcard-rdf/3.0#">
            <rdf:Description rdf:about="#C00026__91__c__93__">
              <bqbiol:is>
                <rdf:Bag>
                  <rdf:li rdf:resource="http://identifiers.org/seed.compound/cpd00024"/>
                  <rdf:li rdf:resource="http://identifiers.org/chebi/CHEBI:30915"/>
                  <rdf:li rdf:resource="http://identifiers.org/hmdb/HMDB00208"/>
                  <rdf:li rdf:resource="http://identifiers.org/inchi/InChI=1S/C5H6O5/c6-3(5(9)10)1-2-4(7)8/h1-2H2,(H,7,8)(H,9,10)"/>
                  <rdf:li rdf:resource="http://identifiers.org/kegg.compound/C00026"/>
                  <rdf:li rdf:resource="http://identifiers.org/metanetx.chemical/MNXM20"/>
                  <rdf:li rdf:resource="http://identifiers.org/pubchem.compound/3328"/>
                </rdf:Bag>
              </bqbiol:is>
            </rdf:Description>
          </rdf:RDF>
        </annotation>
      </species>
      <species metaid="C00027__91__c__93__" id="C00027__91__c__93__" name="Hydrogen peroxide; H2O2; Oxydol" compartment="c" hasOnlySubstanceUnits="false" boundaryCondition="false" constant="false" fbc:charge="0" fbc:chemicalFormula="H2O2">
        <annotation xmlns:sbml="http://www.sbml.org/sbml/level3/version1/core">
          <rdf:RDF xmlns:dcterms="http://purl.org/dc/terms/" xmlns:rdf="http://www.w3.org/1999/02/22-rdf-syntax-ns#" xmlns:dc="http://purl.org/dc/elements/1.1/" xmlns:bqbiol="http://biomodels.net/biology-qualifiers/" xmlns:bqmodel="http://biomodels.net/model-qualifiers/" xmlns:vCard="http://www.w3.org/2001/vcard-rdf/3.0#">
            <rdf:Description rdf:about="#C00027__91__c__93__">
              <bqbiol:is>
                <rdf:Bag>
                  <rdf:li rdf:resource="http://identifiers.org/seed.compound/cpd00025"/>
                  <rdf:li rdf:resource="http://identifiers.org/chebi/CHEBI:16240"/>
                  <rdf:li rdf:resource="http://identifiers.org/hmdb/HMDB03125"/>
                  <rdf:li rdf:resource="http://identifiers.org/inchi/InChI=1S/H2O2/c1-2/h1-2H"/>
                  <rdf:li rdf:resource="http://identifiers.org/kegg.compound/C00027"/>
                  <rdf:li rdf:resource="http://identifiers.org/metanetx.chemical/MNXM22"/>
                  <rdf:li rdf:resource="http://identifiers.org/pubchem.compound/3329"/>
                </rdf:Bag>
              </bqbiol:is>
            </rdf:Description>
          </rdf:RDF>
        </annotation>
      </species>
      <species metaid="C00029__91__c__93__" id="C00029__91__c__93__" name="UDP-glucose; UDPglucose; UDP-D-glucose; Uridine diphosphate glucose; UDP-alpha-D-glucose" compartment="c" hasOnlySubstanceUnits="false" boundaryCondition="false" constant="false" fbc:charge="-2" fbc:chemicalFormula="C15H22N2O17P2">
        <annotation xmlns:sbml="http://www.sbml.org/sbml/level3/version1/core">
          <rdf:RDF xmlns:dcterms="http://purl.org/dc/terms/" xmlns:rdf="http://www.w3.org/1999/02/22-rdf-syntax-ns#" xmlns:dc="http://purl.org/dc/elements/1.1/" xmlns:bqbiol="http://biomodels.net/biology-qualifiers/" xmlns:bqmodel="http://biomodels.net/model-qualifiers/" xmlns:vCard="http://www.w3.org/2001/vcard-rdf/3.0#">
            <rdf:Description rdf:about="#C00029__91__c__93__">
              <bqbiol:is>
                <rdf:Bag>
                  <rdf:li rdf:resource="http://identifiers.org/seed.compound/cpd00026"/>
                  <rdf:li rdf:resource="http://identifiers.org/hmdb/HMDB00286"/>
                  <rdf:li rdf:resource="http://identifiers.org/kegg.compound/C00029"/>
                  <rdf:li rdf:resource="http://identifiers.org/metanetx.chemical/MNXM52"/>
                  <rdf:li rdf:resource="http://identifiers.org/pubchem.compound/3331"/>
                </rdf:Bag>
              </bqbiol:is>
            </rdf:Description>
          </rdf:RDF>
        </annotation>
      </species>
      <species metaid="C00031__91__c__93__" id="C00031__91__c__93__" name="D-Glucose; Grape sugar; Dextrose; Glucose; D-Glucopyranose" compartment="c" hasOnlySubstanceUnits="false" boundaryCondition="false" constant="false" fbc:charge="0" fbc:chemicalFormula="C6H12O6">
        <annotation xmlns:sbml="http://www.sbml.org/sbml/level3/version1/core">
          <rdf:RDF xmlns:dcterms="http://purl.org/dc/terms/" xmlns:rdf="http://www.w3.org/1999/02/22-rdf-syntax-ns#" xmlns:dc="http://purl.org/dc/elements/1.1/" xmlns:bqbiol="http://biomodels.net/biology-qualifiers/" xmlns:bqmodel="http://biomodels.net/model-qualifiers/" xmlns:vCard="http://www.w3.org/2001/vcard-rdf/3.0#">
            <rdf:Description rdf:about="#C00031__91__c__93__">
              <bqbiol:is>
                <rdf:Bag>
                  <rdf:li rdf:resource="http://identifiers.org/seed.compound/cpd00000"/>
                  <rdf:li rdf:resource="http://identifiers.org/chebi/CHEBI:4167"/>
                  <rdf:li rdf:resource="http://identifiers.org/hmdb/HMDB00122"/>
                  <rdf:li rdf:resource="http://identifiers.org/kegg.compound/C00031"/>
                  <rdf:li rdf:resource="http://identifiers.org/metanetx.chemical/MNXM000"/>
                  <rdf:li rdf:resource="http://identifiers.org/pubchem.compound/3333"/>
                </rdf:Bag>
              </bqbiol:is>
            </rdf:Description>
          </rdf:RDF>
        </annotation>
      </species>
      <species metaid="C00031xt__91__e__93__" id="C00031xt__91__e__93__" name="external D-Glucose; Grape sugar; Dextrose; Glucose; D-Glucopyranose" compartment="e" hasOnlySubstanceUnits="false" boundaryCondition="false" constant="false" fbc:charge="0" fbc:chemicalFormula="C6H12O6">
        <annotation xmlns:sbml="http://www.sbml.org/sbml/level3/version1/core">
          <rdf:RDF xmlns:dcterms="http://purl.org/dc/terms/" xmlns:rdf="http://www.w3.org/1999/02/22-rdf-syntax-ns#" xmlns:dc="http://purl.org/dc/elements/1.1/" xmlns:bqbiol="http://biomodels.net/biology-qualifiers/" xmlns:bqmodel="http://biomodels.net/model-qualifiers/" xmlns:vCard="http://www.w3.org/2001/vcard-rdf/3.0#">
            <rdf:Description rdf:about="#C00031xt__91__e__93__">
              <bqbiol:is>
                <rdf:Bag>
                  <rdf:li rdf:resource="http://identifiers.org/seed.compound/cpd00000"/>
                  <rdf:li rdf:resource="http://identifiers.org/chebi/CHEBI:4167"/>
                  <rdf:li rdf:resource="http://identifiers.org/hmdb/HMDB00122"/>
                  <rdf:li rdf:resource="http://identifiers.org/kegg.compound/C00031"/>
                  <rdf:li rdf:resource="http://identifiers.org/metanetx.chemical/MNXM000"/>
                  <rdf:li rdf:resource="http://identifiers.org/pubchem.compound/3333"/>
                </rdf:Bag>
              </bqbiol:is>
            </rdf:Description>
          </rdf:RDF>
        </annotation>
      </species>
      <species metaid="C00032__91__c__93__" id="C00032__91__c__93__" name="Heme; Haem; Protoheme; Heme B; Protoheme IX" compartment="c" hasOnlySubstanceUnits="false" boundaryCondition="false" constant="false" fbc:charge="-2" fbc:chemicalFormula="C34H30FeN4O4">
        <notes>
          <body xmlns="http://www.w3.org/1999/xhtml">
            <p>ChEBIID:CHEBI:17627 26355</p>
          </body>
        </notes>
        <annotation xmlns:sbml="http://www.sbml.org/sbml/level3/version1/core">
          <rdf:RDF xmlns:dcterms="http://purl.org/dc/terms/" xmlns:rdf="http://www.w3.org/1999/02/22-rdf-syntax-ns#" xmlns:dc="http://purl.org/dc/elements/1.1/" xmlns:bqbiol="http://biomodels.net/biology-qualifiers/" xmlns:bqmodel="http://biomodels.net/model-qualifiers/" xmlns:vCard="http://www.w3.org/2001/vcard-rdf/3.0#">
            <rdf:Description rdf:about="#C00032__91__c__93__">
              <bqbiol:is>
                <rdf:Bag>
                  <rdf:li rdf:resource="http://identifiers.org/seed.compound/cpd00028"/>
                  <rdf:li rdf:resource="http://identifiers.org/hmdb/HMDB03178"/>
                  <rdf:li rdf:resource="http://identifiers.org/kegg.compound/C00032"/>
                  <rdf:li rdf:resource="http://identifiers.org/metanetx.chemical/MNXM526203"/>
                  <rdf:li rdf:resource="http://identifiers.org/pubchem.compound/3334"/>
                </rdf:Bag>
              </bqbiol:is>
            </rdf:Description>
          </rdf:RDF>
        </annotation>
      </species>
      <species metaid="C00033__91__c__93__" id="C00033__91__c__93__" name="Acetate; Acetic acid; Ethanoic acid" compartment="c" hasOnlySubstanceUnits="false" boundaryCondition="false" constant="false" fbc:charge="-1" fbc:chemicalFormula="C2H3O2">
        <annotation xmlns:sbml="http://www.sbml.org/sbml/level3/version1/core">
          <rdf:RDF xmlns:dcterms="http://purl.org/dc/terms/" xmlns:rdf="http://www.w3.org/1999/02/22-rdf-syntax-ns#" xmlns:dc="http://purl.org/dc/elements/1.1/" xmlns:bqbiol="http://biomodels.net/biology-qualifiers/" xmlns:bqmodel="http://biomodels.net/model-qualifiers/" xmlns:vCard="http://www.w3.org/2001/vcard-rdf/3.0#">
            <rdf:Description rdf:about="#C00033__91__c__93__">
              <bqbiol:is>
                <rdf:Bag>
                  <rdf:li rdf:resource="http://identifiers.org/seed.compound/cpd00029"/>
                  <rdf:li rdf:resource="http://identifiers.org/chebi/CHEBI:15366"/>
                  <rdf:li rdf:resource="http://identifiers.org/inchi/InChI=1S/C2H4O2/c1-2(3)4/h1H3,(H,3,4)"/>
                  <rdf:li rdf:resource="http://identifiers.org/kegg.compound/C00033"/>
                  <rdf:li rdf:resource="http://identifiers.org/metanetx.chemical/MNXM26"/>
                  <rdf:li rdf:resource="http://identifiers.org/pubchem.compound/3335"/>
                </rdf:Bag>
              </bqbiol:is>
            </rdf:Description>
          </rdf:RDF>
        </annotation>
      </species>
      <species metaid="C00033xt__91__e__93__" id="C00033xt__91__e__93__" name="external Acetate; Acetic acid; Ethanoic acid" compartment="e" hasOnlySubstanceUnits="false" boundaryCondition="false" constant="false" fbc:charge="-1" fbc:chemicalFormula="C2H3O2">
        <annotation xmlns:sbml="http://www.sbml.org/sbml/level3/version1/core">
          <rdf:RDF xmlns:dcterms="http://purl.org/dc/terms/" xmlns:rdf="http://www.w3.org/1999/02/22-rdf-syntax-ns#" xmlns:dc="http://purl.org/dc/elements/1.1/" xmlns:bqbiol="http://biomodels.net/biology-qualifiers/" xmlns:bqmodel="http://biomodels.net/model-qualifiers/" xmlns:vCard="http://www.w3.org/2001/vcard-rdf/3.0#">
            <rdf:Description rdf:about="#C00033xt__91__e__93__">
              <bqbiol:is>
                <rdf:Bag>
                  <rdf:li rdf:resource="http://identifiers.org/seed.compound/cpd00029"/>
                  <rdf:li rdf:resource="http://identifiers.org/chebi/CHEBI:15366"/>
                  <rdf:li rdf:resource="http://identifiers.org/inchi/InChI=1S/C2H4O2/c1-2(3)4/h1H3,(H,3,4)"/>
                  <rdf:li rdf:resource="http://identifiers.org/kegg.compound/C00033"/>
                  <rdf:li rdf:resource="http://identifiers.org/metanetx.chemical/MNXM26"/>
                  <rdf:li rdf:resource="http://identifiers.org/pubchem.compound/3335"/>
                </rdf:Bag>
              </bqbiol:is>
            </rdf:Description>
          </rdf:RDF>
        </annotation>
      </species>
      <species metaid="C00035__91__c__93__" id="C00035__91__c__93__" name="GDP; Guanosine 5&apos;-diphosphate; Guanosine diphosphate" compartment="c" hasOnlySubstanceUnits="false" boundaryCondition="false" constant="false" fbc:charge="-3" fbc:chemicalFormula="C10H12N5O11P2">
        <annotation xmlns:sbml="http://www.sbml.org/sbml/level3/version1/core">
          <rdf:RDF xmlns:dcterms="http://purl.org/dc/terms/" xmlns:rdf="http://www.w3.org/1999/02/22-rdf-syntax-ns#" xmlns:dc="http://purl.org/dc/elements/1.1/" xmlns:bqbiol="http://biomodels.net/biology-qualifiers/" xmlns:bqmodel="http://biomodels.net/model-qualifiers/" xmlns:vCard="http://www.w3.org/2001/vcard-rdf/3.0#">
            <rdf:Description rdf:about="#C00035__91__c__93__">
              <bqbiol:is>
                <rdf:Bag>
                  <rdf:li rdf:resource="http://identifiers.org/seed.compound/cpd00031"/>
                  <rdf:li rdf:resource="http://identifiers.org/chebi/CHEBI:17552"/>
                  <rdf:li rdf:resource="http://identifiers.org/hmdb/HMDB01201"/>
                  <rdf:li rdf:resource="http://identifiers.org/kegg.compound/C00035"/>
                  <rdf:li rdf:resource="http://identifiers.org/metanetx.chemical/MNXM30"/>
                  <rdf:li rdf:resource="http://identifiers.org/pubchem.compound/3337"/>
                </rdf:Bag>
              </bqbiol:is>
            </rdf:Description>
          </rdf:RDF>
        </annotation>
      </species>
      <species metaid="C00036__91__c__93__" id="C00036__91__c__93__" name="Oxaloacetate; Oxalacetic acid; Oxaloacetic acid; 2-Oxobutanedioic acid; 2-Oxosuccinic acid; keto-Oxaloacetate" compartment="c" hasOnlySubstanceUnits="false" boundaryCondition="false" constant="false" fbc:charge="-2" fbc:chemicalFormula="C4H2O5">
        <annotation xmlns:sbml="http://www.sbml.org/sbml/level3/version1/core">
          <rdf:RDF xmlns:dcterms="http://purl.org/dc/terms/" xmlns:rdf="http://www.w3.org/1999/02/22-rdf-syntax-ns#" xmlns:dc="http://purl.org/dc/elements/1.1/" xmlns:bqbiol="http://biomodels.net/biology-qualifiers/" xmlns:bqmodel="http://biomodels.net/model-qualifiers/" xmlns:vCard="http://www.w3.org/2001/vcard-rdf/3.0#">
            <rdf:Description rdf:about="#C00036__91__c__93__">
              <bqbiol:is>
                <rdf:Bag>
                  <rdf:li rdf:resource="http://identifiers.org/seed.compound/cpd00032"/>
                  <rdf:li rdf:resource="http://identifiers.org/chebi/CHEBI:30744"/>
                  <rdf:li rdf:resource="http://identifiers.org/hmdb/HMDB00223"/>
                  <rdf:li rdf:resource="http://identifiers.org/inchi/InChI=1S/C4H4O5/c5-2(4(8)9)1-3(6)7/h1H2,(H,6,7)(H,8,9)"/>
                  <rdf:li rdf:resource="http://identifiers.org/kegg.compound/C00036"/>
                  <rdf:li rdf:resource="http://identifiers.org/metanetx.chemical/MNXM46"/>
                  <rdf:li rdf:resource="http://identifiers.org/pubchem.compound/3338"/>
                </rdf:Bag>
              </bqbiol:is>
            </rdf:Description>
          </rdf:RDF>
        </annotation>
      </species>
      <species metaid="C00037__91__c__93__" id="C00037__91__c__93__" name="Glycine; Aminoacetic acid; Gly" compartment="c" hasOnlySubstanceUnits="false" boundaryCondition="false" constant="false" fbc:charge="0" fbc:chemicalFormula="C2H5NO2">
        <annotation xmlns:sbml="http://www.sbml.org/sbml/level3/version1/core">
          <rdf:RDF xmlns:dcterms="http://purl.org/dc/terms/" xmlns:rdf="http://www.w3.org/1999/02/22-rdf-syntax-ns#" xmlns:dc="http://purl.org/dc/elements/1.1/" xmlns:bqbiol="http://biomodels.net/biology-qualifiers/" xmlns:bqmodel="http://biomodels.net/model-qualifiers/" xmlns:vCard="http://www.w3.org/2001/vcard-rdf/3.0#">
            <rdf:Description rdf:about="#C00037__91__c__93__">
              <bqbiol:is>
                <rdf:Bag>
                  <rdf:li rdf:resource="http://identifiers.org/seed.compound/cpd00033"/>
                  <rdf:li rdf:resource="http://identifiers.org/chebi/CHEBI:15428"/>
                  <rdf:li rdf:resource="http://identifiers.org/hmdb/HMDB00123"/>
                  <rdf:li rdf:resource="http://identifiers.org/inchi/InChI=1S/C2H5NO2/c3-1-2(4)5/h1,3H2,(H,4,5)"/>
                  <rdf:li rdf:resource="http://identifiers.org/kegg.compound/C00037"/>
                  <rdf:li rdf:resource="http://identifiers.org/metanetx.chemical/MNXM29"/>
                  <rdf:li rdf:resource="http://identifiers.org/pubchem.compound/3339"/>
                </rdf:Bag>
              </bqbiol:is>
            </rdf:Description>
          </rdf:RDF>
        </annotation>
      </species>
      <species metaid="C00037xt__91__e__93__" id="C00037xt__91__e__93__" name="external Glycine; Aminoacetic acid; Gly" compartment="e" hasOnlySubstanceUnits="false" boundaryCondition="false" constant="false" fbc:charge="0" fbc:chemicalFormula="C2H5NO2">
        <annotation xmlns:sbml="http://www.sbml.org/sbml/level3/version1/core">
          <rdf:RDF xmlns:dcterms="http://purl.org/dc/terms/" xmlns:rdf="http://www.w3.org/1999/02/22-rdf-syntax-ns#" xmlns:dc="http://purl.org/dc/elements/1.1/" xmlns:bqbiol="http://biomodels.net/biology-qualifiers/" xmlns:bqmodel="http://biomodels.net/model-qualifiers/" xmlns:vCard="http://www.w3.org/2001/vcard-rdf/3.0#">
            <rdf:Description rdf:about="#C00037xt__91__e__93__">
              <bqbiol:is>
                <rdf:Bag>
                  <rdf:li rdf:resource="http://identifiers.org/seed.compound/cpd00033"/>
                  <rdf:li rdf:resource="http://identifiers.org/chebi/CHEBI:15428"/>
                  <rdf:li rdf:resource="http://identifiers.org/hmdb/HMDB00123"/>
                  <rdf:li rdf:resource="http://identifiers.org/inchi/InChI=1S/C2H5NO2/c3-1-2(4)5/h1,3H2,(H,4,5)"/>
                  <rdf:li rdf:resource="http://identifiers.org/kegg.compound/C00037"/>
                  <rdf:li rdf:resource="http://identifiers.org/metanetx.chemical/MNXM29"/>
                  <rdf:li rdf:resource="http://identifiers.org/pubchem.compound/3339"/>
                </rdf:Bag>
              </bqbiol:is>
            </rdf:Description>
          </rdf:RDF>
        </annotation>
      </species>
      <species metaid="C00039__91__c__93__" id="C00039__91__c__93__" name="DNA(biomass component); DNAn; DNAn+1; (Deoxyribonucleotide)n; (Deoxyribonucleotide)m; (Deoxyribonucleotide)n+m; Deoxyribonucleic acid" compartment="c" hasOnlySubstanceUnits="false" boundaryCondition="false" constant="false" fbc:charge="-2" fbc:chemicalFormula="R">
        <annotation xmlns:sbml="http://www.sbml.org/sbml/level3/version1/core">
          <rdf:RDF xmlns:dcterms="http://purl.org/dc/terms/" xmlns:rdf="http://www.w3.org/1999/02/22-rdf-syntax-ns#" xmlns:dc="http://purl.org/dc/elements/1.1/" xmlns:bqbiol="http://biomodels.net/biology-qualifiers/" xmlns:bqmodel="http://biomodels.net/model-qualifiers/" xmlns:vCard="http://www.w3.org/2001/vcard-rdf/3.0#">
            <rdf:Description rdf:about="#C00039__91__c__93__">
              <bqbiol:is>
                <rdf:Bag>
                  <rdf:li rdf:resource="http://identifiers.org/seed.compound/cpd00000"/>
                  <rdf:li rdf:resource="http://identifiers.org/chebi/CHEBI:16991"/>
                  <rdf:li rdf:resource="http://identifiers.org/kegg.compound/C00039"/>
                  <rdf:li rdf:resource="http://identifiers.org/metanetx.chemical/MNXM000"/>
                  <rdf:li rdf:resource="http://identifiers.org/pubchem.compound/3341"/>
                </rdf:Bag>
              </bqbiol:is>
            </rdf:Description>
          </rdf:RDF>
        </annotation>
      </species>
      <species metaid="C00040__91__c__93__" id="C00040__91__c__93__" name="Acyl-CoA; Acyl coenzyme A" compartment="c" hasOnlySubstanceUnits="false" boundaryCondition="false" constant="false" fbc:charge="0" fbc:chemicalFormula="C22H35N7O17P3SR">
        <annotation xmlns:sbml="http://www.sbml.org/sbml/level3/version1/core">
          <rdf:RDF xmlns:dcterms="http://purl.org/dc/terms/" xmlns:rdf="http://www.w3.org/1999/02/22-rdf-syntax-ns#" xmlns:dc="http://purl.org/dc/elements/1.1/" xmlns:bqbiol="http://biomodels.net/biology-qualifiers/" xmlns:bqmodel="http://biomodels.net/model-qualifiers/" xmlns:vCard="http://www.w3.org/2001/vcard-rdf/3.0#">
            <rdf:Description rdf:about="#C00040__91__c__93__">
              <bqbiol:is>
                <rdf:Bag>
                  <rdf:li rdf:resource="http://identifiers.org/seed.compound/cpd00000"/>
                  <rdf:li rdf:resource="http://identifiers.org/chebi/CHEBI:17984"/>
                  <rdf:li rdf:resource="http://identifiers.org/kegg.compound/C00040"/>
                  <rdf:li rdf:resource="http://identifiers.org/metanetx.chemical/MNXM000"/>
                  <rdf:li rdf:resource="http://identifiers.org/pubchem.compound/3342"/>
                </rdf:Bag>
              </bqbiol:is>
            </rdf:Description>
          </rdf:RDF>
        </annotation>
      </species>
      <species metaid="C00041__91__c__93__" id="C00041__91__c__93__" name="L-Alanine; L-2-Aminopropionic acid; L-alpha-Alanine" compartment="c" hasOnlySubstanceUnits="false" boundaryCondition="false" constant="false" fbc:charge="0" fbc:chemicalFormula="C3H7NO2">
        <annotation xmlns:sbml="http://www.sbml.org/sbml/level3/version1/core">
          <rdf:RDF xmlns:dcterms="http://purl.org/dc/terms/" xmlns:rdf="http://www.w3.org/1999/02/22-rdf-syntax-ns#" xmlns:dc="http://purl.org/dc/elements/1.1/" xmlns:bqbiol="http://biomodels.net/biology-qualifiers/" xmlns:bqmodel="http://biomodels.net/model-qualifiers/" xmlns:vCard="http://www.w3.org/2001/vcard-rdf/3.0#">
            <rdf:Description rdf:about="#C00041__91__c__93__">
              <bqbiol:is>
                <rdf:Bag>
                  <rdf:li rdf:resource="http://identifiers.org/seed.compound/cpd00035"/>
                  <rdf:li rdf:resource="http://identifiers.org/chebi/CHEBI:16977"/>
                  <rdf:li rdf:resource="http://identifiers.org/hmdb/HMDB00161"/>
                  <rdf:li rdf:resource="http://identifiers.org/inchi/InChI=1S/C3H7NO2/c1-2(4)3(5)6/h2H,4H2,1H3,(H,5,6)/t2-/m0/s1"/>
                  <rdf:li rdf:resource="http://identifiers.org/kegg.compound/C00041"/>
                  <rdf:li rdf:resource="http://identifiers.org/metanetx.chemical/MNXM32"/>
                  <rdf:li rdf:resource="http://identifiers.org/pubchem.compound/3343"/>
                </rdf:Bag>
              </bqbiol:is>
            </rdf:Description>
          </rdf:RDF>
        </annotation>
      </species>
      <species metaid="C00041xt__91__e__93__" id="C00041xt__91__e__93__" name="external L-Alanine;L-2-Aminopropionic acid;L-alpha-Alanine" compartment="e" hasOnlySubstanceUnits="false" boundaryCondition="false" constant="false" fbc:charge="0" fbc:chemicalFormula="C3H7NO2">
        <annotation xmlns:sbml="http://www.sbml.org/sbml/level3/version1/core">
          <rdf:RDF xmlns:dcterms="http://purl.org/dc/terms/" xmlns:rdf="http://www.w3.org/1999/02/22-rdf-syntax-ns#" xmlns:dc="http://purl.org/dc/elements/1.1/" xmlns:bqbiol="http://biomodels.net/biology-qualifiers/" xmlns:bqmodel="http://biomodels.net/model-qualifiers/" xmlns:vCard="http://www.w3.org/2001/vcard-rdf/3.0#">
            <rdf:Description rdf:about="#C00041xt__91__e__93__">
              <bqbiol:is>
                <rdf:Bag>
                  <rdf:li rdf:resource="http://identifiers.org/seed.compound/cpd00035"/>
                  <rdf:li rdf:resource="http://identifiers.org/chebi/CHEBI:16977"/>
                  <rdf:li rdf:resource="http://identifiers.org/hmdb/HMDB00161"/>
                  <rdf:li rdf:resource="http://identifiers.org/inchi/InChI=1S/C3H7NO2/c1-2(4)3(5)6/h2H,4H2,1H3,(H,5,6)/t2-/m0/s1"/>
                  <rdf:li rdf:resource="http://identifiers.org/kegg.compound/C00041"/>
                  <rdf:li rdf:resource="http://identifiers.org/metanetx.chemical/MNXM32"/>
                  <rdf:li rdf:resource="http://identifiers.org/pubchem.compound/3343"/>
                </rdf:Bag>
              </bqbiol:is>
            </rdf:Description>
          </rdf:RDF>
        </annotation>
      </species>
      <species metaid="C00042__91__c__93__" id="C00042__91__c__93__" name="Succinate; Succinic acid; Butanedionic acid; Ethylenesuccinic acid" compartment="c" hasOnlySubstanceUnits="false" boundaryCondition="false" constant="false" fbc:charge="-2" fbc:chemicalFormula="C4H4O4">
        <annotation xmlns:sbml="http://www.sbml.org/sbml/level3/version1/core">
          <rdf:RDF xmlns:dcterms="http://purl.org/dc/terms/" xmlns:rdf="http://www.w3.org/1999/02/22-rdf-syntax-ns#" xmlns:dc="http://purl.org/dc/elements/1.1/" xmlns:bqbiol="http://biomodels.net/biology-qualifiers/" xmlns:bqmodel="http://biomodels.net/model-qualifiers/" xmlns:vCard="http://www.w3.org/2001/vcard-rdf/3.0#">
            <rdf:Description rdf:about="#C00042__91__c__93__">
              <bqbiol:is>
                <rdf:Bag>
                  <rdf:li rdf:resource="http://identifiers.org/seed.compound/cpd00036"/>
                  <rdf:li rdf:resource="http://identifiers.org/chebi/CHEBI:15741"/>
                  <rdf:li rdf:resource="http://identifiers.org/hmdb/HMDB00254"/>
                  <rdf:li rdf:resource="http://identifiers.org/inchi/InChI=1S/C4H6O4/c5-3(6)1-2-4(7)8/h1-2H2,(H,5,6)(H,7,8)"/>
                  <rdf:li rdf:resource="http://identifiers.org/kegg.compound/C00042"/>
                  <rdf:li rdf:resource="http://identifiers.org/metanetx.chemical/MNXM25"/>
                  <rdf:li rdf:resource="http://identifiers.org/pubchem.compound/3344"/>
                </rdf:Bag>
              </bqbiol:is>
            </rdf:Description>
          </rdf:RDF>
        </annotation>
      </species>
      <species metaid="C00042xt__91__e__93__" id="C00042xt__91__e__93__" name="external Succinate; Succinic acid; Butanedionic acid; Ethylenesuccinic acid" compartment="e" hasOnlySubstanceUnits="false" boundaryCondition="false" constant="false" fbc:charge="-2" fbc:chemicalFormula="C4H4O4">
        <annotation xmlns:sbml="http://www.sbml.org/sbml/level3/version1/core">
          <rdf:RDF xmlns:dcterms="http://purl.org/dc/terms/" xmlns:rdf="http://www.w3.org/1999/02/22-rdf-syntax-ns#" xmlns:dc="http://purl.org/dc/elements/1.1/" xmlns:bqbiol="http://biomodels.net/biology-qualifiers/" xmlns:bqmodel="http://biomodels.net/model-qualifiers/" xmlns:vCard="http://www.w3.org/2001/vcard-rdf/3.0#">
            <rdf:Description rdf:about="#C00042xt__91__e__93__">
              <bqbiol:is>
                <rdf:Bag>
                  <rdf:li rdf:resource="http://identifiers.org/seed.compound/cpd00036"/>
                  <rdf:li rdf:resource="http://identifiers.org/chebi/CHEBI:15741"/>
                  <rdf:li rdf:resource="http://identifiers.org/hmdb/HMDB00254"/>
                  <rdf:li rdf:resource="http://identifiers.org/inchi/InChI=1S/C4H6O4/c5-3(6)1-2-4(7)8/h1-2H2,(H,5,6)(H,7,8)"/>
                  <rdf:li rdf:resource="http://identifiers.org/kegg.compound/C00042"/>
                  <rdf:li rdf:resource="http://identifiers.org/metanetx.chemical/MNXM25"/>
                  <rdf:li rdf:resource="http://identifiers.org/pubchem.compound/3344"/>
                </rdf:Bag>
              </bqbiol:is>
            </rdf:Description>
          </rdf:RDF>
        </annotation>
      </species>
      <species metaid="C00043__91__c__93__" id="C00043__91__c__93__" name="UDP-N-acetyl-alpha-D-glucosamine; UDP-N-acetyl-D-glucosamine; UDP-N-acetylglucosamine" compartment="c" hasOnlySubstanceUnits="false" boundaryCondition="false" constant="false" fbc:charge="-2" fbc:chemicalFormula="C17H25N3O17P2">
        <annotation xmlns:sbml="http://www.sbml.org/sbml/level3/version1/core">
          <rdf:RDF xmlns:dcterms="http://purl.org/dc/terms/" xmlns:rdf="http://www.w3.org/1999/02/22-rdf-syntax-ns#" xmlns:dc="http://purl.org/dc/elements/1.1/" xmlns:bqbiol="http://biomodels.net/biology-qualifiers/" xmlns:bqmodel="http://biomodels.net/model-qualifiers/" xmlns:vCard="http://www.w3.org/2001/vcard-rdf/3.0#">
            <rdf:Description rdf:about="#C00043__91__c__93__">
              <bqbiol:is>
                <rdf:Bag>
                  <rdf:li rdf:resource="http://identifiers.org/seed.compound/cpd00037"/>
                  <rdf:li rdf:resource="http://identifiers.org/chebi/CHEBI:16264"/>
                  <rdf:li rdf:resource="http://identifiers.org/hmdb/HMDB00290"/>
                  <rdf:li rdf:resource="http://identifiers.org/kegg.compound/C00043"/>
                  <rdf:li rdf:resource="http://identifiers.org/metanetx.chemical/MNXM47"/>
                  <rdf:li rdf:resource="http://identifiers.org/pubchem.compound/3345"/>
                </rdf:Bag>
              </bqbiol:is>
            </rdf:Description>
          </rdf:RDF>
        </annotation>
      </species>
      <species metaid="C00044__91__c__93__" id="C00044__91__c__93__" name="GTP; Guanosine 5&apos;-triphosphate" compartment="c" hasOnlySubstanceUnits="false" boundaryCondition="false" constant="false" fbc:charge="-4" fbc:chemicalFormula="C10H12N5O14P3">
        <annotation xmlns:sbml="http://www.sbml.org/sbml/level3/version1/core">
          <rdf:RDF xmlns:dcterms="http://purl.org/dc/terms/" xmlns:rdf="http://www.w3.org/1999/02/22-rdf-syntax-ns#" xmlns:dc="http://purl.org/dc/elements/1.1/" xmlns:bqbiol="http://biomodels.net/biology-qualifiers/" xmlns:bqmodel="http://biomodels.net/model-qualifiers/" xmlns:vCard="http://www.w3.org/2001/vcard-rdf/3.0#">
            <rdf:Description rdf:about="#C00044__91__c__93__">
              <bqbiol:is>
                <rdf:Bag>
                  <rdf:li rdf:resource="http://identifiers.org/seed.compound/cpd00038"/>
                  <rdf:li rdf:resource="http://identifiers.org/chebi/CHEBI:15996"/>
                  <rdf:li rdf:resource="http://identifiers.org/hmdb/HMDB01273"/>
                  <rdf:li rdf:resource="http://identifiers.org/kegg.compound/C00044"/>
                  <rdf:li rdf:resource="http://identifiers.org/metanetx.chemical/MNXM51"/>
                  <rdf:li rdf:resource="http://identifiers.org/pubchem.compound/3346"/>
                </rdf:Bag>
              </bqbiol:is>
            </rdf:Description>
          </rdf:RDF>
        </annotation>
      </species>
      <species metaid="C00046__91__c__93__" id="C00046__91__c__93__" name="RNA; RNAn; RNAn+1; RNA(linear); (Ribonucleotide)n; (Ribonucleotide)m; (Ribonucleotide)n+m; Ribonucleic acid" compartment="c" hasOnlySubstanceUnits="false" boundaryCondition="false" constant="false" fbc:charge="0" fbc:chemicalFormula="R">
        <annotation xmlns:sbml="http://www.sbml.org/sbml/level3/version1/core">
          <rdf:RDF xmlns:dcterms="http://purl.org/dc/terms/" xmlns:rdf="http://www.w3.org/1999/02/22-rdf-syntax-ns#" xmlns:dc="http://purl.org/dc/elements/1.1/" xmlns:bqbiol="http://biomodels.net/biology-qualifiers/" xmlns:bqmodel="http://biomodels.net/model-qualifiers/" xmlns:vCard="http://www.w3.org/2001/vcard-rdf/3.0#">
            <rdf:Description rdf:about="#C00046__91__c__93__">
              <bqbiol:is>
                <rdf:Bag>
                  <rdf:li rdf:resource="http://identifiers.org/seed.compound/cpd00000"/>
                  <rdf:li rdf:resource="http://identifiers.org/chebi/CHEBI:18273"/>
                  <rdf:li rdf:resource="http://identifiers.org/kegg.compound/C00046"/>
                  <rdf:li rdf:resource="http://identifiers.org/metanetx.chemical/MNXM000"/>
                  <rdf:li rdf:resource="http://identifiers.org/pubchem.compound/3348"/>
                </rdf:Bag>
              </bqbiol:is>
            </rdf:Description>
          </rdf:RDF>
        </annotation>
      </species>
      <species metaid="C00047__91__c__93__" id="C00047__91__c__93__" name="L-Lysine; Lysine acid; 2,6-Diaminohexanoic acid" compartment="c" hasOnlySubstanceUnits="false" boundaryCondition="false" constant="false" fbc:charge="1" fbc:chemicalFormula="C6H15N2O2">
        <annotation xmlns:sbml="http://www.sbml.org/sbml/level3/version1/core">
          <rdf:RDF xmlns:dcterms="http://purl.org/dc/terms/" xmlns:rdf="http://www.w3.org/1999/02/22-rdf-syntax-ns#" xmlns:dc="http://purl.org/dc/elements/1.1/" xmlns:bqbiol="http://biomodels.net/biology-qualifiers/" xmlns:bqmodel="http://biomodels.net/model-qualifiers/" xmlns:vCard="http://www.w3.org/2001/vcard-rdf/3.0#">
            <rdf:Description rdf:about="#C00047__91__c__93__">
              <bqbiol:is>
                <rdf:Bag>
                  <rdf:li rdf:resource="http://identifiers.org/seed.compound/cpd00039"/>
                  <rdf:li rdf:resource="http://identifiers.org/chebi/CHEBI:18019"/>
                  <rdf:li rdf:resource="http://identifiers.org/hmdb/HMDB00182"/>
                  <rdf:li rdf:resource="http://identifiers.org/inchi/InChI=1S/C6H14N2O2/c7-4-2-1-3-5(8)6(9)10/h5H,1-4,7-8H2,(H,9,10)/t5-/m0/s1"/>
                  <rdf:li rdf:resource="http://identifiers.org/kegg.compound/C00047"/>
                  <rdf:li rdf:resource="http://identifiers.org/metanetx.chemical/MNXM78"/>
                  <rdf:li rdf:resource="http://identifiers.org/pubchem.compound/3349"/>
                </rdf:Bag>
              </bqbiol:is>
            </rdf:Description>
          </rdf:RDF>
        </annotation>
      </species>
      <species metaid="C00047xt__91__e__93__" id="C00047xt__91__e__93__" name="external L-Lysine; Lysine acid; 2,6-Diaminohexanoic acid" compartment="e" hasOnlySubstanceUnits="false" boundaryCondition="false" constant="false" fbc:charge="1" fbc:chemicalFormula="C6H15N2O2">
        <annotation xmlns:sbml="http://www.sbml.org/sbml/level3/version1/core">
          <rdf:RDF xmlns:dcterms="http://purl.org/dc/terms/" xmlns:rdf="http://www.w3.org/1999/02/22-rdf-syntax-ns#" xmlns:dc="http://purl.org/dc/elements/1.1/" xmlns:bqbiol="http://biomodels.net/biology-qualifiers/" xmlns:bqmodel="http://biomodels.net/model-qualifiers/" xmlns:vCard="http://www.w3.org/2001/vcard-rdf/3.0#">
            <rdf:Description rdf:about="#C00047xt__91__e__93__">
              <bqbiol:is>
                <rdf:Bag>
                  <rdf:li rdf:resource="http://identifiers.org/seed.compound/cpd00039"/>
                  <rdf:li rdf:resource="http://identifiers.org/chebi/CHEBI:18019"/>
                  <rdf:li rdf:resource="http://identifiers.org/hmdb/HMDB00182"/>
                  <rdf:li rdf:resource="http://identifiers.org/inchi/InChI=1S/C6H14N2O2/c7-4-2-1-3-5(8)6(9)10/h5H,1-4,7-8H2,(H,9,10)/t5-/m0/s1"/>
                  <rdf:li rdf:resource="http://identifiers.org/kegg.compound/C00047"/>
                  <rdf:li rdf:resource="http://identifiers.org/metanetx.chemical/MNXM78"/>
                  <rdf:li rdf:resource="http://identifiers.org/pubchem.compound/3349"/>
                </rdf:Bag>
              </bqbiol:is>
            </rdf:Description>
          </rdf:RDF>
        </annotation>
      </species>
      <species metaid="C00048__91__c__93__" id="C00048__91__c__93__" name="Glyoxylate; Glyoxalate; Glyoxylic acid" compartment="c" hasOnlySubstanceUnits="false" boundaryCondition="false" constant="false" fbc:charge="-1" fbc:chemicalFormula="C2H1O3">
        <annotation xmlns:sbml="http://www.sbml.org/sbml/level3/version1/core">
          <rdf:RDF xmlns:dcterms="http://purl.org/dc/terms/" xmlns:rdf="http://www.w3.org/1999/02/22-rdf-syntax-ns#" xmlns:dc="http://purl.org/dc/elements/1.1/" xmlns:bqbiol="http://biomodels.net/biology-qualifiers/" xmlns:bqmodel="http://biomodels.net/model-qualifiers/" xmlns:vCard="http://www.w3.org/2001/vcard-rdf/3.0#">
            <rdf:Description rdf:about="#C00048__91__c__93__">
              <bqbiol:is>
                <rdf:Bag>
                  <rdf:li rdf:resource="http://identifiers.org/seed.compound/cpd00040"/>
                  <rdf:li rdf:resource="http://identifiers.org/chebi/CHEBI:16891"/>
                  <rdf:li rdf:resource="http://identifiers.org/hmdb/HMDB00119"/>
                  <rdf:li rdf:resource="http://identifiers.org/inchi/InChI=1S/C2H2O3/c3-1-2(4)5/h1H,(H,4,5)"/>
                  <rdf:li rdf:resource="http://identifiers.org/kegg.compound/C00048"/>
                  <rdf:li rdf:resource="http://identifiers.org/metanetx.chemical/MNXM69"/>
                  <rdf:li rdf:resource="http://identifiers.org/pubchem.compound/3350"/>
                </rdf:Bag>
              </bqbiol:is>
            </rdf:Description>
          </rdf:RDF>
        </annotation>
      </species>
      <species metaid="C00049__91__c__93__" id="C00049__91__c__93__" name="L-Aspartate; L-Aspartic acid; 2-Aminosuccinic acid; L-Asp" compartment="c" hasOnlySubstanceUnits="false" boundaryCondition="false" constant="false" fbc:charge="-1" fbc:chemicalFormula="C4H6NO4">
        <annotation xmlns:sbml="http://www.sbml.org/sbml/level3/version1/core">
          <rdf:RDF xmlns:dcterms="http://purl.org/dc/terms/" xmlns:rdf="http://www.w3.org/1999/02/22-rdf-syntax-ns#" xmlns:dc="http://purl.org/dc/elements/1.1/" xmlns:bqbiol="http://biomodels.net/biology-qualifiers/" xmlns:bqmodel="http://biomodels.net/model-qualifiers/" xmlns:vCard="http://www.w3.org/2001/vcard-rdf/3.0#">
            <rdf:Description rdf:about="#C00049__91__c__93__">
              <bqbiol:is>
                <rdf:Bag>
                  <rdf:li rdf:resource="http://identifiers.org/seed.compound/cpd00041"/>
                  <rdf:li rdf:resource="http://identifiers.org/chebi/CHEBI:17053"/>
                  <rdf:li rdf:resource="http://identifiers.org/hmdb/HMDB00191"/>
                  <rdf:li rdf:resource="http://identifiers.org/inchi/InChI=1S/C4H7NO4/c5-2(4(8)9)1-3(6)7/h2H,1,5H2,(H,6,7)(H,8,9)/t2-/m0/s1"/>
                  <rdf:li rdf:resource="http://identifiers.org/kegg.compound/C00049"/>
                  <rdf:li rdf:resource="http://identifiers.org/metanetx.chemical/MNXM42"/>
                  <rdf:li rdf:resource="http://identifiers.org/pubchem.compound/3351"/>
                </rdf:Bag>
              </bqbiol:is>
            </rdf:Description>
          </rdf:RDF>
        </annotation>
      </species>
      <species metaid="C00049xt__91__e__93__" id="C00049xt__91__e__93__" name="external L-Aspartate; L-Aspartic acid; 2-Aminosuccinic acid; L-Asp" compartment="e" hasOnlySubstanceUnits="false" boundaryCondition="false" constant="false" fbc:charge="-1" fbc:chemicalFormula="C4H6NO4">
        <annotation xmlns:sbml="http://www.sbml.org/sbml/level3/version1/core">
          <rdf:RDF xmlns:dcterms="http://purl.org/dc/terms/" xmlns:rdf="http://www.w3.org/1999/02/22-rdf-syntax-ns#" xmlns:dc="http://purl.org/dc/elements/1.1/" xmlns:bqbiol="http://biomodels.net/biology-qualifiers/" xmlns:bqmodel="http://biomodels.net/model-qualifiers/" xmlns:vCard="http://www.w3.org/2001/vcard-rdf/3.0#">
            <rdf:Description rdf:about="#C00049xt__91__e__93__">
              <bqbiol:is>
                <rdf:Bag>
                  <rdf:li rdf:resource="http://identifiers.org/seed.compound/cpd00041"/>
                  <rdf:li rdf:resource="http://identifiers.org/chebi/CHEBI:17053"/>
                  <rdf:li rdf:resource="http://identifiers.org/hmdb/HMDB00191"/>
                  <rdf:li rdf:resource="http://identifiers.org/inchi/InChI=1S/C4H7NO4/c5-2(4(8)9)1-3(6)7/h2H,1,5H2,(H,6,7)(H,8,9)/t2-/m0/s1"/>
                  <rdf:li rdf:resource="http://identifiers.org/kegg.compound/C00049"/>
                  <rdf:li rdf:resource="http://identifiers.org/metanetx.chemical/MNXM42"/>
                  <rdf:li rdf:resource="http://identifiers.org/pubchem.compound/3351"/>
                </rdf:Bag>
              </bqbiol:is>
            </rdf:Description>
          </rdf:RDF>
        </annotation>
      </species>
      <species metaid="C00051__91__c__93__" id="C00051__91__c__93__" name="Glutathione; 5-L-Glutamyl-L-cysteinylglycine; N-(N-gamma-L-Glutamyl-L-cysteinyl)glycine; gamma-L-Glutamyl-L-cysteinyl-glycine; GSH; Reduced glutathione" compartment="c" hasOnlySubstanceUnits="false" boundaryCondition="false" constant="false" fbc:charge="-1" fbc:chemicalFormula="C10H16N3O6S">
        <annotation xmlns:sbml="http://www.sbml.org/sbml/level3/version1/core">
          <rdf:RDF xmlns:dcterms="http://purl.org/dc/terms/" xmlns:rdf="http://www.w3.org/1999/02/22-rdf-syntax-ns#" xmlns:dc="http://purl.org/dc/elements/1.1/" xmlns:bqbiol="http://biomodels.net/biology-qualifiers/" xmlns:bqmodel="http://biomodels.net/model-qualifiers/" xmlns:vCard="http://www.w3.org/2001/vcard-rdf/3.0#">
            <rdf:Description rdf:about="#C00051__91__c__93__">
              <bqbiol:is>
                <rdf:Bag>
                  <rdf:li rdf:resource="http://identifiers.org/seed.compound/cpd00042"/>
                  <rdf:li rdf:resource="http://identifiers.org/chebi/CHEBI:16856"/>
                  <rdf:li rdf:resource="http://identifiers.org/kegg.compound/C00051"/>
                  <rdf:li rdf:resource="http://identifiers.org/metanetx.chemical/MNXM57"/>
                  <rdf:li rdf:resource="http://identifiers.org/pubchem.compound/3353"/>
                </rdf:Bag>
              </bqbiol:is>
            </rdf:Description>
          </rdf:RDF>
        </annotation>
      </species>
      <species metaid="C00053__91__c__93__" id="C00053__91__c__93__" name="3&apos;-Phosphoadenylyl sulfate; 3&apos;-Phosphoadenosine 5&apos;-phosphosulfate; 3&apos;-Phospho-5&apos;-adenylyl sulfate; PAPS" compartment="c" hasOnlySubstanceUnits="false" boundaryCondition="false" constant="false" fbc:charge="-4" fbc:chemicalFormula="C10H11N5O13P2S">
        <annotation xmlns:sbml="http://www.sbml.org/sbml/level3/version1/core">
          <rdf:RDF xmlns:dcterms="http://purl.org/dc/terms/" xmlns:rdf="http://www.w3.org/1999/02/22-rdf-syntax-ns#" xmlns:dc="http://purl.org/dc/elements/1.1/" xmlns:bqbiol="http://biomodels.net/biology-qualifiers/" xmlns:bqmodel="http://biomodels.net/model-qualifiers/" xmlns:vCard="http://www.w3.org/2001/vcard-rdf/3.0#">
            <rdf:Description rdf:about="#C00053__91__c__93__">
              <bqbiol:is>
                <rdf:Bag>
                  <rdf:li rdf:resource="http://identifiers.org/seed.compound/cpd00044"/>
                  <rdf:li rdf:resource="http://identifiers.org/chebi/CHEBI:17980"/>
                  <rdf:li rdf:resource="http://identifiers.org/hmdb/HMDB01134"/>
                  <rdf:li rdf:resource="http://identifiers.org/kegg.compound/C00053"/>
                  <rdf:li rdf:resource="http://identifiers.org/metanetx.chemical/MNXM49"/>
                  <rdf:li rdf:resource="http://identifiers.org/pubchem.compound/3355"/>
                </rdf:Bag>
              </bqbiol:is>
            </rdf:Description>
          </rdf:RDF>
        </annotation>
      </species>
      <species metaid="C00054__91__c__93__" id="C00054__91__c__93__" name="Adenosine 3&apos;,5&apos;-bisphosphate; PAP; 3&apos;-Phosphoadenylate; Phosphoadenosine phosphate" compartment="c" hasOnlySubstanceUnits="false" boundaryCondition="false" constant="false" fbc:charge="-4" fbc:chemicalFormula="C10H11N5O10P2">
        <annotation xmlns:sbml="http://www.sbml.org/sbml/level3/version1/core">
          <rdf:RDF xmlns:dcterms="http://purl.org/dc/terms/" xmlns:rdf="http://www.w3.org/1999/02/22-rdf-syntax-ns#" xmlns:dc="http://purl.org/dc/elements/1.1/" xmlns:bqbiol="http://biomodels.net/biology-qualifiers/" xmlns:bqmodel="http://biomodels.net/model-qualifiers/" xmlns:vCard="http://www.w3.org/2001/vcard-rdf/3.0#">
            <rdf:Description rdf:about="#C00054__91__c__93__">
              <bqbiol:is>
                <rdf:Bag>
                  <rdf:li rdf:resource="http://identifiers.org/seed.compound/cpd00045"/>
                  <rdf:li rdf:resource="http://identifiers.org/chebi/CHEBI:17985"/>
                  <rdf:li rdf:resource="http://identifiers.org/hmdb/HMDB00061"/>
                  <rdf:li rdf:resource="http://identifiers.org/kegg.compound/C00054"/>
                  <rdf:li rdf:resource="http://identifiers.org/metanetx.chemical/MNXM45"/>
                  <rdf:li rdf:resource="http://identifiers.org/pubchem.compound/3356"/>
                </rdf:Bag>
              </bqbiol:is>
            </rdf:Description>
          </rdf:RDF>
        </annotation>
      </species>
      <species metaid="C00055__91__c__93__" id="C00055__91__c__93__" name="CMP; Cytidine-5&apos;-monophosphate; Cytidylic acid" compartment="c" hasOnlySubstanceUnits="false" boundaryCondition="false" constant="false" fbc:charge="-2" fbc:chemicalFormula="C9H12N3O8P">
        <annotation xmlns:sbml="http://www.sbml.org/sbml/level3/version1/core">
          <rdf:RDF xmlns:dcterms="http://purl.org/dc/terms/" xmlns:rdf="http://www.w3.org/1999/02/22-rdf-syntax-ns#" xmlns:dc="http://purl.org/dc/elements/1.1/" xmlns:bqbiol="http://biomodels.net/biology-qualifiers/" xmlns:bqmodel="http://biomodels.net/model-qualifiers/" xmlns:vCard="http://www.w3.org/2001/vcard-rdf/3.0#">
            <rdf:Description rdf:about="#C00055__91__c__93__">
              <bqbiol:is>
                <rdf:Bag>
                  <rdf:li rdf:resource="http://identifiers.org/seed.compound/cpd00046"/>
                  <rdf:li rdf:resource="http://identifiers.org/chebi/CHEBI:17361"/>
                  <rdf:li rdf:resource="http://identifiers.org/hmdb/HMDB00095"/>
                  <rdf:li rdf:resource="http://identifiers.org/kegg.compound/C00055"/>
                  <rdf:li rdf:resource="http://identifiers.org/metanetx.chemical/MNXM31"/>
                  <rdf:li rdf:resource="http://identifiers.org/pubchem.compound/3357"/>
                </rdf:Bag>
              </bqbiol:is>
            </rdf:Description>
          </rdf:RDF>
        </annotation>
      </species>
      <species metaid="C00058__91__c__93__" id="C00058__91__c__93__" name="Formate; Methanoic acid; Formic acid" compartment="c" hasOnlySubstanceUnits="false" boundaryCondition="false" constant="false" fbc:charge="-1" fbc:chemicalFormula="CH1O2">
        <notes>
          <body xmlns="http://www.w3.org/1999/xhtml">
            <p>ChEBIID:CHEBI:15740 30751</p>
          </body>
        </notes>
        <annotation xmlns:sbml="http://www.sbml.org/sbml/level3/version1/core">
          <rdf:RDF xmlns:dcterms="http://purl.org/dc/terms/" xmlns:rdf="http://www.w3.org/1999/02/22-rdf-syntax-ns#" xmlns:dc="http://purl.org/dc/elements/1.1/" xmlns:bqbiol="http://biomodels.net/biology-qualifiers/" xmlns:bqmodel="http://biomodels.net/model-qualifiers/" xmlns:vCard="http://www.w3.org/2001/vcard-rdf/3.0#">
            <rdf:Description rdf:about="#C00058__91__c__93__">
              <bqbiol:is>
                <rdf:Bag>
                  <rdf:li rdf:resource="http://identifiers.org/seed.compound/cpd00047"/>
                  <rdf:li rdf:resource="http://identifiers.org/inchi/InChI=1S/CH2O2/c2-1-3/h1H,(H,2,3)"/>
                  <rdf:li rdf:resource="http://identifiers.org/kegg.compound/C00058"/>
                  <rdf:li rdf:resource="http://identifiers.org/metanetx.chemical/MNXM39"/>
                  <rdf:li rdf:resource="http://identifiers.org/pubchem.compound/3358"/>
                </rdf:Bag>
              </bqbiol:is>
            </rdf:Description>
          </rdf:RDF>
        </annotation>
      </species>
      <species metaid="C00058xt__91__e__93__" id="C00058xt__91__e__93__" name="external Formate; Methanoic acid; Formic acid" compartment="e" hasOnlySubstanceUnits="false" boundaryCondition="false" constant="false" fbc:charge="-1" fbc:chemicalFormula="CH1O2">
        <notes>
          <body xmlns="http://www.w3.org/1999/xhtml">
            <p>ChEBIID:CHEBI:15740 30751</p>
          </body>
        </notes>
        <annotation xmlns:sbml="http://www.sbml.org/sbml/level3/version1/core">
          <rdf:RDF xmlns:dcterms="http://purl.org/dc/terms/" xmlns:rdf="http://www.w3.org/1999/02/22-rdf-syntax-ns#" xmlns:dc="http://purl.org/dc/elements/1.1/" xmlns:bqbiol="http://biomodels.net/biology-qualifiers/" xmlns:bqmodel="http://biomodels.net/model-qualifiers/" xmlns:vCard="http://www.w3.org/2001/vcard-rdf/3.0#">
            <rdf:Description rdf:about="#C00058xt__91__e__93__">
              <bqbiol:is>
                <rdf:Bag>
                  <rdf:li rdf:resource="http://identifiers.org/seed.compound/cpd00047"/>
                  <rdf:li rdf:resource="http://identifiers.org/inchi/InChI=1S/CH2O2/c2-1-3/h1H,(H,2,3)"/>
                  <rdf:li rdf:resource="http://identifiers.org/kegg.compound/C00058"/>
                  <rdf:li rdf:resource="http://identifiers.org/metanetx.chemical/MNXM39"/>
                  <rdf:li rdf:resource="http://identifiers.org/pubchem.compound/3358"/>
                </rdf:Bag>
              </bqbiol:is>
            </rdf:Description>
          </rdf:RDF>
        </annotation>
      </species>
      <species metaid="C00059__91__c__93__" id="C00059__91__c__93__" name="Sulfate;  Sulfuric acid" compartment="c" hasOnlySubstanceUnits="false" boundaryCondition="false" constant="false" fbc:charge="-2" fbc:chemicalFormula="SO4">
        <notes>
          <body xmlns="http://www.w3.org/1999/xhtml">
            <p>ChEBIID:CHEBI:16189 26836</p>
          </body>
        </notes>
        <annotation xmlns:sbml="http://www.sbml.org/sbml/level3/version1/core">
          <rdf:RDF xmlns:dcterms="http://purl.org/dc/terms/" xmlns:rdf="http://www.w3.org/1999/02/22-rdf-syntax-ns#" xmlns:dc="http://purl.org/dc/elements/1.1/" xmlns:bqbiol="http://biomodels.net/biology-qualifiers/" xmlns:bqmodel="http://biomodels.net/model-qualifiers/" xmlns:vCard="http://www.w3.org/2001/vcard-rdf/3.0#">
            <rdf:Description rdf:about="#C00059__91__c__93__">
              <bqbiol:is>
                <rdf:Bag>
                  <rdf:li rdf:resource="http://identifiers.org/seed.compound/cpd00048"/>
                  <rdf:li rdf:resource="http://identifiers.org/hmdb/HMDB01448"/>
                  <rdf:li rdf:resource="http://identifiers.org/inchi/InChI=1S/H2O4S/c1-5(2,3)4/h(H2,1,2,3,4)"/>
                  <rdf:li rdf:resource="http://identifiers.org/kegg.compound/C00059"/>
                  <rdf:li rdf:resource="http://identifiers.org/metanetx.chemical/MNXM58"/>
                  <rdf:li rdf:resource="http://identifiers.org/pubchem.compound/3359"/>
                </rdf:Bag>
              </bqbiol:is>
            </rdf:Description>
          </rdf:RDF>
        </annotation>
      </species>
      <species metaid="C00059xt__91__e__93__" id="C00059xt__91__e__93__" name="external Sulfate; Sulfuric acid" compartment="e" hasOnlySubstanceUnits="false" boundaryCondition="false" constant="false" fbc:charge="-2" fbc:chemicalFormula="SO4">
        <notes>
          <body xmlns="http://www.w3.org/1999/xhtml">
            <p>ChEBIID:CHEBI:16189 26836</p>
          </body>
        </notes>
        <annotation xmlns:sbml="http://www.sbml.org/sbml/level3/version1/core">
          <rdf:RDF xmlns:dcterms="http://purl.org/dc/terms/" xmlns:rdf="http://www.w3.org/1999/02/22-rdf-syntax-ns#" xmlns:dc="http://purl.org/dc/elements/1.1/" xmlns:bqbiol="http://biomodels.net/biology-qualifiers/" xmlns:bqmodel="http://biomodels.net/model-qualifiers/" xmlns:vCard="http://www.w3.org/2001/vcard-rdf/3.0#">
            <rdf:Description rdf:about="#C00059xt__91__e__93__">
              <bqbiol:is>
                <rdf:Bag>
                  <rdf:li rdf:resource="http://identifiers.org/seed.compound/cpd00048"/>
                  <rdf:li rdf:resource="http://identifiers.org/hmdb/HMDB01448"/>
                  <rdf:li rdf:resource="http://identifiers.org/inchi/InChI=1S/H2O4S/c1-5(2,3)4/h(H2,1,2,3,4)"/>
                  <rdf:li rdf:resource="http://identifiers.org/kegg.compound/C00059"/>
                  <rdf:li rdf:resource="http://identifiers.org/metanetx.chemical/MNXM58"/>
                  <rdf:li rdf:resource="http://identifiers.org/pubchem.compound/3359"/>
                </rdf:Bag>
              </bqbiol:is>
            </rdf:Description>
          </rdf:RDF>
        </annotation>
      </species>
      <species metaid="C00061__91__c__93__" id="C00061__91__c__93__" name="FMN; Riboflavin-5-phosphate; Flavin mononucleotide" compartment="c" hasOnlySubstanceUnits="false" boundaryCondition="false" constant="false" fbc:charge="-2" fbc:chemicalFormula="C17H19N4O9P">
        <annotation xmlns:sbml="http://www.sbml.org/sbml/level3/version1/core">
          <rdf:RDF xmlns:dcterms="http://purl.org/dc/terms/" xmlns:rdf="http://www.w3.org/1999/02/22-rdf-syntax-ns#" xmlns:dc="http://purl.org/dc/elements/1.1/" xmlns:bqbiol="http://biomodels.net/biology-qualifiers/" xmlns:bqmodel="http://biomodels.net/model-qualifiers/" xmlns:vCard="http://www.w3.org/2001/vcard-rdf/3.0#">
            <rdf:Description rdf:about="#C00061__91__c__93__">
              <bqbiol:is>
                <rdf:Bag>
                  <rdf:li rdf:resource="http://identifiers.org/seed.compound/cpd00050"/>
                  <rdf:li rdf:resource="http://identifiers.org/chebi/CHEBI:17621"/>
                  <rdf:li rdf:resource="http://identifiers.org/hmdb/HMDB01520"/>
                  <rdf:li rdf:resource="http://identifiers.org/kegg.compound/C00061"/>
                  <rdf:li rdf:resource="http://identifiers.org/metanetx.chemical/MNXM119"/>
                  <rdf:li rdf:resource="http://identifiers.org/pubchem.compound/3361"/>
                </rdf:Bag>
              </bqbiol:is>
            </rdf:Description>
          </rdf:RDF>
        </annotation>
      </species>
      <species metaid="C00062__91__c__93__" id="C00062__91__c__93__" name="L-Arginine; (S)-2-Amino-5-guanidinovaleric acid; L-Arg" compartment="c" hasOnlySubstanceUnits="false" boundaryCondition="false" constant="false" fbc:charge="1" fbc:chemicalFormula="C6H15N4O2">
        <annotation xmlns:sbml="http://www.sbml.org/sbml/level3/version1/core">
          <rdf:RDF xmlns:dcterms="http://purl.org/dc/terms/" xmlns:rdf="http://www.w3.org/1999/02/22-rdf-syntax-ns#" xmlns:dc="http://purl.org/dc/elements/1.1/" xmlns:bqbiol="http://biomodels.net/biology-qualifiers/" xmlns:bqmodel="http://biomodels.net/model-qualifiers/" xmlns:vCard="http://www.w3.org/2001/vcard-rdf/3.0#">
            <rdf:Description rdf:about="#C00062__91__c__93__">
              <bqbiol:is>
                <rdf:Bag>
                  <rdf:li rdf:resource="http://identifiers.org/seed.compound/cpd00051"/>
                  <rdf:li rdf:resource="http://identifiers.org/chebi/CHEBI:16467"/>
                  <rdf:li rdf:resource="http://identifiers.org/inchi/InChI=1S/C6H14N4O2/c7-4(5(11)12)2-1-3-10-6(8)9/h4H,1-3,7H2,(H,11,12)(H4,8,9,10)/t4-/m0/s1"/>
                  <rdf:li rdf:resource="http://identifiers.org/kegg.compound/C00062"/>
                  <rdf:li rdf:resource="http://identifiers.org/metanetx.chemical/MNXM70"/>
                  <rdf:li rdf:resource="http://identifiers.org/pubchem.compound/3362"/>
                </rdf:Bag>
              </bqbiol:is>
            </rdf:Description>
          </rdf:RDF>
        </annotation>
      </species>
      <species metaid="C00062xt__91__e__93__" id="C00062xt__91__e__93__" name="external L-Arginine; (S)-2-Amino-5-guanidinovaleric acid; L-Arg" compartment="e" hasOnlySubstanceUnits="false" boundaryCondition="false" constant="false" fbc:charge="1" fbc:chemicalFormula="C6H15N4O2">
        <annotation xmlns:sbml="http://www.sbml.org/sbml/level3/version1/core">
          <rdf:RDF xmlns:dcterms="http://purl.org/dc/terms/" xmlns:rdf="http://www.w3.org/1999/02/22-rdf-syntax-ns#" xmlns:dc="http://purl.org/dc/elements/1.1/" xmlns:bqbiol="http://biomodels.net/biology-qualifiers/" xmlns:bqmodel="http://biomodels.net/model-qualifiers/" xmlns:vCard="http://www.w3.org/2001/vcard-rdf/3.0#">
            <rdf:Description rdf:about="#C00062xt__91__e__93__">
              <bqbiol:is>
                <rdf:Bag>
                  <rdf:li rdf:resource="http://identifiers.org/seed.compound/cpd00051"/>
                  <rdf:li rdf:resource="http://identifiers.org/chebi/CHEBI:16467"/>
                  <rdf:li rdf:resource="http://identifiers.org/inchi/InChI=1S/C6H14N4O2/c7-4(5(11)12)2-1-3-10-6(8)9/h4H,1-3,7H2,(H,11,12)(H4,8,9,10)/t4-/m0/s1"/>
                  <rdf:li rdf:resource="http://identifiers.org/kegg.compound/C00062"/>
                  <rdf:li rdf:resource="http://identifiers.org/metanetx.chemical/MNXM70"/>
                  <rdf:li rdf:resource="http://identifiers.org/pubchem.compound/3362"/>
                </rdf:Bag>
              </bqbiol:is>
            </rdf:Description>
          </rdf:RDF>
        </annotation>
      </species>
      <species metaid="C00063__91__c__93__" id="C00063__91__c__93__" name="CTP; Cytidine 5&apos;-triphosphate; Cytidine triphosphate" compartment="c" hasOnlySubstanceUnits="false" boundaryCondition="false" constant="false" fbc:charge="-4" fbc:chemicalFormula="C9H12N3O14P3">
        <annotation xmlns:sbml="http://www.sbml.org/sbml/level3/version1/core">
          <rdf:RDF xmlns:dcterms="http://purl.org/dc/terms/" xmlns:rdf="http://www.w3.org/1999/02/22-rdf-syntax-ns#" xmlns:dc="http://purl.org/dc/elements/1.1/" xmlns:bqbiol="http://biomodels.net/biology-qualifiers/" xmlns:bqmodel="http://biomodels.net/model-qualifiers/" xmlns:vCard="http://www.w3.org/2001/vcard-rdf/3.0#">
            <rdf:Description rdf:about="#C00063__91__c__93__">
              <bqbiol:is>
                <rdf:Bag>
                  <rdf:li rdf:resource="http://identifiers.org/seed.compound/cpd00052"/>
                  <rdf:li rdf:resource="http://identifiers.org/chebi/CHEBI:17677"/>
                  <rdf:li rdf:resource="http://identifiers.org/hmdb/HMDB00082"/>
                  <rdf:li rdf:resource="http://identifiers.org/kegg.compound/C00063"/>
                  <rdf:li rdf:resource="http://identifiers.org/metanetx.chemical/MNXM63"/>
                  <rdf:li rdf:resource="http://identifiers.org/pubchem.compound/3363"/>
                </rdf:Bag>
              </bqbiol:is>
            </rdf:Description>
          </rdf:RDF>
        </annotation>
      </species>
      <species metaid="C00064__91__c__93__" id="C00064__91__c__93__" name="L-Glutamine; L-2-Aminoglutaramic acid" compartment="c" hasOnlySubstanceUnits="false" boundaryCondition="false" constant="false" fbc:charge="0" fbc:chemicalFormula="C5H10N2O3">
        <annotation xmlns:sbml="http://www.sbml.org/sbml/level3/version1/core">
          <rdf:RDF xmlns:dcterms="http://purl.org/dc/terms/" xmlns:rdf="http://www.w3.org/1999/02/22-rdf-syntax-ns#" xmlns:dc="http://purl.org/dc/elements/1.1/" xmlns:bqbiol="http://biomodels.net/biology-qualifiers/" xmlns:bqmodel="http://biomodels.net/model-qualifiers/" xmlns:vCard="http://www.w3.org/2001/vcard-rdf/3.0#">
            <rdf:Description rdf:about="#C00064__91__c__93__">
              <bqbiol:is>
                <rdf:Bag>
                  <rdf:li rdf:resource="http://identifiers.org/seed.compound/cpd00053"/>
                  <rdf:li rdf:resource="http://identifiers.org/chebi/CHEBI:18050"/>
                  <rdf:li rdf:resource="http://identifiers.org/hmdb/HMDB00641"/>
                  <rdf:li rdf:resource="http://identifiers.org/inchi/InChI=1S/C5H10N2O3/c6-3(5(9)10)1-2-4(7)8/h3H,1-2,6H2,(H2,7,8)(H,9,10)/t3-/m0/s1"/>
                  <rdf:li rdf:resource="http://identifiers.org/kegg.compound/C00064"/>
                  <rdf:li rdf:resource="http://identifiers.org/metanetx.chemical/MNXM37"/>
                  <rdf:li rdf:resource="http://identifiers.org/pubchem.compound/3364"/>
                </rdf:Bag>
              </bqbiol:is>
            </rdf:Description>
          </rdf:RDF>
        </annotation>
      </species>
      <species metaid="C00064xt__91__e__93__" id="C00064xt__91__e__93__" name="external L-Glutamine; L-2-Aminoglutaramic acid" compartment="e" hasOnlySubstanceUnits="false" boundaryCondition="false" constant="false" fbc:charge="0" fbc:chemicalFormula="C5H10N2O3">
        <annotation xmlns:sbml="http://www.sbml.org/sbml/level3/version1/core">
          <rdf:RDF xmlns:dcterms="http://purl.org/dc/terms/" xmlns:rdf="http://www.w3.org/1999/02/22-rdf-syntax-ns#" xmlns:dc="http://purl.org/dc/elements/1.1/" xmlns:bqbiol="http://biomodels.net/biology-qualifiers/" xmlns:bqmodel="http://biomodels.net/model-qualifiers/" xmlns:vCard="http://www.w3.org/2001/vcard-rdf/3.0#">
            <rdf:Description rdf:about="#C00064xt__91__e__93__">
              <bqbiol:is>
                <rdf:Bag>
                  <rdf:li rdf:resource="http://identifiers.org/seed.compound/cpd00053"/>
                  <rdf:li rdf:resource="http://identifiers.org/chebi/CHEBI:18050"/>
                  <rdf:li rdf:resource="http://identifiers.org/hmdb/HMDB00641"/>
                  <rdf:li rdf:resource="http://identifiers.org/inchi/InChI=1S/C5H10N2O3/c6-3(5(9)10)1-2-4(7)8/h3H,1-2,6H2,(H2,7,8)(H,9,10)/t3-/m0/s1"/>
                  <rdf:li rdf:resource="http://identifiers.org/kegg.compound/C00064"/>
                  <rdf:li rdf:resource="http://identifiers.org/metanetx.chemical/MNXM37"/>
                  <rdf:li rdf:resource="http://identifiers.org/pubchem.compound/3364"/>
                </rdf:Bag>
              </bqbiol:is>
            </rdf:Description>
          </rdf:RDF>
        </annotation>
      </species>
      <species metaid="C00065__91__c__93__" id="C00065__91__c__93__" name="L-Serine; L-2-Amino-3-hydroxypropionic acid; L-3-Hydroxy-alanine; Serine" compartment="c" hasOnlySubstanceUnits="false" boundaryCondition="false" constant="false" fbc:charge="0" fbc:chemicalFormula="C3H7NO3">
        <annotation xmlns:sbml="http://www.sbml.org/sbml/level3/version1/core">
          <rdf:RDF xmlns:dcterms="http://purl.org/dc/terms/" xmlns:rdf="http://www.w3.org/1999/02/22-rdf-syntax-ns#" xmlns:dc="http://purl.org/dc/elements/1.1/" xmlns:bqbiol="http://biomodels.net/biology-qualifiers/" xmlns:bqmodel="http://biomodels.net/model-qualifiers/" xmlns:vCard="http://www.w3.org/2001/vcard-rdf/3.0#">
            <rdf:Description rdf:about="#C00065__91__c__93__">
              <bqbiol:is>
                <rdf:Bag>
                  <rdf:li rdf:resource="http://identifiers.org/seed.compound/cpd00000"/>
                  <rdf:li rdf:resource="http://identifiers.org/chebi/CHEBI:17115"/>
                  <rdf:li rdf:resource="http://identifiers.org/hmdb/HMDB00187"/>
                  <rdf:li rdf:resource="http://identifiers.org/kegg.compound/C00065"/>
                  <rdf:li rdf:resource="http://identifiers.org/metanetx.chemical/MNXM000"/>
                  <rdf:li rdf:resource="http://identifiers.org/pubchem.compound/3365"/>
                </rdf:Bag>
              </bqbiol:is>
            </rdf:Description>
          </rdf:RDF>
        </annotation>
      </species>
      <species metaid="C00065xt__91__e__93__" id="C00065xt__91__e__93__" name="external L-Serine; L-2-Amino-3-hydroxypropionic acid; L-3-Hydroxy-alanine; Serine" compartment="e" hasOnlySubstanceUnits="false" boundaryCondition="false" constant="false" fbc:charge="0" fbc:chemicalFormula="C3H7NO3">
        <annotation xmlns:sbml="http://www.sbml.org/sbml/level3/version1/core">
          <rdf:RDF xmlns:dcterms="http://purl.org/dc/terms/" xmlns:rdf="http://www.w3.org/1999/02/22-rdf-syntax-ns#" xmlns:dc="http://purl.org/dc/elements/1.1/" xmlns:bqbiol="http://biomodels.net/biology-qualifiers/" xmlns:bqmodel="http://biomodels.net/model-qualifiers/" xmlns:vCard="http://www.w3.org/2001/vcard-rdf/3.0#">
            <rdf:Description rdf:about="#C00065xt__91__e__93__">
              <bqbiol:is>
                <rdf:Bag>
                  <rdf:li rdf:resource="http://identifiers.org/seed.compound/cpd00000"/>
                  <rdf:li rdf:resource="http://identifiers.org/chebi/CHEBI:17115"/>
                  <rdf:li rdf:resource="http://identifiers.org/hmdb/HMDB00187"/>
                  <rdf:li rdf:resource="http://identifiers.org/kegg.compound/C00065"/>
                  <rdf:li rdf:resource="http://identifiers.org/metanetx.chemical/MNXM000"/>
                  <rdf:li rdf:resource="http://identifiers.org/pubchem.compound/3365"/>
                </rdf:Bag>
              </bqbiol:is>
            </rdf:Description>
          </rdf:RDF>
        </annotation>
      </species>
      <species metaid="C00067__91__c__93__" id="C00067__91__c__93__" name="Formaldehyde; Methanal; Oxomethane; Oxomethylene; Methylene oxide; Formalin" compartment="c" hasOnlySubstanceUnits="false" boundaryCondition="false" constant="false" fbc:charge="0" fbc:chemicalFormula="CH2O">
        <annotation xmlns:sbml="http://www.sbml.org/sbml/level3/version1/core">
          <rdf:RDF xmlns:dcterms="http://purl.org/dc/terms/" xmlns:rdf="http://www.w3.org/1999/02/22-rdf-syntax-ns#" xmlns:dc="http://purl.org/dc/elements/1.1/" xmlns:bqbiol="http://biomodels.net/biology-qualifiers/" xmlns:bqmodel="http://biomodels.net/model-qualifiers/" xmlns:vCard="http://www.w3.org/2001/vcard-rdf/3.0#">
            <rdf:Description rdf:about="#C00067__91__c__93__">
              <bqbiol:is>
                <rdf:Bag>
                  <rdf:li rdf:resource="http://identifiers.org/seed.compound/cpd00055"/>
                  <rdf:li rdf:resource="http://identifiers.org/chebi/CHEBI:16842"/>
                  <rdf:li rdf:resource="http://identifiers.org/inchi/InChI=1S/CH2O/c1-2/h1H2"/>
                  <rdf:li rdf:resource="http://identifiers.org/kegg.compound/C00067"/>
                  <rdf:li rdf:resource="http://identifiers.org/metanetx.chemical/MNXM56"/>
                  <rdf:li rdf:resource="http://identifiers.org/pubchem.compound/3367"/>
                </rdf:Bag>
              </bqbiol:is>
            </rdf:Description>
          </rdf:RDF>
        </annotation>
      </species>
      <species metaid="C00068__91__c__93__" id="C00068__91__c__93__" name="Thiamin diphosphate; Thiamine diphosphate; Thiamin pyrophosphate; TPP; ThPP" compartment="c" hasOnlySubstanceUnits="false" boundaryCondition="false" constant="false" fbc:charge="-2" fbc:chemicalFormula="C12H16N4O7P2S">
        <annotation xmlns:sbml="http://www.sbml.org/sbml/level3/version1/core">
          <rdf:RDF xmlns:dcterms="http://purl.org/dc/terms/" xmlns:rdf="http://www.w3.org/1999/02/22-rdf-syntax-ns#" xmlns:dc="http://purl.org/dc/elements/1.1/" xmlns:bqbiol="http://biomodels.net/biology-qualifiers/" xmlns:bqmodel="http://biomodels.net/model-qualifiers/" xmlns:vCard="http://www.w3.org/2001/vcard-rdf/3.0#">
            <rdf:Description rdf:about="#C00068__91__c__93__">
              <bqbiol:is>
                <rdf:Bag>
                  <rdf:li rdf:resource="http://identifiers.org/seed.compound/cpd00056"/>
                  <rdf:li rdf:resource="http://identifiers.org/chebi/CHEBI:9532"/>
                  <rdf:li rdf:resource="http://identifiers.org/hmdb/HMDB01372"/>
                  <rdf:li rdf:resource="http://identifiers.org/kegg.compound/C00068"/>
                  <rdf:li rdf:resource="http://identifiers.org/metanetx.chemical/MNXM256"/>
                  <rdf:li rdf:resource="http://identifiers.org/pubchem.compound/3368"/>
                </rdf:Bag>
              </bqbiol:is>
            </rdf:Description>
          </rdf:RDF>
        </annotation>
      </species>
      <species metaid="C00073__91__c__93__" id="C00073__91__c__93__" name="L-Methionine; Methionine; L-2-Amino-4methylthiobutyric acid" compartment="c" hasOnlySubstanceUnits="false" boundaryCondition="false" constant="false" fbc:charge="0" fbc:chemicalFormula="C5H11NO2S">
        <annotation xmlns:sbml="http://www.sbml.org/sbml/level3/version1/core">
          <rdf:RDF xmlns:dcterms="http://purl.org/dc/terms/" xmlns:rdf="http://www.w3.org/1999/02/22-rdf-syntax-ns#" xmlns:dc="http://purl.org/dc/elements/1.1/" xmlns:bqbiol="http://biomodels.net/biology-qualifiers/" xmlns:bqmodel="http://biomodels.net/model-qualifiers/" xmlns:vCard="http://www.w3.org/2001/vcard-rdf/3.0#">
            <rdf:Description rdf:about="#C00073__91__c__93__">
              <bqbiol:is>
                <rdf:Bag>
                  <rdf:li rdf:resource="http://identifiers.org/seed.compound/cpd00060"/>
                  <rdf:li rdf:resource="http://identifiers.org/chebi/CHEBI:16643"/>
                  <rdf:li rdf:resource="http://identifiers.org/inchi/InChI=1S/C5H11NO2S/c1-9-3-2-4(6)5(7)8/h4H,2-3,6H2,1H3,(H,7,8)/t4-/m0/s1"/>
                  <rdf:li rdf:resource="http://identifiers.org/kegg.compound/C00073"/>
                  <rdf:li rdf:resource="http://identifiers.org/metanetx.chemical/MNXM61"/>
                  <rdf:li rdf:resource="http://identifiers.org/pubchem.compound/3373"/>
                </rdf:Bag>
              </bqbiol:is>
            </rdf:Description>
          </rdf:RDF>
        </annotation>
      </species>
      <species metaid="C00073xt__91__e__93__" id="C00073xt__91__e__93__" name="external L-Methionine; Methionine; L-2-Amino-4methylthiobutyric acid" compartment="e" hasOnlySubstanceUnits="false" boundaryCondition="false" constant="false" fbc:charge="0" fbc:chemicalFormula="C5H11NO2S">
        <annotation xmlns:sbml="http://www.sbml.org/sbml/level3/version1/core">
          <rdf:RDF xmlns:dcterms="http://purl.org/dc/terms/" xmlns:rdf="http://www.w3.org/1999/02/22-rdf-syntax-ns#" xmlns:dc="http://purl.org/dc/elements/1.1/" xmlns:bqbiol="http://biomodels.net/biology-qualifiers/" xmlns:bqmodel="http://biomodels.net/model-qualifiers/" xmlns:vCard="http://www.w3.org/2001/vcard-rdf/3.0#">
            <rdf:Description rdf:about="#C00073xt__91__e__93__">
              <bqbiol:is>
                <rdf:Bag>
                  <rdf:li rdf:resource="http://identifiers.org/seed.compound/cpd00060"/>
                  <rdf:li rdf:resource="http://identifiers.org/chebi/CHEBI:16643"/>
                  <rdf:li rdf:resource="http://identifiers.org/inchi/InChI=1S/C5H11NO2S/c1-9-3-2-4(6)5(7)8/h4H,2-3,6H2,1H3,(H,7,8)/t4-/m0/s1"/>
                  <rdf:li rdf:resource="http://identifiers.org/kegg.compound/C00073"/>
                  <rdf:li rdf:resource="http://identifiers.org/metanetx.chemical/MNXM61"/>
                  <rdf:li rdf:resource="http://identifiers.org/pubchem.compound/3373"/>
                </rdf:Bag>
              </bqbiol:is>
            </rdf:Description>
          </rdf:RDF>
        </annotation>
      </species>
      <species metaid="C00074__91__c__93__" id="C00074__91__c__93__" name="Phosphoenolpyruvate; Phosphoenolpyruvic acid; PEP" compartment="c" hasOnlySubstanceUnits="false" boundaryCondition="false" constant="false" fbc:charge="-3" fbc:chemicalFormula="C3H2O6P">
        <notes>
          <body xmlns="http://www.w3.org/1999/xhtml">
            <p>ChEBIID:CHEBI:18021 44897</p>
          </body>
        </notes>
        <annotation xmlns:sbml="http://www.sbml.org/sbml/level3/version1/core">
          <rdf:RDF xmlns:dcterms="http://purl.org/dc/terms/" xmlns:rdf="http://www.w3.org/1999/02/22-rdf-syntax-ns#" xmlns:dc="http://purl.org/dc/elements/1.1/" xmlns:bqbiol="http://biomodels.net/biology-qualifiers/" xmlns:bqmodel="http://biomodels.net/model-qualifiers/" xmlns:vCard="http://www.w3.org/2001/vcard-rdf/3.0#">
            <rdf:Description rdf:about="#C00074__91__c__93__">
              <bqbiol:is>
                <rdf:Bag>
                  <rdf:li rdf:resource="http://identifiers.org/seed.compound/cpd00061"/>
                  <rdf:li rdf:resource="http://identifiers.org/hmdb/HMDB00263"/>
                  <rdf:li rdf:resource="http://identifiers.org/inchi/InChI=1S/C3H5O6P/c1-2(3(4)5)9-10(6,7)8/h1H2,(H,4,5)(H2,6,7,8)"/>
                  <rdf:li rdf:resource="http://identifiers.org/kegg.compound/C00074"/>
                  <rdf:li rdf:resource="http://identifiers.org/metanetx.chemical/MNXM73"/>
                  <rdf:li rdf:resource="http://identifiers.org/pubchem.compound/3374"/>
                </rdf:Bag>
              </bqbiol:is>
            </rdf:Description>
          </rdf:RDF>
        </annotation>
      </species>
      <species metaid="C00075__91__c__93__" id="C00075__91__c__93__" name="UTP; Uridine 5&apos;-triphosphate; Uridine triphosphate" compartment="c" hasOnlySubstanceUnits="false" boundaryCondition="false" constant="false" fbc:charge="-4" fbc:chemicalFormula="C9H11N2O15P3">
        <annotation xmlns:sbml="http://www.sbml.org/sbml/level3/version1/core">
          <rdf:RDF xmlns:dcterms="http://purl.org/dc/terms/" xmlns:rdf="http://www.w3.org/1999/02/22-rdf-syntax-ns#" xmlns:dc="http://purl.org/dc/elements/1.1/" xmlns:bqbiol="http://biomodels.net/biology-qualifiers/" xmlns:bqmodel="http://biomodels.net/model-qualifiers/" xmlns:vCard="http://www.w3.org/2001/vcard-rdf/3.0#">
            <rdf:Description rdf:about="#C00075__91__c__93__">
              <bqbiol:is>
                <rdf:Bag>
                  <rdf:li rdf:resource="http://identifiers.org/seed.compound/cpd00062"/>
                  <rdf:li rdf:resource="http://identifiers.org/chebi/CHEBI:15713"/>
                  <rdf:li rdf:resource="http://identifiers.org/hmdb/HMDB00285"/>
                  <rdf:li rdf:resource="http://identifiers.org/kegg.compound/C00075"/>
                  <rdf:li rdf:resource="http://identifiers.org/metanetx.chemical/MNXM121"/>
                  <rdf:li rdf:resource="http://identifiers.org/pubchem.compound/3375"/>
                </rdf:Bag>
              </bqbiol:is>
            </rdf:Description>
          </rdf:RDF>
        </annotation>
      </species>
      <species metaid="C00077__91__c__93__" id="C00077__91__c__93__" name="L-Ornithine; (S)-2,5-Diaminovaleric acid; (S)-2,5-Diaminopentanoic acid; (S)-2,5-Diaminopentanoate" compartment="c" hasOnlySubstanceUnits="false" boundaryCondition="false" constant="false" fbc:charge="1" fbc:chemicalFormula="C5H13N2O2">
        <annotation xmlns:sbml="http://www.sbml.org/sbml/level3/version1/core">
          <rdf:RDF xmlns:dcterms="http://purl.org/dc/terms/" xmlns:rdf="http://www.w3.org/1999/02/22-rdf-syntax-ns#" xmlns:dc="http://purl.org/dc/elements/1.1/" xmlns:bqbiol="http://biomodels.net/biology-qualifiers/" xmlns:bqmodel="http://biomodels.net/model-qualifiers/" xmlns:vCard="http://www.w3.org/2001/vcard-rdf/3.0#">
            <rdf:Description rdf:about="#C00077__91__c__93__">
              <bqbiol:is>
                <rdf:Bag>
                  <rdf:li rdf:resource="http://identifiers.org/seed.compound/cpd00064"/>
                  <rdf:li rdf:resource="http://identifiers.org/chebi/CHEBI:15729"/>
                  <rdf:li rdf:resource="http://identifiers.org/hmdb/HMDB00214"/>
                  <rdf:li rdf:resource="http://identifiers.org/inchi/InChI=1S/C5H12N2O2/c6-3-1-2-4(7)5(8)9/h4H,1-3,6-7H2,(H,8,9)/t4-/m0/s1"/>
                  <rdf:li rdf:resource="http://identifiers.org/kegg.compound/C00077"/>
                  <rdf:li rdf:resource="http://identifiers.org/metanetx.chemical/MNXM89689"/>
                  <rdf:li rdf:resource="http://identifiers.org/pubchem.compound/3377"/>
                </rdf:Bag>
              </bqbiol:is>
            </rdf:Description>
          </rdf:RDF>
        </annotation>
      </species>
      <species metaid="C00078__91__c__93__" id="C00078__91__c__93__" name="L-Tryptophan; Tryptophan; (S)-alpha-Amino-beta-(3-indolyl)-propionic acid" compartment="c" hasOnlySubstanceUnits="false" boundaryCondition="false" constant="false" fbc:charge="0" fbc:chemicalFormula="C11H12N2O2">
        <annotation xmlns:sbml="http://www.sbml.org/sbml/level3/version1/core">
          <rdf:RDF xmlns:dcterms="http://purl.org/dc/terms/" xmlns:rdf="http://www.w3.org/1999/02/22-rdf-syntax-ns#" xmlns:dc="http://purl.org/dc/elements/1.1/" xmlns:bqbiol="http://biomodels.net/biology-qualifiers/" xmlns:bqmodel="http://biomodels.net/model-qualifiers/" xmlns:vCard="http://www.w3.org/2001/vcard-rdf/3.0#">
            <rdf:Description rdf:about="#C00078__91__c__93__">
              <bqbiol:is>
                <rdf:Bag>
                  <rdf:li rdf:resource="http://identifiers.org/seed.compound/cpd00065"/>
                  <rdf:li rdf:resource="http://identifiers.org/chebi/CHEBI:16828"/>
                  <rdf:li rdf:resource="http://identifiers.org/hmdb/HMDB00929"/>
                  <rdf:li rdf:resource="http://identifiers.org/inchi/InChI=1S/C11H12N2O2/c12-9(11(14)15)5-7-6-13-10-4-2-1-3-8(7)10/h1-4,6,9,13H,5,12H2,(H,14,15)/t9-/m0/s1"/>
                  <rdf:li rdf:resource="http://identifiers.org/kegg.compound/C00078"/>
                  <rdf:li rdf:resource="http://identifiers.org/metanetx.chemical/MNXM94"/>
                  <rdf:li rdf:resource="http://identifiers.org/pubchem.compound/3378"/>
                </rdf:Bag>
              </bqbiol:is>
            </rdf:Description>
          </rdf:RDF>
        </annotation>
      </species>
      <species metaid="C00078xt__91__e__93__" id="C00078xt__91__e__93__" name="external L-Tryptophan; Tryptophan; (S)-alpha-Amino-beta-(3-indolyl)-propionic acid" compartment="e" hasOnlySubstanceUnits="false" boundaryCondition="false" constant="false" fbc:charge="0" fbc:chemicalFormula="C11H12N2O2">
        <annotation xmlns:sbml="http://www.sbml.org/sbml/level3/version1/core">
          <rdf:RDF xmlns:dcterms="http://purl.org/dc/terms/" xmlns:rdf="http://www.w3.org/1999/02/22-rdf-syntax-ns#" xmlns:dc="http://purl.org/dc/elements/1.1/" xmlns:bqbiol="http://biomodels.net/biology-qualifiers/" xmlns:bqmodel="http://biomodels.net/model-qualifiers/" xmlns:vCard="http://www.w3.org/2001/vcard-rdf/3.0#">
            <rdf:Description rdf:about="#C00078xt__91__e__93__">
              <bqbiol:is>
                <rdf:Bag>
                  <rdf:li rdf:resource="http://identifiers.org/seed.compound/cpd00065"/>
                  <rdf:li rdf:resource="http://identifiers.org/chebi/CHEBI:16857"/>
                  <rdf:li rdf:resource="http://identifiers.org/hmdb/HMDB00929"/>
                  <rdf:li rdf:resource="http://identifiers.org/inchi/InChI=1S/C11H12N2O2/c12-9(11(14)15)5-7-6-13-10-4-2-1-3-8(7)10/h1-4,6,9,13H,5,12H2,(H,14,15)/t9-/m0/s1"/>
                  <rdf:li rdf:resource="http://identifiers.org/kegg.compound/C00078"/>
                  <rdf:li rdf:resource="http://identifiers.org/metanetx.chemical/MNXM94"/>
                  <rdf:li rdf:resource="http://identifiers.org/pubchem.compound/3488"/>
                </rdf:Bag>
              </bqbiol:is>
            </rdf:Description>
          </rdf:RDF>
        </annotation>
      </species>
      <species metaid="C00079__91__c__93__" id="C00079__91__c__93__" name="L-Phenylalanine; (S)-alpha-Amino-beta-phenylpropionic acid" compartment="c" hasOnlySubstanceUnits="false" boundaryCondition="false" constant="false" fbc:charge="0" fbc:chemicalFormula="C9H11NO2">
        <annotation xmlns:sbml="http://www.sbml.org/sbml/level3/version1/core">
          <rdf:RDF xmlns:dcterms="http://purl.org/dc/terms/" xmlns:rdf="http://www.w3.org/1999/02/22-rdf-syntax-ns#" xmlns:dc="http://purl.org/dc/elements/1.1/" xmlns:bqbiol="http://biomodels.net/biology-qualifiers/" xmlns:bqmodel="http://biomodels.net/model-qualifiers/" xmlns:vCard="http://www.w3.org/2001/vcard-rdf/3.0#">
            <rdf:Description rdf:about="#C00079__91__c__93__">
              <bqbiol:is>
                <rdf:Bag>
                  <rdf:li rdf:resource="http://identifiers.org/seed.compound/cpd00066"/>
                  <rdf:li rdf:resource="http://identifiers.org/chebi/CHEBI:17295"/>
                  <rdf:li rdf:resource="http://identifiers.org/hmdb/HMDB00159"/>
                  <rdf:li rdf:resource="http://identifiers.org/inchi/InChI=1S/C9H11NO2/c10-8(9(11)12)6-7-4-2-1-3-5-7/h1-5,8H,6,10H2,(H,11,12)/t8-/m0/s1"/>
                  <rdf:li rdf:resource="http://identifiers.org/kegg.compound/C00079"/>
                  <rdf:li rdf:resource="http://identifiers.org/metanetx.chemical/MNXM97"/>
                  <rdf:li rdf:resource="http://identifiers.org/pubchem.compound/3379"/>
                </rdf:Bag>
              </bqbiol:is>
            </rdf:Description>
          </rdf:RDF>
        </annotation>
      </species>
      <species metaid="C00079xt__91__e__93__" id="C00079xt__91__e__93__" name="external L-Phenylalanine; (S)-alpha-Amino-beta-phenylpropionic acid" compartment="e" hasOnlySubstanceUnits="false" boundaryCondition="false" constant="false" fbc:charge="0" fbc:chemicalFormula="C9H11NO2">
        <annotation xmlns:sbml="http://www.sbml.org/sbml/level3/version1/core">
          <rdf:RDF xmlns:dcterms="http://purl.org/dc/terms/" xmlns:rdf="http://www.w3.org/1999/02/22-rdf-syntax-ns#" xmlns:dc="http://purl.org/dc/elements/1.1/" xmlns:bqbiol="http://biomodels.net/biology-qualifiers/" xmlns:bqmodel="http://biomodels.net/model-qualifiers/" xmlns:vCard="http://www.w3.org/2001/vcard-rdf/3.0#">
            <rdf:Description rdf:about="#C00079xt__91__e__93__">
              <bqbiol:is>
                <rdf:Bag>
                  <rdf:li rdf:resource="http://identifiers.org/seed.compound/cpd00066"/>
                  <rdf:li rdf:resource="http://identifiers.org/chebi/CHEBI:17295"/>
                  <rdf:li rdf:resource="http://identifiers.org/hmdb/HMDB00159"/>
                  <rdf:li rdf:resource="http://identifiers.org/inchi/InChI=1S/C9H11NO2/c10-8(9(11)12)6-7-4-2-1-3-5-7/h1-5,8H,6,10H2,(H,11,12)/t8-/m0/s1"/>
                  <rdf:li rdf:resource="http://identifiers.org/kegg.compound/C00079"/>
                  <rdf:li rdf:resource="http://identifiers.org/metanetx.chemical/MNXM97"/>
                  <rdf:li rdf:resource="http://identifiers.org/pubchem.compound/3379"/>
                </rdf:Bag>
              </bqbiol:is>
            </rdf:Description>
          </rdf:RDF>
        </annotation>
      </species>
      <species metaid="C00080__91__c__93__" id="C00080__91__c__93__" name="H+;Hydron" compartment="c" hasOnlySubstanceUnits="false" boundaryCondition="false" constant="false" fbc:charge="1" fbc:chemicalFormula="H">
        <notes>
          <body xmlns="http://www.w3.org/1999/xhtml">
            <p>ChEBIID:CHEBI:15378 24636</p>
          </body>
        </notes>
        <annotation xmlns:sbml="http://www.sbml.org/sbml/level3/version1/core">
          <rdf:RDF xmlns:dcterms="http://purl.org/dc/terms/" xmlns:rdf="http://www.w3.org/1999/02/22-rdf-syntax-ns#" xmlns:dc="http://purl.org/dc/elements/1.1/" xmlns:bqbiol="http://biomodels.net/biology-qualifiers/" xmlns:bqmodel="http://biomodels.net/model-qualifiers/" xmlns:vCard="http://www.w3.org/2001/vcard-rdf/3.0#">
            <rdf:Description rdf:about="#C00080__91__c__93__">
              <bqbiol:is>
                <rdf:Bag>
                  <rdf:li rdf:resource="http://identifiers.org/seed.compound/cpd00067"/>
                  <rdf:li rdf:resource="http://identifiers.org/hmdb/HMDB59597"/>
                  <rdf:li rdf:resource="http://identifiers.org/kegg.compound/C00080"/>
                  <rdf:li rdf:resource="http://identifiers.org/metanetx.chemical/MNXM1"/>
                  <rdf:li rdf:resource="http://identifiers.org/pubchem.compound/3380"/>
                </rdf:Bag>
              </bqbiol:is>
            </rdf:Description>
          </rdf:RDF>
        </annotation>
      </species>
      <species metaid="C00080xt__91__e__93__" id="C00080xt__91__e__93__" name="external H+;Hydron" compartment="e" hasOnlySubstanceUnits="false" boundaryCondition="false" constant="false" fbc:charge="1" fbc:chemicalFormula="H">
        <notes>
          <body xmlns="http://www.w3.org/1999/xhtml">
            <p>ChEBIID:CHEBI:15378 24636</p>
          </body>
        </notes>
        <annotation xmlns:sbml="http://www.sbml.org/sbml/level3/version1/core">
          <rdf:RDF xmlns:dcterms="http://purl.org/dc/terms/" xmlns:rdf="http://www.w3.org/1999/02/22-rdf-syntax-ns#" xmlns:dc="http://purl.org/dc/elements/1.1/" xmlns:bqbiol="http://biomodels.net/biology-qualifiers/" xmlns:bqmodel="http://biomodels.net/model-qualifiers/" xmlns:vCard="http://www.w3.org/2001/vcard-rdf/3.0#">
            <rdf:Description rdf:about="#C00080xt__91__e__93__">
              <bqbiol:is>
                <rdf:Bag>
                  <rdf:li rdf:resource="http://identifiers.org/seed.compound/cpd00067"/>
                  <rdf:li rdf:resource="http://identifiers.org/hmdb/HMDB59597"/>
                  <rdf:li rdf:resource="http://identifiers.org/kegg.compound/C00080"/>
                  <rdf:li rdf:resource="http://identifiers.org/metanetx.chemical/MNXM1"/>
                  <rdf:li rdf:resource="http://identifiers.org/pubchem.compound/3380"/>
                </rdf:Bag>
              </bqbiol:is>
            </rdf:Description>
          </rdf:RDF>
        </annotation>
      </species>
      <species metaid="C00081__91__c__93__" id="C00081__91__c__93__" name="ITP; Inosine 5&apos;-triphosphate; Inosine triphosphate; Inosine tripolyphosphate" compartment="c" hasOnlySubstanceUnits="false" boundaryCondition="false" constant="false" fbc:charge="-4" fbc:chemicalFormula="C10H11N4O14P3">
        <annotation xmlns:sbml="http://www.sbml.org/sbml/level3/version1/core">
          <rdf:RDF xmlns:dcterms="http://purl.org/dc/terms/" xmlns:rdf="http://www.w3.org/1999/02/22-rdf-syntax-ns#" xmlns:dc="http://purl.org/dc/elements/1.1/" xmlns:bqbiol="http://biomodels.net/biology-qualifiers/" xmlns:bqmodel="http://biomodels.net/model-qualifiers/" xmlns:vCard="http://www.w3.org/2001/vcard-rdf/3.0#">
            <rdf:Description rdf:about="#C00081__91__c__93__">
              <bqbiol:is>
                <rdf:Bag>
                  <rdf:li rdf:resource="http://identifiers.org/seed.compound/cpd00068"/>
                  <rdf:li rdf:resource="http://identifiers.org/chebi/CHEBI:16039"/>
                  <rdf:li rdf:resource="http://identifiers.org/hmdb/HMDB00189"/>
                  <rdf:li rdf:resource="http://identifiers.org/kegg.compound/C00081"/>
                  <rdf:li rdf:resource="http://identifiers.org/metanetx.chemical/MNXM423"/>
                  <rdf:li rdf:resource="http://identifiers.org/pubchem.compound/3381"/>
                </rdf:Bag>
              </bqbiol:is>
            </rdf:Description>
          </rdf:RDF>
        </annotation>
      </species>
      <species metaid="C00082__91__c__93__" id="C00082__91__c__93__" name="L-Tyrosine; (S)-3-(p-Hydroxyphenyl)alanine; (S)-2-Amino-3-(p-hydroxyphenyl)propionic acid; Tyrosine" compartment="c" hasOnlySubstanceUnits="false" boundaryCondition="false" constant="false" fbc:charge="0" fbc:chemicalFormula="C9H11NO3">
        <annotation xmlns:sbml="http://www.sbml.org/sbml/level3/version1/core">
          <rdf:RDF xmlns:dcterms="http://purl.org/dc/terms/" xmlns:rdf="http://www.w3.org/1999/02/22-rdf-syntax-ns#" xmlns:dc="http://purl.org/dc/elements/1.1/" xmlns:bqbiol="http://biomodels.net/biology-qualifiers/" xmlns:bqmodel="http://biomodels.net/model-qualifiers/" xmlns:vCard="http://www.w3.org/2001/vcard-rdf/3.0#">
            <rdf:Description rdf:about="#C00082__91__c__93__">
              <bqbiol:is>
                <rdf:Bag>
                  <rdf:li rdf:resource="http://identifiers.org/seed.compound/cpd00069"/>
                  <rdf:li rdf:resource="http://identifiers.org/chebi/CHEBI:17895"/>
                  <rdf:li rdf:resource="http://identifiers.org/hmdb/HMDB00158"/>
                  <rdf:li rdf:resource="http://identifiers.org/inchi/InChI=1S/C9H11NO3/c10-8(9(12)13)5-6-1-3-7(11)4-2-6/h1-4,8,11H,5,10H2,(H,12,13)/t8-/m0/s1"/>
                  <rdf:li rdf:resource="http://identifiers.org/kegg.compound/C00082"/>
                  <rdf:li rdf:resource="http://identifiers.org/metanetx.chemical/MNXM76"/>
                  <rdf:li rdf:resource="http://identifiers.org/pubchem.compound/3382"/>
                </rdf:Bag>
              </bqbiol:is>
            </rdf:Description>
          </rdf:RDF>
        </annotation>
      </species>
      <species metaid="C00082xt__91__e__93__" id="C00082xt__91__e__93__" name="external L-Tyrosine; (S)-3-(p-Hydroxyphenyl)alanine; (S)-2-Amino-3-(p-hydroxyphenyl)propionic acid; Tyrosine" compartment="e" hasOnlySubstanceUnits="false" boundaryCondition="false" constant="false" fbc:charge="0" fbc:chemicalFormula="C9H11NO3">
        <annotation xmlns:sbml="http://www.sbml.org/sbml/level3/version1/core">
          <rdf:RDF xmlns:dcterms="http://purl.org/dc/terms/" xmlns:rdf="http://www.w3.org/1999/02/22-rdf-syntax-ns#" xmlns:dc="http://purl.org/dc/elements/1.1/" xmlns:bqbiol="http://biomodels.net/biology-qualifiers/" xmlns:bqmodel="http://biomodels.net/model-qualifiers/" xmlns:vCard="http://www.w3.org/2001/vcard-rdf/3.0#">
            <rdf:Description rdf:about="#C00082xt__91__e__93__">
              <bqbiol:is>
                <rdf:Bag>
                  <rdf:li rdf:resource="http://identifiers.org/seed.compound/cpd00069"/>
                  <rdf:li rdf:resource="http://identifiers.org/chebi/CHEBI:17895"/>
                  <rdf:li rdf:resource="http://identifiers.org/hmdb/HMDB00158"/>
                  <rdf:li rdf:resource="http://identifiers.org/inchi/InChI=1S/C9H11NO3/c10-8(9(12)13)5-6-1-3-7(11)4-2-6/h1-4,8,11H,5,10H2,(H,12,13)/t8-/m0/s1"/>
                  <rdf:li rdf:resource="http://identifiers.org/kegg.compound/C00082"/>
                  <rdf:li rdf:resource="http://identifiers.org/metanetx.chemical/MNXM76"/>
                  <rdf:li rdf:resource="http://identifiers.org/pubchem.compound/3382"/>
                </rdf:Bag>
              </bqbiol:is>
            </rdf:Description>
          </rdf:RDF>
        </annotation>
      </species>
      <species metaid="C00083__91__c__93__" id="C00083__91__c__93__" name="Malonyl-CoA; Malonyl coenzyme A" compartment="c" hasOnlySubstanceUnits="false" boundaryCondition="false" constant="false" fbc:charge="-4" fbc:chemicalFormula="C24H34N7O19P3S">
        <annotation xmlns:sbml="http://www.sbml.org/sbml/level3/version1/core">
          <rdf:RDF xmlns:dcterms="http://purl.org/dc/terms/" xmlns:rdf="http://www.w3.org/1999/02/22-rdf-syntax-ns#" xmlns:dc="http://purl.org/dc/elements/1.1/" xmlns:bqbiol="http://biomodels.net/biology-qualifiers/" xmlns:bqmodel="http://biomodels.net/model-qualifiers/" xmlns:vCard="http://www.w3.org/2001/vcard-rdf/3.0#">
            <rdf:Description rdf:about="#C00083__91__c__93__">
              <bqbiol:is>
                <rdf:Bag>
                  <rdf:li rdf:resource="http://identifiers.org/seed.compound/cpd00070"/>
                  <rdf:li rdf:resource="http://identifiers.org/chebi/CHEBI:15531"/>
                  <rdf:li rdf:resource="http://identifiers.org/hmdb/HMDB01175"/>
                  <rdf:li rdf:resource="http://identifiers.org/kegg.compound/C00083"/>
                  <rdf:li rdf:resource="http://identifiers.org/metanetx.chemical/MNXM40"/>
                  <rdf:li rdf:resource="http://identifiers.org/pubchem.compound/3383"/>
                </rdf:Bag>
              </bqbiol:is>
            </rdf:Description>
          </rdf:RDF>
        </annotation>
      </species>
      <species metaid="C00084__91__c__93__" id="C00084__91__c__93__" name="Acetaldehyde; Ethanal" compartment="c" hasOnlySubstanceUnits="false" boundaryCondition="false" constant="false" fbc:charge="0" fbc:chemicalFormula="C2H4O">
        <annotation xmlns:sbml="http://www.sbml.org/sbml/level3/version1/core">
          <rdf:RDF xmlns:dcterms="http://purl.org/dc/terms/" xmlns:rdf="http://www.w3.org/1999/02/22-rdf-syntax-ns#" xmlns:dc="http://purl.org/dc/elements/1.1/" xmlns:bqbiol="http://biomodels.net/biology-qualifiers/" xmlns:bqmodel="http://biomodels.net/model-qualifiers/" xmlns:vCard="http://www.w3.org/2001/vcard-rdf/3.0#">
            <rdf:Description rdf:about="#C00084__91__c__93__">
              <bqbiol:is>
                <rdf:Bag>
                  <rdf:li rdf:resource="http://identifiers.org/seed.compound/cpd00071"/>
                  <rdf:li rdf:resource="http://identifiers.org/chebi/CHEBI:15343"/>
                  <rdf:li rdf:resource="http://identifiers.org/inchi/InChI=1S/C2H4O/c1-2-3/h2H,1H3"/>
                  <rdf:li rdf:resource="http://identifiers.org/kegg.compound/C00084"/>
                  <rdf:li rdf:resource="http://identifiers.org/metanetx.chemical/MNXM75"/>
                  <rdf:li rdf:resource="http://identifiers.org/pubchem.compound/3384"/>
                </rdf:Bag>
              </bqbiol:is>
            </rdf:Description>
          </rdf:RDF>
        </annotation>
      </species>
      <species metaid="C00084xt__91__e__93__" id="C00084xt__91__e__93__" name="external Acetaldehyde; Ethanal" compartment="e" hasOnlySubstanceUnits="false" boundaryCondition="false" constant="false" fbc:charge="0" fbc:chemicalFormula="C2H4O">
        <annotation xmlns:sbml="http://www.sbml.org/sbml/level3/version1/core">
          <rdf:RDF xmlns:dcterms="http://purl.org/dc/terms/" xmlns:rdf="http://www.w3.org/1999/02/22-rdf-syntax-ns#" xmlns:dc="http://purl.org/dc/elements/1.1/" xmlns:bqbiol="http://biomodels.net/biology-qualifiers/" xmlns:bqmodel="http://biomodels.net/model-qualifiers/" xmlns:vCard="http://www.w3.org/2001/vcard-rdf/3.0#">
            <rdf:Description rdf:about="#C00084xt__91__e__93__">
              <bqbiol:is>
                <rdf:Bag>
                  <rdf:li rdf:resource="http://identifiers.org/seed.compound/cpd00071"/>
                  <rdf:li rdf:resource="http://identifiers.org/chebi/CHEBI:15343"/>
                  <rdf:li rdf:resource="http://identifiers.org/inchi/InChI=1S/C2H4O/c1-2-3/h2H,1H3"/>
                  <rdf:li rdf:resource="http://identifiers.org/kegg.compound/C00084"/>
                  <rdf:li rdf:resource="http://identifiers.org/metanetx.chemical/MNXM75"/>
                  <rdf:li rdf:resource="http://identifiers.org/pubchem.compound/3384"/>
                </rdf:Bag>
              </bqbiol:is>
            </rdf:Description>
          </rdf:RDF>
        </annotation>
      </species>
      <species metaid="C00085__91__c__93__" id="C00085__91__c__93__" name="D-Fructose 6-phosphate; D-Fructose 6-phosphoric acid; Neuberg ester" compartment="c" hasOnlySubstanceUnits="false" boundaryCondition="false" constant="false" fbc:charge="-2" fbc:chemicalFormula="C6H11O9P">
        <notes>
          <body xmlns="http://www.w3.org/1999/xhtml">
            <p>ChEBIID:CHEBI:15946 61553</p>
          </body>
        </notes>
        <annotation xmlns:sbml="http://www.sbml.org/sbml/level3/version1/core">
          <rdf:RDF xmlns:dcterms="http://purl.org/dc/terms/" xmlns:rdf="http://www.w3.org/1999/02/22-rdf-syntax-ns#" xmlns:dc="http://purl.org/dc/elements/1.1/" xmlns:bqbiol="http://biomodels.net/biology-qualifiers/" xmlns:bqmodel="http://biomodels.net/model-qualifiers/" xmlns:vCard="http://www.w3.org/2001/vcard-rdf/3.0#">
            <rdf:Description rdf:about="#C00085__91__c__93__">
              <bqbiol:is>
                <rdf:Bag>
                  <rdf:li rdf:resource="http://identifiers.org/seed.compound/cpd00000"/>
                  <rdf:li rdf:resource="http://identifiers.org/hmdb/HMDB00124"/>
                  <rdf:li rdf:resource="http://identifiers.org/kegg.compound/C00085"/>
                  <rdf:li rdf:resource="http://identifiers.org/metanetx.chemical/MNXM000"/>
                  <rdf:li rdf:resource="http://identifiers.org/pubchem.compound/3385"/>
                </rdf:Bag>
              </bqbiol:is>
            </rdf:Description>
          </rdf:RDF>
        </annotation>
      </species>
      <species metaid="C00086__91__c__93__" id="C00086__91__c__93__" name="Urea; Carbamide" compartment="c" hasOnlySubstanceUnits="false" boundaryCondition="false" constant="false" fbc:charge="0" fbc:chemicalFormula="CH4N2O">
        <annotation xmlns:sbml="http://www.sbml.org/sbml/level3/version1/core">
          <rdf:RDF xmlns:dcterms="http://purl.org/dc/terms/" xmlns:rdf="http://www.w3.org/1999/02/22-rdf-syntax-ns#" xmlns:dc="http://purl.org/dc/elements/1.1/" xmlns:bqbiol="http://biomodels.net/biology-qualifiers/" xmlns:bqmodel="http://biomodels.net/model-qualifiers/" xmlns:vCard="http://www.w3.org/2001/vcard-rdf/3.0#">
            <rdf:Description rdf:about="#C00086__91__c__93__">
              <bqbiol:is>
                <rdf:Bag>
                  <rdf:li rdf:resource="http://identifiers.org/seed.compound/cpd00073"/>
                  <rdf:li rdf:resource="http://identifiers.org/chebi/CHEBI:16199"/>
                  <rdf:li rdf:resource="http://identifiers.org/hmdb/HMDB00294"/>
                  <rdf:li rdf:resource="http://identifiers.org/inchi/InChI=1S/CH4N2O/c2-1(3)4/h(H4,2,3,4)"/>
                  <rdf:li rdf:resource="http://identifiers.org/kegg.compound/C00086"/>
                  <rdf:li rdf:resource="http://identifiers.org/metanetx.chemical/MNXM117"/>
                  <rdf:li rdf:resource="http://identifiers.org/pubchem.compound/3386"/>
                </rdf:Bag>
              </bqbiol:is>
            </rdf:Description>
          </rdf:RDF>
        </annotation>
      </species>
      <species metaid="C00088__91__c__93__" id="C00088__91__c__93__" name="Nitrite" compartment="c" hasOnlySubstanceUnits="false" boundaryCondition="false" constant="false" fbc:charge="-1" fbc:chemicalFormula="NO2">
        <notes>
          <body xmlns="http://www.w3.org/1999/xhtml">
            <p>ChEBIID:CHEBI:16301 25567</p>
          </body>
        </notes>
        <annotation xmlns:sbml="http://www.sbml.org/sbml/level3/version1/core">
          <rdf:RDF xmlns:dcterms="http://purl.org/dc/terms/" xmlns:rdf="http://www.w3.org/1999/02/22-rdf-syntax-ns#" xmlns:dc="http://purl.org/dc/elements/1.1/" xmlns:bqbiol="http://biomodels.net/biology-qualifiers/" xmlns:bqmodel="http://biomodels.net/model-qualifiers/" xmlns:vCard="http://www.w3.org/2001/vcard-rdf/3.0#">
            <rdf:Description rdf:about="#C00088__91__c__93__">
              <bqbiol:is>
                <rdf:Bag>
                  <rdf:li rdf:resource="http://identifiers.org/seed.compound/cpd00000"/>
                  <rdf:li rdf:resource="http://identifiers.org/hmdb/HMDB02786"/>
                  <rdf:li rdf:resource="http://identifiers.org/kegg.compound/C00088"/>
                  <rdf:li rdf:resource="http://identifiers.org/metanetx.chemical/MNXM000"/>
                  <rdf:li rdf:resource="http://identifiers.org/pubchem.compound/3388"/>
                </rdf:Bag>
              </bqbiol:is>
            </rdf:Description>
          </rdf:RDF>
        </annotation>
      </species>
      <species metaid="C00089__91__c__93__" id="C00089__91__c__93__" name="Sucrose; Cane sugar; Saccharose; 1-alpha-D-Glucopyranosyl-2-beta-D-fructofuranoside" compartment="c" hasOnlySubstanceUnits="false" boundaryCondition="false" constant="false" fbc:charge="0" fbc:chemicalFormula="C12H22O11">
        <annotation xmlns:sbml="http://www.sbml.org/sbml/level3/version1/core">
          <rdf:RDF xmlns:dcterms="http://purl.org/dc/terms/" xmlns:rdf="http://www.w3.org/1999/02/22-rdf-syntax-ns#" xmlns:dc="http://purl.org/dc/elements/1.1/" xmlns:bqbiol="http://biomodels.net/biology-qualifiers/" xmlns:bqmodel="http://biomodels.net/model-qualifiers/" xmlns:vCard="http://www.w3.org/2001/vcard-rdf/3.0#">
            <rdf:Description rdf:about="#C00089__91__c__93__">
              <bqbiol:is>
                <rdf:Bag>
                  <rdf:li rdf:resource="http://identifiers.org/seed.compound/cpd00076"/>
                  <rdf:li rdf:resource="http://identifiers.org/chebi/CHEBI:17992"/>
                  <rdf:li rdf:resource="http://identifiers.org/hmdb/HMDB00258"/>
                  <rdf:li rdf:resource="http://identifiers.org/kegg.compound/C00089"/>
                  <rdf:li rdf:resource="http://identifiers.org/metanetx.chemical/MNXM167"/>
                  <rdf:li rdf:resource="http://identifiers.org/pubchem.compound/3389"/>
                </rdf:Bag>
              </bqbiol:is>
            </rdf:Description>
          </rdf:RDF>
        </annotation>
      </species>
      <species metaid="C00089xt__91__e__93__" id="C00089xt__91__e__93__" name="external Sucrose; Cane sugar; Saccharose; 1-alpha-D-Glucopyranosyl-2-beta-D-fructofuranoside" compartment="e" hasOnlySubstanceUnits="false" boundaryCondition="false" constant="false" fbc:charge="0" fbc:chemicalFormula="C12H22O11">
        <annotation xmlns:sbml="http://www.sbml.org/sbml/level3/version1/core">
          <rdf:RDF xmlns:dcterms="http://purl.org/dc/terms/" xmlns:rdf="http://www.w3.org/1999/02/22-rdf-syntax-ns#" xmlns:dc="http://purl.org/dc/elements/1.1/" xmlns:bqbiol="http://biomodels.net/biology-qualifiers/" xmlns:bqmodel="http://biomodels.net/model-qualifiers/" xmlns:vCard="http://www.w3.org/2001/vcard-rdf/3.0#">
            <rdf:Description rdf:about="#C00089xt__91__e__93__">
              <bqbiol:is>
                <rdf:Bag>
                  <rdf:li rdf:resource="http://identifiers.org/seed.compound/cpd00076"/>
                  <rdf:li rdf:resource="http://identifiers.org/chebi/CHEBI:17992"/>
                  <rdf:li rdf:resource="http://identifiers.org/hmdb/HMDB00258"/>
                  <rdf:li rdf:resource="http://identifiers.org/kegg.compound/C00089"/>
                  <rdf:li rdf:resource="http://identifiers.org/metanetx.chemical/MNXM167"/>
                  <rdf:li rdf:resource="http://identifiers.org/pubchem.compound/3389"/>
                </rdf:Bag>
              </bqbiol:is>
            </rdf:Description>
          </rdf:RDF>
        </annotation>
      </species>
      <species metaid="C00091__91__c__93__" id="C00091__91__c__93__" name="Succinyl-CoA; Succinyl coenzyme A" compartment="c" hasOnlySubstanceUnits="false" boundaryCondition="false" constant="false" fbc:charge="-5" fbc:chemicalFormula="C25H35N7O19P3S">
        <annotation xmlns:sbml="http://www.sbml.org/sbml/level3/version1/core">
          <rdf:RDF xmlns:dcterms="http://purl.org/dc/terms/" xmlns:rdf="http://www.w3.org/1999/02/22-rdf-syntax-ns#" xmlns:dc="http://purl.org/dc/elements/1.1/" xmlns:bqbiol="http://biomodels.net/biology-qualifiers/" xmlns:bqmodel="http://biomodels.net/model-qualifiers/" xmlns:vCard="http://www.w3.org/2001/vcard-rdf/3.0#">
            <rdf:Description rdf:about="#C00091__91__c__93__">
              <bqbiol:is>
                <rdf:Bag>
                  <rdf:li rdf:resource="http://identifiers.org/seed.compound/cpd00078"/>
                  <rdf:li rdf:resource="http://identifiers.org/chebi/CHEBI:15380"/>
                  <rdf:li rdf:resource="http://identifiers.org/hmdb/HMDB01022"/>
                  <rdf:li rdf:resource="http://identifiers.org/kegg.compound/C00091"/>
                  <rdf:li rdf:resource="http://identifiers.org/metanetx.chemical/MNXM92"/>
                  <rdf:li rdf:resource="http://identifiers.org/pubchem.compound/3391"/>
                </rdf:Bag>
              </bqbiol:is>
            </rdf:Description>
          </rdf:RDF>
        </annotation>
      </species>
      <species metaid="C00092__91__c__93__" id="C00092__91__c__93__" name="D-Glucose 6-phosphate; Glucose 6-phosphate; Robison ester" compartment="c" hasOnlySubstanceUnits="false" boundaryCondition="false" constant="false" fbc:charge="-2" fbc:chemicalFormula="C6H11O9P">
        <annotation xmlns:sbml="http://www.sbml.org/sbml/level3/version1/core">
          <rdf:RDF xmlns:dcterms="http://purl.org/dc/terms/" xmlns:rdf="http://www.w3.org/1999/02/22-rdf-syntax-ns#" xmlns:dc="http://purl.org/dc/elements/1.1/" xmlns:bqbiol="http://biomodels.net/biology-qualifiers/" xmlns:bqmodel="http://biomodels.net/model-qualifiers/" xmlns:vCard="http://www.w3.org/2001/vcard-rdf/3.0#">
            <rdf:Description rdf:about="#C00092__91__c__93__">
              <bqbiol:is>
                <rdf:Bag>
                  <rdf:li rdf:resource="http://identifiers.org/seed.compound/cpd00000"/>
                  <rdf:li rdf:resource="http://identifiers.org/chebi/CHEBI:17378"/>
                  <rdf:li rdf:resource="http://identifiers.org/hmdb/HMDB01401"/>
                  <rdf:li rdf:resource="http://identifiers.org/kegg.compound/C00092"/>
                  <rdf:li rdf:resource="http://identifiers.org/metanetx.chemical/MNXM000"/>
                  <rdf:li rdf:resource="http://identifiers.org/pubchem.compound/3856"/>
                </rdf:Bag>
              </bqbiol:is>
            </rdf:Description>
          </rdf:RDF>
        </annotation>
      </species>
      <species metaid="C00093__91__c__93__" id="C00093__91__c__93__" name="sn-Glycerol 3-phosphate; Glycerophosphoric acid; D-Glycerol 1-phosphate" compartment="c" hasOnlySubstanceUnits="false" boundaryCondition="false" constant="false" fbc:charge="-2" fbc:chemicalFormula="C3H7O6P">
        <annotation xmlns:sbml="http://www.sbml.org/sbml/level3/version1/core">
          <rdf:RDF xmlns:dcterms="http://purl.org/dc/terms/" xmlns:rdf="http://www.w3.org/1999/02/22-rdf-syntax-ns#" xmlns:dc="http://purl.org/dc/elements/1.1/" xmlns:bqbiol="http://biomodels.net/biology-qualifiers/" xmlns:bqmodel="http://biomodels.net/model-qualifiers/" xmlns:vCard="http://www.w3.org/2001/vcard-rdf/3.0#">
            <rdf:Description rdf:about="#C00093__91__c__93__">
              <bqbiol:is>
                <rdf:Bag>
                  <rdf:li rdf:resource="http://identifiers.org/seed.compound/cpd00000"/>
                  <rdf:li rdf:resource="http://identifiers.org/chebi/CHEBI:15978"/>
                  <rdf:li rdf:resource="http://identifiers.org/hmdb/HMDB00126"/>
                  <rdf:li rdf:resource="http://identifiers.org/kegg.compound/C00093"/>
                  <rdf:li rdf:resource="http://identifiers.org/metanetx.chemical/MNXM000"/>
                  <rdf:li rdf:resource="http://identifiers.org/pubchem.compound/3393"/>
                </rdf:Bag>
              </bqbiol:is>
            </rdf:Description>
          </rdf:RDF>
        </annotation>
      </species>
      <species metaid="C00093xt__91__e__93__" id="C00093xt__91__e__93__" name="external sn-Glycerol 3-phosphate; Glycerophosphoric acid; D-Glycerol 1-phosphate" compartment="e" hasOnlySubstanceUnits="false" boundaryCondition="false" constant="false" fbc:charge="-2" fbc:chemicalFormula="C3H7O6P">
        <annotation xmlns:sbml="http://www.sbml.org/sbml/level3/version1/core">
          <rdf:RDF xmlns:dcterms="http://purl.org/dc/terms/" xmlns:rdf="http://www.w3.org/1999/02/22-rdf-syntax-ns#" xmlns:dc="http://purl.org/dc/elements/1.1/" xmlns:bqbiol="http://biomodels.net/biology-qualifiers/" xmlns:bqmodel="http://biomodels.net/model-qualifiers/" xmlns:vCard="http://www.w3.org/2001/vcard-rdf/3.0#">
            <rdf:Description rdf:about="#C00093xt__91__e__93__">
              <bqbiol:is>
                <rdf:Bag>
                  <rdf:li rdf:resource="http://identifiers.org/seed.compound/cpd00000"/>
                  <rdf:li rdf:resource="http://identifiers.org/chebi/CHEBI:15978"/>
                  <rdf:li rdf:resource="http://identifiers.org/hmdb/HMDB00126"/>
                  <rdf:li rdf:resource="http://identifiers.org/kegg.compound/C00093"/>
                  <rdf:li rdf:resource="http://identifiers.org/metanetx.chemical/MNXM000"/>
                  <rdf:li rdf:resource="http://identifiers.org/pubchem.compound/3393"/>
                </rdf:Bag>
              </bqbiol:is>
            </rdf:Description>
          </rdf:RDF>
        </annotation>
      </species>
      <species metaid="C00094__91__c__93__" id="C00094__91__c__93__" name="Sulfite; Sulfurous acid" compartment="c" hasOnlySubstanceUnits="false" boundaryCondition="false" constant="false" fbc:charge="-2" fbc:chemicalFormula="SO3">
        <annotation xmlns:sbml="http://www.sbml.org/sbml/level3/version1/core">
          <rdf:RDF xmlns:dcterms="http://purl.org/dc/terms/" xmlns:rdf="http://www.w3.org/1999/02/22-rdf-syntax-ns#" xmlns:dc="http://purl.org/dc/elements/1.1/" xmlns:bqbiol="http://biomodels.net/biology-qualifiers/" xmlns:bqmodel="http://biomodels.net/model-qualifiers/" xmlns:vCard="http://www.w3.org/2001/vcard-rdf/3.0#">
            <rdf:Description rdf:about="#C00094__91__c__93__">
              <bqbiol:is>
                <rdf:Bag>
                  <rdf:li rdf:resource="http://identifiers.org/seed.compound/cpd00081"/>
                  <rdf:li rdf:resource="http://identifiers.org/chebi/CHEBI:48854"/>
                  <rdf:li rdf:resource="http://identifiers.org/hmdb/HMDB00240"/>
                  <rdf:li rdf:resource="http://identifiers.org/inchi/InChI=1S/H2O3S/c1-4(2)3/h(H2,1,2,3)"/>
                  <rdf:li rdf:resource="http://identifiers.org/kegg.compound/C00094"/>
                  <rdf:li rdf:resource="http://identifiers.org/metanetx.chemical/MNXM105630"/>
                  <rdf:li rdf:resource="http://identifiers.org/pubchem.compound/3394"/>
                </rdf:Bag>
              </bqbiol:is>
            </rdf:Description>
          </rdf:RDF>
        </annotation>
      </species>
      <species metaid="C00095__91__c__93__" id="C00095__91__c__93__" name="D-Fructose; Levulose; Fruit sugar; D-arabino-Hexulose" compartment="c" hasOnlySubstanceUnits="false" boundaryCondition="false" constant="false" fbc:charge="0" fbc:chemicalFormula="C6H12O6">
        <notes>
          <body xmlns="http://www.w3.org/1999/xhtml">
            <p>ChEBIID:CHEBI:15824 37721</p>
          </body>
        </notes>
        <annotation xmlns:sbml="http://www.sbml.org/sbml/level3/version1/core">
          <rdf:RDF xmlns:dcterms="http://purl.org/dc/terms/" xmlns:rdf="http://www.w3.org/1999/02/22-rdf-syntax-ns#" xmlns:dc="http://purl.org/dc/elements/1.1/" xmlns:bqbiol="http://biomodels.net/biology-qualifiers/" xmlns:bqmodel="http://biomodels.net/model-qualifiers/" xmlns:vCard="http://www.w3.org/2001/vcard-rdf/3.0#">
            <rdf:Description rdf:about="#C00095__91__c__93__">
              <bqbiol:is>
                <rdf:Bag>
                  <rdf:li rdf:resource="http://identifiers.org/seed.compound/cpd00000"/>
                  <rdf:li rdf:resource="http://identifiers.org/kegg.compound/C00095"/>
                  <rdf:li rdf:resource="http://identifiers.org/metanetx.chemical/MNXM000"/>
                  <rdf:li rdf:resource="http://identifiers.org/pubchem.compound/3395"/>
                </rdf:Bag>
              </bqbiol:is>
            </rdf:Description>
          </rdf:RDF>
        </annotation>
      </species>
      <species metaid="C00095xt__91__e__93__" id="C00095xt__91__e__93__" name="external D-Fructose; Levulose; Fruit sugar; D-arabino-Hexulose" compartment="e" hasOnlySubstanceUnits="false" boundaryCondition="false" constant="false" fbc:charge="0" fbc:chemicalFormula="C6H12O6">
        <notes>
          <body xmlns="http://www.w3.org/1999/xhtml">
            <p>ChEBIID:CHEBI:15824 37721</p>
          </body>
        </notes>
        <annotation xmlns:sbml="http://www.sbml.org/sbml/level3/version1/core">
          <rdf:RDF xmlns:dcterms="http://purl.org/dc/terms/" xmlns:rdf="http://www.w3.org/1999/02/22-rdf-syntax-ns#" xmlns:dc="http://purl.org/dc/elements/1.1/" xmlns:bqbiol="http://biomodels.net/biology-qualifiers/" xmlns:bqmodel="http://biomodels.net/model-qualifiers/" xmlns:vCard="http://www.w3.org/2001/vcard-rdf/3.0#">
            <rdf:Description rdf:about="#C00095xt__91__e__93__">
              <bqbiol:is>
                <rdf:Bag>
                  <rdf:li rdf:resource="http://identifiers.org/seed.compound/cpd00000"/>
                  <rdf:li rdf:resource="http://identifiers.org/kegg.compound/C00095"/>
                  <rdf:li rdf:resource="http://identifiers.org/metanetx.chemical/MNXM000"/>
                  <rdf:li rdf:resource="http://identifiers.org/pubchem.compound/3395"/>
                </rdf:Bag>
              </bqbiol:is>
            </rdf:Description>
          </rdf:RDF>
        </annotation>
      </species>
      <species metaid="C00096__91__c__93__" id="C00096__91__c__93__" name="GDP-mannose; GDP-D-mannose; GDP-alpha-D-mannose" compartment="c" hasOnlySubstanceUnits="false" boundaryCondition="false" constant="false" fbc:charge="-2" fbc:chemicalFormula="C16H23N5O16P2">
        <annotation xmlns:sbml="http://www.sbml.org/sbml/level3/version1/core">
          <rdf:RDF xmlns:dcterms="http://purl.org/dc/terms/" xmlns:rdf="http://www.w3.org/1999/02/22-rdf-syntax-ns#" xmlns:dc="http://purl.org/dc/elements/1.1/" xmlns:bqbiol="http://biomodels.net/biology-qualifiers/" xmlns:bqmodel="http://biomodels.net/model-qualifiers/" xmlns:vCard="http://www.w3.org/2001/vcard-rdf/3.0#">
            <rdf:Description rdf:about="#C00096__91__c__93__">
              <bqbiol:is>
                <rdf:Bag>
                  <rdf:li rdf:resource="http://identifiers.org/seed.compound/cpd00083"/>
                  <rdf:li rdf:resource="http://identifiers.org/chebi/CHEBI:15820"/>
                  <rdf:li rdf:resource="http://identifiers.org/hmdb/HMDB01163"/>
                  <rdf:li rdf:resource="http://identifiers.org/kegg.compound/C00096"/>
                  <rdf:li rdf:resource="http://identifiers.org/metanetx.chemical/MNXM82"/>
                  <rdf:li rdf:resource="http://identifiers.org/pubchem.compound/3396"/>
                </rdf:Bag>
              </bqbiol:is>
            </rdf:Description>
          </rdf:RDF>
        </annotation>
      </species>
      <species metaid="C00097__91__c__93__" id="C00097__91__c__93__" name="L-Cysteine; L-2-Amino-3-mercaptopropionic acid" compartment="c" hasOnlySubstanceUnits="false" boundaryCondition="false" constant="false" fbc:charge="0" fbc:chemicalFormula="C3H7NO2S">
        <annotation xmlns:sbml="http://www.sbml.org/sbml/level3/version1/core">
          <rdf:RDF xmlns:dcterms="http://purl.org/dc/terms/" xmlns:rdf="http://www.w3.org/1999/02/22-rdf-syntax-ns#" xmlns:dc="http://purl.org/dc/elements/1.1/" xmlns:bqbiol="http://biomodels.net/biology-qualifiers/" xmlns:bqmodel="http://biomodels.net/model-qualifiers/" xmlns:vCard="http://www.w3.org/2001/vcard-rdf/3.0#">
            <rdf:Description rdf:about="#C00097__91__c__93__">
              <bqbiol:is>
                <rdf:Bag>
                  <rdf:li rdf:resource="http://identifiers.org/seed.compound/cpd00084"/>
                  <rdf:li rdf:resource="http://identifiers.org/chebi/CHEBI:17561"/>
                  <rdf:li rdf:resource="http://identifiers.org/inchi/InChI=1S/C3H7NO2S/c4-2(1-7)3(5)6/h2,7H,1,4H2,(H,5,6)/t2-/m0/s1"/>
                  <rdf:li rdf:resource="http://identifiers.org/kegg.compound/C00097"/>
                  <rdf:li rdf:resource="http://identifiers.org/metanetx.chemical/MNXM55"/>
                  <rdf:li rdf:resource="http://identifiers.org/pubchem.compound/3397"/>
                </rdf:Bag>
              </bqbiol:is>
            </rdf:Description>
          </rdf:RDF>
        </annotation>
      </species>
      <species metaid="C00097xt__91__e__93__" id="C00097xt__91__e__93__" name="external L-Cysteine; L-2-Amino-3-mercaptopropionic acid" compartment="e" hasOnlySubstanceUnits="false" boundaryCondition="false" constant="false" fbc:charge="0" fbc:chemicalFormula="C3H7NO2S">
        <annotation xmlns:sbml="http://www.sbml.org/sbml/level3/version1/core">
          <rdf:RDF xmlns:dcterms="http://purl.org/dc/terms/" xmlns:rdf="http://www.w3.org/1999/02/22-rdf-syntax-ns#" xmlns:dc="http://purl.org/dc/elements/1.1/" xmlns:bqbiol="http://biomodels.net/biology-qualifiers/" xmlns:bqmodel="http://biomodels.net/model-qualifiers/" xmlns:vCard="http://www.w3.org/2001/vcard-rdf/3.0#">
            <rdf:Description rdf:about="#C00097xt__91__e__93__">
              <bqbiol:is>
                <rdf:Bag>
                  <rdf:li rdf:resource="http://identifiers.org/seed.compound/cpd00084"/>
                  <rdf:li rdf:resource="http://identifiers.org/chebi/CHEBI:17561"/>
                  <rdf:li rdf:resource="http://identifiers.org/inchi/InChI=1S/C3H7NO2S/c4-2(1-7)3(5)6/h2,7H,1,4H2,(H,5,6)/t2-/m0/s1"/>
                  <rdf:li rdf:resource="http://identifiers.org/kegg.compound/C00097"/>
                  <rdf:li rdf:resource="http://identifiers.org/metanetx.chemical/MNXM55"/>
                  <rdf:li rdf:resource="http://identifiers.org/pubchem.compound/3397"/>
                </rdf:Bag>
              </bqbiol:is>
            </rdf:Description>
          </rdf:RDF>
        </annotation>
      </species>
      <species metaid="C00099__91__c__93__" id="C00099__91__c__93__" name="beta-Alanine; 3-Aminopropionic acid; 3-Aminopropanoate" compartment="c" hasOnlySubstanceUnits="false" boundaryCondition="false" constant="false" fbc:charge="0" fbc:chemicalFormula="C3H7NO2">
        <annotation xmlns:sbml="http://www.sbml.org/sbml/level3/version1/core">
          <rdf:RDF xmlns:dcterms="http://purl.org/dc/terms/" xmlns:rdf="http://www.w3.org/1999/02/22-rdf-syntax-ns#" xmlns:dc="http://purl.org/dc/elements/1.1/" xmlns:bqbiol="http://biomodels.net/biology-qualifiers/" xmlns:bqmodel="http://biomodels.net/model-qualifiers/" xmlns:vCard="http://www.w3.org/2001/vcard-rdf/3.0#">
            <rdf:Description rdf:about="#C00099__91__c__93__">
              <bqbiol:is>
                <rdf:Bag>
                  <rdf:li rdf:resource="http://identifiers.org/seed.compound/cpd00085"/>
                  <rdf:li rdf:resource="http://identifiers.org/chebi/CHEBI:16958"/>
                  <rdf:li rdf:resource="http://identifiers.org/hmdb/HMDB00056"/>
                  <rdf:li rdf:resource="http://identifiers.org/inchi/InChI=1S/C3H7NO2/c4-2-1-3(5)6/h1-2,4H2,(H,5,6)"/>
                  <rdf:li rdf:resource="http://identifiers.org/kegg.compound/C00099"/>
                  <rdf:li rdf:resource="http://identifiers.org/metanetx.chemical/MNXM144"/>
                  <rdf:li rdf:resource="http://identifiers.org/pubchem.compound/3399"/>
                </rdf:Bag>
              </bqbiol:is>
            </rdf:Description>
          </rdf:RDF>
        </annotation>
      </species>
      <species metaid="C00100__91__c__93__" id="C00100__91__c__93__" name="Propanoyl-CoA; Propionyl-CoA; Propionyl coenzyme A" compartment="c" hasOnlySubstanceUnits="false" boundaryCondition="false" constant="false" fbc:charge="-4" fbc:chemicalFormula="C24H36N7O17P3S">
        <annotation xmlns:sbml="http://www.sbml.org/sbml/level3/version1/core">
          <rdf:RDF xmlns:dcterms="http://purl.org/dc/terms/" xmlns:rdf="http://www.w3.org/1999/02/22-rdf-syntax-ns#" xmlns:dc="http://purl.org/dc/elements/1.1/" xmlns:bqbiol="http://biomodels.net/biology-qualifiers/" xmlns:bqmodel="http://biomodels.net/model-qualifiers/" xmlns:vCard="http://www.w3.org/2001/vcard-rdf/3.0#">
            <rdf:Description rdf:about="#C00100__91__c__93__">
              <bqbiol:is>
                <rdf:Bag>
                  <rdf:li rdf:resource="http://identifiers.org/seed.compound/cpd00086"/>
                  <rdf:li rdf:resource="http://identifiers.org/chebi/CHEBI:15539"/>
                  <rdf:li rdf:resource="http://identifiers.org/hmdb/HMDB01275"/>
                  <rdf:li rdf:resource="http://identifiers.org/kegg.compound/C00100"/>
                  <rdf:li rdf:resource="http://identifiers.org/metanetx.chemical/MNXM86"/>
                  <rdf:li rdf:resource="http://identifiers.org/pubchem.compound/3400"/>
                </rdf:Bag>
              </bqbiol:is>
            </rdf:Description>
          </rdf:RDF>
        </annotation>
      </species>
      <species metaid="C00101__91__c__93__" id="C00101__91__c__93__" name="Tetrahydrofolate; 5,6,7,8-Tetrahydrofolate; Tetrahydrofolic acid; THF; (6S)-Tetrahydrofolate; (6S)-Tetrahydrofolic acid; (6S)-THFA" compartment="c" hasOnlySubstanceUnits="false" boundaryCondition="false" constant="false" fbc:charge="-2" fbc:chemicalFormula="C19H21N7O6">
        <annotation xmlns:sbml="http://www.sbml.org/sbml/level3/version1/core">
          <rdf:RDF xmlns:dcterms="http://purl.org/dc/terms/" xmlns:rdf="http://www.w3.org/1999/02/22-rdf-syntax-ns#" xmlns:dc="http://purl.org/dc/elements/1.1/" xmlns:bqbiol="http://biomodels.net/biology-qualifiers/" xmlns:bqmodel="http://biomodels.net/model-qualifiers/" xmlns:vCard="http://www.w3.org/2001/vcard-rdf/3.0#">
            <rdf:Description rdf:about="#C00101__91__c__93__">
              <bqbiol:is>
                <rdf:Bag>
                  <rdf:li rdf:resource="http://identifiers.org/seed.compound/cpd00087"/>
                  <rdf:li rdf:resource="http://identifiers.org/hmdb/HMDB01846"/>
                  <rdf:li rdf:resource="http://identifiers.org/kegg.compound/C00101"/>
                  <rdf:li rdf:resource="http://identifiers.org/metanetx.chemical/MNXM89609"/>
                  <rdf:li rdf:resource="http://identifiers.org/pubchem.compound/3401"/>
                </rdf:Bag>
              </bqbiol:is>
            </rdf:Description>
          </rdf:RDF>
        </annotation>
      </species>
      <species metaid="C00103__91__c__93__" id="C00103__91__c__93__" name="D-Glucose 1-phosphate; alpha-D-Glucose 1-phosphate; Cori ester; D-Glucose alpha-1-phosphate" compartment="c" hasOnlySubstanceUnits="false" boundaryCondition="false" constant="false" fbc:charge="-2" fbc:chemicalFormula="C6H11O9P">
        <annotation xmlns:sbml="http://www.sbml.org/sbml/level3/version1/core">
          <rdf:RDF xmlns:dcterms="http://purl.org/dc/terms/" xmlns:rdf="http://www.w3.org/1999/02/22-rdf-syntax-ns#" xmlns:dc="http://purl.org/dc/elements/1.1/" xmlns:bqbiol="http://biomodels.net/biology-qualifiers/" xmlns:bqmodel="http://biomodels.net/model-qualifiers/" xmlns:vCard="http://www.w3.org/2001/vcard-rdf/3.0#">
            <rdf:Description rdf:about="#C00103__91__c__93__">
              <bqbiol:is>
                <rdf:Bag>
                  <rdf:li rdf:resource="http://identifiers.org/seed.compound/cpd00089"/>
                  <rdf:li rdf:resource="http://identifiers.org/chebi/CHEBI:29042"/>
                  <rdf:li rdf:resource="http://identifiers.org/hmdb/HMDB01586"/>
                  <rdf:li rdf:resource="http://identifiers.org/inchi/InChI=1S/C6H13O9P/c7-1-2-3(8)4(9)5(10)6(14-2)15-16(11,12)13/h2-10H,1H2,(H2,11,12,13)/t2-,3-,4+,5-,6-/m1/s1"/>
                  <rdf:li rdf:resource="http://identifiers.org/kegg.compound/C00103"/>
                  <rdf:li rdf:resource="http://identifiers.org/metanetx.chemical/MNXM89588"/>
                  <rdf:li rdf:resource="http://identifiers.org/pubchem.compound/3403"/>
                </rdf:Bag>
              </bqbiol:is>
            </rdf:Description>
          </rdf:RDF>
        </annotation>
      </species>
      <species metaid="C00104__91__c__93__" id="C00104__91__c__93__" name="IDP; Inosine 5&apos;-diphosphate; Inosine diphosphate" compartment="c" hasOnlySubstanceUnits="false" boundaryCondition="false" constant="false" fbc:charge="-3" fbc:chemicalFormula="C10H11N4O11P2">
        <annotation xmlns:sbml="http://www.sbml.org/sbml/level3/version1/core">
          <rdf:RDF xmlns:dcterms="http://purl.org/dc/terms/" xmlns:rdf="http://www.w3.org/1999/02/22-rdf-syntax-ns#" xmlns:dc="http://purl.org/dc/elements/1.1/" xmlns:bqbiol="http://biomodels.net/biology-qualifiers/" xmlns:bqmodel="http://biomodels.net/model-qualifiers/" xmlns:vCard="http://www.w3.org/2001/vcard-rdf/3.0#">
            <rdf:Description rdf:about="#C00104__91__c__93__">
              <bqbiol:is>
                <rdf:Bag>
                  <rdf:li rdf:resource="http://identifiers.org/seed.compound/cpd00090"/>
                  <rdf:li rdf:resource="http://identifiers.org/chebi/CHEBI:17808"/>
                  <rdf:li rdf:resource="http://identifiers.org/hmdb/HMDB03335"/>
                  <rdf:li rdf:resource="http://identifiers.org/kegg.compound/C00104"/>
                  <rdf:li rdf:resource="http://identifiers.org/metanetx.chemical/MNXM495"/>
                  <rdf:li rdf:resource="http://identifiers.org/pubchem.compound/3004"/>
                </rdf:Bag>
              </bqbiol:is>
            </rdf:Description>
          </rdf:RDF>
        </annotation>
      </species>
      <species metaid="C00105__91__c__93__" id="C00105__91__c__93__" name="UMP; Uridylic acid; Uridine monophosphate; Uridine 5&apos;-monophosphate; 5&apos;Uridylic acid" compartment="c" hasOnlySubstanceUnits="false" boundaryCondition="false" constant="false" fbc:charge="-2" fbc:chemicalFormula="C9H11N2O9P">
        <annotation xmlns:sbml="http://www.sbml.org/sbml/level3/version1/core">
          <rdf:RDF xmlns:dcterms="http://purl.org/dc/terms/" xmlns:rdf="http://www.w3.org/1999/02/22-rdf-syntax-ns#" xmlns:dc="http://purl.org/dc/elements/1.1/" xmlns:bqbiol="http://biomodels.net/biology-qualifiers/" xmlns:bqmodel="http://biomodels.net/model-qualifiers/" xmlns:vCard="http://www.w3.org/2001/vcard-rdf/3.0#">
            <rdf:Description rdf:about="#C00105__91__c__93__">
              <bqbiol:is>
                <rdf:Bag>
                  <rdf:li rdf:resource="http://identifiers.org/seed.compound/cpd00091"/>
                  <rdf:li rdf:resource="http://identifiers.org/chebi/CHEBI:16695"/>
                  <rdf:li rdf:resource="http://identifiers.org/hmdb/HMDB00288"/>
                  <rdf:li rdf:resource="http://identifiers.org/kegg.compound/C00105"/>
                  <rdf:li rdf:resource="http://identifiers.org/metanetx.chemical/MNXM80"/>
                  <rdf:li rdf:resource="http://identifiers.org/pubchem.compound/3405"/>
                </rdf:Bag>
              </bqbiol:is>
            </rdf:Description>
          </rdf:RDF>
        </annotation>
      </species>
      <species metaid="C00106__91__c__93__" id="C00106__91__c__93__" name="Uracil" compartment="c" hasOnlySubstanceUnits="false" boundaryCondition="false" constant="false" fbc:charge="0" fbc:chemicalFormula="C4H4N2O2">
        <annotation xmlns:sbml="http://www.sbml.org/sbml/level3/version1/core">
          <rdf:RDF xmlns:dcterms="http://purl.org/dc/terms/" xmlns:rdf="http://www.w3.org/1999/02/22-rdf-syntax-ns#" xmlns:dc="http://purl.org/dc/elements/1.1/" xmlns:bqbiol="http://biomodels.net/biology-qualifiers/" xmlns:bqmodel="http://biomodels.net/model-qualifiers/" xmlns:vCard="http://www.w3.org/2001/vcard-rdf/3.0#">
            <rdf:Description rdf:about="#C00106__91__c__93__">
              <bqbiol:is>
                <rdf:Bag>
                  <rdf:li rdf:resource="http://identifiers.org/seed.compound/cpd00092"/>
                  <rdf:li rdf:resource="http://identifiers.org/chebi/CHEBI:17568"/>
                  <rdf:li rdf:resource="http://identifiers.org/hmdb/HMDB00300"/>
                  <rdf:li rdf:resource="http://identifiers.org/inchi/InChI=1S/C4H4N2O2/c7-3-1-2-5-4(8)6-3/h1-2H,(H2,5,6,7,8)"/>
                  <rdf:li rdf:resource="http://identifiers.org/kegg.compound/C00106"/>
                  <rdf:li rdf:resource="http://identifiers.org/metanetx.chemical/MNXM158"/>
                  <rdf:li rdf:resource="http://identifiers.org/pubchem.compound/3406"/>
                </rdf:Bag>
              </bqbiol:is>
            </rdf:Description>
          </rdf:RDF>
        </annotation>
      </species>
      <species metaid="C00108__91__c__93__" id="C00108__91__c__93__" name="Anthranilate; Anthranilic acid; o-Aminobenzoic acid; Vitamin L1; 2-Aminobenzoate" compartment="c" hasOnlySubstanceUnits="false" boundaryCondition="false" constant="false" fbc:charge="-1" fbc:chemicalFormula="C7H6NO2">
        <annotation xmlns:sbml="http://www.sbml.org/sbml/level3/version1/core">
          <rdf:RDF xmlns:dcterms="http://purl.org/dc/terms/" xmlns:rdf="http://www.w3.org/1999/02/22-rdf-syntax-ns#" xmlns:dc="http://purl.org/dc/elements/1.1/" xmlns:bqbiol="http://biomodels.net/biology-qualifiers/" xmlns:bqmodel="http://biomodels.net/model-qualifiers/" xmlns:vCard="http://www.w3.org/2001/vcard-rdf/3.0#">
            <rdf:Description rdf:about="#C00108__91__c__93__">
              <bqbiol:is>
                <rdf:Bag>
                  <rdf:li rdf:resource="http://identifiers.org/seed.compound/cpd00093"/>
                  <rdf:li rdf:resource="http://identifiers.org/chebi/CHEBI:30754"/>
                  <rdf:li rdf:resource="http://identifiers.org/hmdb/HMDB01123"/>
                  <rdf:li rdf:resource="http://identifiers.org/inchi/InChI=1S/C7H7NO2/c8-6-4-2-1-3-5(6)7(9)10/h1-4H,8H2,(H,9,10)"/>
                  <rdf:li rdf:resource="http://identifiers.org/kegg.compound/C00108"/>
                  <rdf:li rdf:resource="http://identifiers.org/metanetx.chemical/MNXM188"/>
                  <rdf:li rdf:resource="http://identifiers.org/pubchem.compound/3408"/>
                </rdf:Bag>
              </bqbiol:is>
            </rdf:Description>
          </rdf:RDF>
        </annotation>
      </species>
      <species metaid="C00109__91__c__93__" id="C00109__91__c__93__" name="2-Oxobutanoate; 2-Ketobutyric acid; 2-Oxobutyric acid; 2-Oxobutyrate; 2-Oxobutanoic acid; alpha-Ketobutyric acid; alpha-Ketobutyrate" compartment="c" hasOnlySubstanceUnits="false" boundaryCondition="false" constant="false" fbc:charge="-1" fbc:chemicalFormula="C4H5O3">
        <annotation xmlns:sbml="http://www.sbml.org/sbml/level3/version1/core">
          <rdf:RDF xmlns:dcterms="http://purl.org/dc/terms/" xmlns:rdf="http://www.w3.org/1999/02/22-rdf-syntax-ns#" xmlns:dc="http://purl.org/dc/elements/1.1/" xmlns:bqbiol="http://biomodels.net/biology-qualifiers/" xmlns:bqmodel="http://biomodels.net/model-qualifiers/" xmlns:vCard="http://www.w3.org/2001/vcard-rdf/3.0#">
            <rdf:Description rdf:about="#C00109__91__c__93__">
              <bqbiol:is>
                <rdf:Bag>
                  <rdf:li rdf:resource="http://identifiers.org/seed.compound/cpd00094"/>
                  <rdf:li rdf:resource="http://identifiers.org/chebi/CHEBI:30831"/>
                  <rdf:li rdf:resource="http://identifiers.org/hmdb/HMDB00005"/>
                  <rdf:li rdf:resource="http://identifiers.org/inchi/InChI=1S/C4H6O3/c1-2-3(5)4(6)7/h2H2,1H3,(H,6,7)"/>
                  <rdf:li rdf:resource="http://identifiers.org/kegg.compound/C00109"/>
                  <rdf:li rdf:resource="http://identifiers.org/metanetx.chemical/MNXM159"/>
                  <rdf:li rdf:resource="http://identifiers.org/pubchem.compound/3409"/>
                </rdf:Bag>
              </bqbiol:is>
            </rdf:Description>
          </rdf:RDF>
        </annotation>
      </species>
      <species metaid="C00110__91__c__93__" id="C00110__91__c__93__" name="Dolichyl phosphate; Dolichol phosphate" compartment="c" hasOnlySubstanceUnits="false" boundaryCondition="false" constant="false" fbc:charge="-2" fbc:chemicalFormula="C25H43O4P">
        <annotation xmlns:sbml="http://www.sbml.org/sbml/level3/version1/core">
          <rdf:RDF xmlns:dcterms="http://purl.org/dc/terms/" xmlns:rdf="http://www.w3.org/1999/02/22-rdf-syntax-ns#" xmlns:dc="http://purl.org/dc/elements/1.1/" xmlns:bqbiol="http://biomodels.net/biology-qualifiers/" xmlns:bqmodel="http://biomodels.net/model-qualifiers/" xmlns:vCard="http://www.w3.org/2001/vcard-rdf/3.0#">
            <rdf:Description rdf:about="#C00110__91__c__93__">
              <bqbiol:is>
                <rdf:Bag>
                  <rdf:li rdf:resource="http://identifiers.org/seed.compound/cpd00000"/>
                  <rdf:li rdf:resource="http://identifiers.org/chebi/CHEBI:16214"/>
                  <rdf:li rdf:resource="http://identifiers.org/hmdb/HMDB06353"/>
                  <rdf:li rdf:resource="http://identifiers.org/kegg.compound/C00110"/>
                  <rdf:li rdf:resource="http://identifiers.org/metanetx.chemical/MNXM000"/>
                  <rdf:li rdf:resource="http://identifiers.org/pubchem.compound/3410"/>
                </rdf:Bag>
              </bqbiol:is>
            </rdf:Description>
          </rdf:RDF>
        </annotation>
      </species>
      <species metaid="C00111__91__c__93__" id="C00111__91__c__93__" name="Glycerone phosphate; Dihydroxyacetone phosphate; 3-Hydroxy-2-oxopropyl phosphate" compartment="c" hasOnlySubstanceUnits="false" boundaryCondition="false" constant="false" fbc:charge="-2" fbc:chemicalFormula="C3H5O6P">
        <annotation xmlns:sbml="http://www.sbml.org/sbml/level3/version1/core">
          <rdf:RDF xmlns:dcterms="http://purl.org/dc/terms/" xmlns:rdf="http://www.w3.org/1999/02/22-rdf-syntax-ns#" xmlns:dc="http://purl.org/dc/elements/1.1/" xmlns:bqbiol="http://biomodels.net/biology-qualifiers/" xmlns:bqmodel="http://biomodels.net/model-qualifiers/" xmlns:vCard="http://www.w3.org/2001/vcard-rdf/3.0#">
            <rdf:Description rdf:about="#C00111__91__c__93__">
              <bqbiol:is>
                <rdf:Bag>
                  <rdf:li rdf:resource="http://identifiers.org/seed.compound/cpd00095"/>
                  <rdf:li rdf:resource="http://identifiers.org/chebi/CHEBI:16108"/>
                  <rdf:li rdf:resource="http://identifiers.org/hmdb/HMDB01473"/>
                  <rdf:li rdf:resource="http://identifiers.org/inchi/InChI=1S/C3H7O6P/c4-1-3(5)2-9-10(6,7)8/h4H,1-2H2,(H2,6,7,8)"/>
                  <rdf:li rdf:resource="http://identifiers.org/kegg.compound/C00111"/>
                  <rdf:li rdf:resource="http://identifiers.org/metanetx.chemical/MNXM77"/>
                  <rdf:li rdf:resource="http://identifiers.org/pubchem.compound/3411"/>
                </rdf:Bag>
              </bqbiol:is>
            </rdf:Description>
          </rdf:RDF>
        </annotation>
      </species>
      <species metaid="C00112__91__c__93__" id="C00112__91__c__93__" name="CDP; Cytidine 5&apos;-diphosphate; Cytidine diphosphate" compartment="c" hasOnlySubstanceUnits="false" boundaryCondition="false" constant="false" fbc:charge="-3" fbc:chemicalFormula="C9H12N3O11P2">
        <annotation xmlns:sbml="http://www.sbml.org/sbml/level3/version1/core">
          <rdf:RDF xmlns:dcterms="http://purl.org/dc/terms/" xmlns:rdf="http://www.w3.org/1999/02/22-rdf-syntax-ns#" xmlns:dc="http://purl.org/dc/elements/1.1/" xmlns:bqbiol="http://biomodels.net/biology-qualifiers/" xmlns:bqmodel="http://biomodels.net/model-qualifiers/" xmlns:vCard="http://www.w3.org/2001/vcard-rdf/3.0#">
            <rdf:Description rdf:about="#C00112__91__c__93__">
              <bqbiol:is>
                <rdf:Bag>
                  <rdf:li rdf:resource="http://identifiers.org/seed.compound/cpd00096"/>
                  <rdf:li rdf:resource="http://identifiers.org/chebi/CHEBI:17239"/>
                  <rdf:li rdf:resource="http://identifiers.org/hmdb/HMDB01546"/>
                  <rdf:li rdf:resource="http://identifiers.org/kegg.compound/C00112"/>
                  <rdf:li rdf:resource="http://identifiers.org/metanetx.chemical/MNXM220"/>
                  <rdf:li rdf:resource="http://identifiers.org/pubchem.compound/3412"/>
                </rdf:Bag>
              </bqbiol:is>
            </rdf:Description>
          </rdf:RDF>
        </annotation>
      </species>
      <species metaid="C00114__91__c__93__" id="C00114__91__c__93__" name="Choline; Bilineurine" compartment="c" hasOnlySubstanceUnits="false" boundaryCondition="false" constant="false" fbc:charge="1" fbc:chemicalFormula="C5H15NO">
        <annotation xmlns:sbml="http://www.sbml.org/sbml/level3/version1/core">
          <rdf:RDF xmlns:dcterms="http://purl.org/dc/terms/" xmlns:rdf="http://www.w3.org/1999/02/22-rdf-syntax-ns#" xmlns:dc="http://purl.org/dc/elements/1.1/" xmlns:bqbiol="http://biomodels.net/biology-qualifiers/" xmlns:bqmodel="http://biomodels.net/model-qualifiers/" xmlns:vCard="http://www.w3.org/2001/vcard-rdf/3.0#">
            <rdf:Description rdf:about="#C00114__91__c__93__">
              <bqbiol:is>
                <rdf:Bag>
                  <rdf:li rdf:resource="http://identifiers.org/seed.compound/cpd00098"/>
                  <rdf:li rdf:resource="http://identifiers.org/chebi/CHEBI:15354"/>
                  <rdf:li rdf:resource="http://identifiers.org/hmdb/HMDB00097"/>
                  <rdf:li rdf:resource="http://identifiers.org/inchi/InChI=1S/C5H14NO/c1-6(2,3)4-5-7/h7H,4-5H2,1-3H3/q+1"/>
                  <rdf:li rdf:resource="http://identifiers.org/kegg.compound/C00114"/>
                  <rdf:li rdf:resource="http://identifiers.org/metanetx.chemical/MNXM90"/>
                  <rdf:li rdf:resource="http://identifiers.org/pubchem.compound/3414"/>
                </rdf:Bag>
              </bqbiol:is>
            </rdf:Description>
          </rdf:RDF>
        </annotation>
      </species>
      <species metaid="C00116__91__c__93__" id="C00116__91__c__93__" name="Glycerol; Glycerin; 1,2,3-Trihydroxypropane; 1,2,3-Propanetriol" compartment="c" hasOnlySubstanceUnits="false" boundaryCondition="false" constant="false" fbc:charge="0" fbc:chemicalFormula="C3H8O3">
        <annotation xmlns:sbml="http://www.sbml.org/sbml/level3/version1/core">
          <rdf:RDF xmlns:dcterms="http://purl.org/dc/terms/" xmlns:rdf="http://www.w3.org/1999/02/22-rdf-syntax-ns#" xmlns:dc="http://purl.org/dc/elements/1.1/" xmlns:bqbiol="http://biomodels.net/biology-qualifiers/" xmlns:bqmodel="http://biomodels.net/model-qualifiers/" xmlns:vCard="http://www.w3.org/2001/vcard-rdf/3.0#">
            <rdf:Description rdf:about="#C00116__91__c__93__">
              <bqbiol:is>
                <rdf:Bag>
                  <rdf:li rdf:resource="http://identifiers.org/seed.compound/cpd00100"/>
                  <rdf:li rdf:resource="http://identifiers.org/chebi/CHEBI:17754"/>
                  <rdf:li rdf:resource="http://identifiers.org/hmdb/HMDB00131"/>
                  <rdf:li rdf:resource="http://identifiers.org/inchi/InChI=1S/C3H8O3/c4-1-3(6)2-5/h3-6H,1-2H2"/>
                  <rdf:li rdf:resource="http://identifiers.org/kegg.compound/C00116"/>
                  <rdf:li rdf:resource="http://identifiers.org/metanetx.chemical/MNXM89612"/>
                  <rdf:li rdf:resource="http://identifiers.org/pubchem.compound/3416"/>
                </rdf:Bag>
              </bqbiol:is>
            </rdf:Description>
          </rdf:RDF>
        </annotation>
      </species>
      <species metaid="C00116xt__91__e__93__" id="C00116xt__91__e__93__" name="external Glycerol; Glycerin; 1,2,3-Trihydroxypropane; 1,2,3-Propanetriol" compartment="e" hasOnlySubstanceUnits="false" boundaryCondition="false" constant="false" fbc:charge="0" fbc:chemicalFormula="C3H8O3">
        <annotation xmlns:sbml="http://www.sbml.org/sbml/level3/version1/core">
          <rdf:RDF xmlns:dcterms="http://purl.org/dc/terms/" xmlns:rdf="http://www.w3.org/1999/02/22-rdf-syntax-ns#" xmlns:dc="http://purl.org/dc/elements/1.1/" xmlns:bqbiol="http://biomodels.net/biology-qualifiers/" xmlns:bqmodel="http://biomodels.net/model-qualifiers/" xmlns:vCard="http://www.w3.org/2001/vcard-rdf/3.0#">
            <rdf:Description rdf:about="#C00116xt__91__e__93__">
              <bqbiol:is>
                <rdf:Bag>
                  <rdf:li rdf:resource="http://identifiers.org/seed.compound/cpd00100"/>
                  <rdf:li rdf:resource="http://identifiers.org/chebi/CHEBI:17754"/>
                  <rdf:li rdf:resource="http://identifiers.org/hmdb/HMDB00131"/>
                  <rdf:li rdf:resource="http://identifiers.org/inchi/InChI=1S/C3H8O3/c4-1-3(6)2-5/h3-6H,1-2H2"/>
                  <rdf:li rdf:resource="http://identifiers.org/kegg.compound/C00116"/>
                  <rdf:li rdf:resource="http://identifiers.org/metanetx.chemical/MNXM89612"/>
                  <rdf:li rdf:resource="http://identifiers.org/pubchem.compound/3416"/>
                </rdf:Bag>
              </bqbiol:is>
            </rdf:Description>
          </rdf:RDF>
        </annotation>
      </species>
      <species metaid="C00117__91__c__93__" id="C00117__91__c__93__" name="D-Ribose 5-phosphate; Ribose 5-phosphate" compartment="c" hasOnlySubstanceUnits="false" boundaryCondition="false" constant="false" fbc:charge="-2" fbc:chemicalFormula="C5H9O8P">
        <notes>
          <body xmlns="http://www.w3.org/1999/xhtml">
            <p>ChEBIID:CHEBI:17797 52742</p>
          </body>
        </notes>
        <annotation xmlns:sbml="http://www.sbml.org/sbml/level3/version1/core">
          <rdf:RDF xmlns:dcterms="http://purl.org/dc/terms/" xmlns:rdf="http://www.w3.org/1999/02/22-rdf-syntax-ns#" xmlns:dc="http://purl.org/dc/elements/1.1/" xmlns:bqbiol="http://biomodels.net/biology-qualifiers/" xmlns:bqmodel="http://biomodels.net/model-qualifiers/" xmlns:vCard="http://www.w3.org/2001/vcard-rdf/3.0#">
            <rdf:Description rdf:about="#C00117__91__c__93__">
              <bqbiol:is>
                <rdf:Bag>
                  <rdf:li rdf:resource="http://identifiers.org/seed.compound/cpd00000"/>
                  <rdf:li rdf:resource="http://identifiers.org/hmdb/HMDB00618"/>
                  <rdf:li rdf:resource="http://identifiers.org/kegg.compound/C00117"/>
                  <rdf:li rdf:resource="http://identifiers.org/metanetx.chemical/MNXM000"/>
                  <rdf:li rdf:resource="http://identifiers.org/pubchem.compound/3417"/>
                </rdf:Bag>
              </bqbiol:is>
            </rdf:Description>
          </rdf:RDF>
        </annotation>
      </species>
      <species metaid="C00118__91__c__93__" id="C00118__91__c__93__" name="D-Glyceraldehyde 3-phosphate; (2R)-2-Hydroxy-3-(phosphonooxy)-propanal; Glyceraldehyde 3-phosphate" compartment="c" hasOnlySubstanceUnits="false" boundaryCondition="false" constant="false" fbc:charge="-2" fbc:chemicalFormula="C3H5O6P">
        <annotation xmlns:sbml="http://www.sbml.org/sbml/level3/version1/core">
          <rdf:RDF xmlns:dcterms="http://purl.org/dc/terms/" xmlns:rdf="http://www.w3.org/1999/02/22-rdf-syntax-ns#" xmlns:dc="http://purl.org/dc/elements/1.1/" xmlns:bqbiol="http://biomodels.net/biology-qualifiers/" xmlns:bqmodel="http://biomodels.net/model-qualifiers/" xmlns:vCard="http://www.w3.org/2001/vcard-rdf/3.0#">
            <rdf:Description rdf:about="#C00118__91__c__93__">
              <bqbiol:is>
                <rdf:Bag>
                  <rdf:li rdf:resource="http://identifiers.org/seed.compound/cpd00102"/>
                  <rdf:li rdf:resource="http://identifiers.org/chebi/CHEBI:29052"/>
                  <rdf:li rdf:resource="http://identifiers.org/inchi/InChI=1S/C3H7O6P/c4-1-3(5)2-9-10(6,7)8/h1,3,5H,2H2,(H2,6,7,8)/t3-/m0/s1"/>
                  <rdf:li rdf:resource="http://identifiers.org/kegg.compound/C00118"/>
                  <rdf:li rdf:resource="http://identifiers.org/metanetx.chemical/MNXM74"/>
                  <rdf:li rdf:resource="http://identifiers.org/pubchem.compound/3418"/>
                </rdf:Bag>
              </bqbiol:is>
            </rdf:Description>
          </rdf:RDF>
        </annotation>
      </species>
      <species metaid="C00119__91__c__93__" id="C00119__91__c__93__" name="5-Phospho-alpha-D-ribose 1-diphosphate; 5-Phosphoribosyl diphosphate; 5-Phosphoribosyl 1-pyrophosphate; PRPP" compartment="c" hasOnlySubstanceUnits="false" boundaryCondition="false" constant="false" fbc:charge="-5" fbc:chemicalFormula="C5H8O14P3">
        <annotation xmlns:sbml="http://www.sbml.org/sbml/level3/version1/core">
          <rdf:RDF xmlns:dcterms="http://purl.org/dc/terms/" xmlns:rdf="http://www.w3.org/1999/02/22-rdf-syntax-ns#" xmlns:dc="http://purl.org/dc/elements/1.1/" xmlns:bqbiol="http://biomodels.net/biology-qualifiers/" xmlns:bqmodel="http://biomodels.net/model-qualifiers/" xmlns:vCard="http://www.w3.org/2001/vcard-rdf/3.0#">
            <rdf:Description rdf:about="#C00119__91__c__93__">
              <bqbiol:is>
                <rdf:Bag>
                  <rdf:li rdf:resource="http://identifiers.org/seed.compound/cpd00103"/>
                  <rdf:li rdf:resource="http://identifiers.org/chebi/CHEBI:17111"/>
                  <rdf:li rdf:resource="http://identifiers.org/hmdb/HMDB00280"/>
                  <rdf:li rdf:resource="http://identifiers.org/kegg.compound/C00119"/>
                  <rdf:li rdf:resource="http://identifiers.org/metanetx.chemical/MNXM91"/>
                  <rdf:li rdf:resource="http://identifiers.org/pubchem.compound/3419"/>
                </rdf:Bag>
              </bqbiol:is>
            </rdf:Description>
          </rdf:RDF>
        </annotation>
      </species>
      <species metaid="C00120__91__c__93__" id="C00120__91__c__93__" name="Biotin" compartment="c" hasOnlySubstanceUnits="false" boundaryCondition="false" constant="false" fbc:charge="-1" fbc:chemicalFormula="C10H15N2O3S">
        <annotation xmlns:sbml="http://www.sbml.org/sbml/level3/version1/core">
          <rdf:RDF xmlns:dcterms="http://purl.org/dc/terms/" xmlns:rdf="http://www.w3.org/1999/02/22-rdf-syntax-ns#" xmlns:dc="http://purl.org/dc/elements/1.1/" xmlns:bqbiol="http://biomodels.net/biology-qualifiers/" xmlns:bqmodel="http://biomodels.net/model-qualifiers/" xmlns:vCard="http://www.w3.org/2001/vcard-rdf/3.0#">
            <rdf:Description rdf:about="#C00120__91__c__93__">
              <bqbiol:is>
                <rdf:Bag>
                  <rdf:li rdf:resource="http://identifiers.org/seed.compound/cpd00104"/>
                  <rdf:li rdf:resource="http://identifiers.org/chebi/CHEBI:15956"/>
                  <rdf:li rdf:resource="http://identifiers.org/hmdb/HMDB00030"/>
                  <rdf:li rdf:resource="http://identifiers.org/inchi/InChI=1S/C10H16N2O3S/c13-8(14)4-2-1-3-7-9-6(5-16-7)11-10(15)12-9/h6-7,9H,1-5H2,(H,13,14)(H2,11,12,15)/t6-,7-,9-/m0/s1"/>
                  <rdf:li rdf:resource="http://identifiers.org/kegg.compound/C00120"/>
                  <rdf:li rdf:resource="http://identifiers.org/metanetx.chemical/MNXM304"/>
                  <rdf:li rdf:resource="http://identifiers.org/pubchem.compound/3420"/>
                </rdf:Bag>
              </bqbiol:is>
            </rdf:Description>
          </rdf:RDF>
        </annotation>
      </species>
      <species metaid="C00122__91__c__93__" id="C00122__91__c__93__" name="Fumarate; Fumaric acid; trans-Butenedioic acid" compartment="c" hasOnlySubstanceUnits="false" boundaryCondition="false" constant="false" fbc:charge="-2" fbc:chemicalFormula="C4H2O4">
        <annotation xmlns:sbml="http://www.sbml.org/sbml/level3/version1/core">
          <rdf:RDF xmlns:dcterms="http://purl.org/dc/terms/" xmlns:rdf="http://www.w3.org/1999/02/22-rdf-syntax-ns#" xmlns:dc="http://purl.org/dc/elements/1.1/" xmlns:bqbiol="http://biomodels.net/biology-qualifiers/" xmlns:bqmodel="http://biomodels.net/model-qualifiers/" xmlns:vCard="http://www.w3.org/2001/vcard-rdf/3.0#">
            <rdf:Description rdf:about="#C00122__91__c__93__">
              <bqbiol:is>
                <rdf:Bag>
                  <rdf:li rdf:resource="http://identifiers.org/seed.compound/cpd00106"/>
                  <rdf:li rdf:resource="http://identifiers.org/chebi/CHEBI:18012"/>
                  <rdf:li rdf:resource="http://identifiers.org/hmdb/HMDB00134"/>
                  <rdf:li rdf:resource="http://identifiers.org/inchi/InChI=1S/C4H4O4/c5-3(6)1-2-4(7)8/h1-2H,(H,5,6)(H,7,8)/b2-1+"/>
                  <rdf:li rdf:resource="http://identifiers.org/kegg.compound/C00122"/>
                  <rdf:li rdf:resource="http://identifiers.org/metanetx.chemical/MNXM93"/>
                  <rdf:li rdf:resource="http://identifiers.org/pubchem.compound/3422"/>
                </rdf:Bag>
              </bqbiol:is>
            </rdf:Description>
          </rdf:RDF>
        </annotation>
      </species>
      <species metaid="C00122xt__91__e__93__" id="C00122xt__91__e__93__" name="external Fumarate; Fumaric acid; trans-Butenedioic acid" compartment="e" hasOnlySubstanceUnits="false" boundaryCondition="false" constant="false" fbc:charge="-2" fbc:chemicalFormula="C4H2O4">
        <annotation xmlns:sbml="http://www.sbml.org/sbml/level3/version1/core">
          <rdf:RDF xmlns:dcterms="http://purl.org/dc/terms/" xmlns:rdf="http://www.w3.org/1999/02/22-rdf-syntax-ns#" xmlns:dc="http://purl.org/dc/elements/1.1/" xmlns:bqbiol="http://biomodels.net/biology-qualifiers/" xmlns:bqmodel="http://biomodels.net/model-qualifiers/" xmlns:vCard="http://www.w3.org/2001/vcard-rdf/3.0#">
            <rdf:Description rdf:about="#C00122xt__91__e__93__">
              <bqbiol:is>
                <rdf:Bag>
                  <rdf:li rdf:resource="http://identifiers.org/seed.compound/cpd00106"/>
                  <rdf:li rdf:resource="http://identifiers.org/chebi/CHEBI:18012"/>
                  <rdf:li rdf:resource="http://identifiers.org/hmdb/HMDB00134"/>
                  <rdf:li rdf:resource="http://identifiers.org/inchi/InChI=1S/C4H4O4/c5-3(6)1-2-4(7)8/h1-2H,(H,5,6)(H,7,8)/b2-1+"/>
                  <rdf:li rdf:resource="http://identifiers.org/kegg.compound/C00122"/>
                  <rdf:li rdf:resource="http://identifiers.org/metanetx.chemical/MNXM93"/>
                  <rdf:li rdf:resource="http://identifiers.org/pubchem.compound/3422"/>
                </rdf:Bag>
              </bqbiol:is>
            </rdf:Description>
          </rdf:RDF>
        </annotation>
      </species>
      <species metaid="C00123__91__c__93__" id="C00123__91__c__93__" name="L-Leucine; 2-Amino-4-methylvaleric acid; (2S)-alpha-2-Amino-4-methylvaleric acid; (2S)-alpha-Leucine" compartment="c" hasOnlySubstanceUnits="false" boundaryCondition="false" constant="false" fbc:charge="0" fbc:chemicalFormula="C6H13NO2">
        <annotation xmlns:sbml="http://www.sbml.org/sbml/level3/version1/core">
          <rdf:RDF xmlns:dcterms="http://purl.org/dc/terms/" xmlns:rdf="http://www.w3.org/1999/02/22-rdf-syntax-ns#" xmlns:dc="http://purl.org/dc/elements/1.1/" xmlns:bqbiol="http://biomodels.net/biology-qualifiers/" xmlns:bqmodel="http://biomodels.net/model-qualifiers/" xmlns:vCard="http://www.w3.org/2001/vcard-rdf/3.0#">
            <rdf:Description rdf:about="#C00123__91__c__93__">
              <bqbiol:is>
                <rdf:Bag>
                  <rdf:li rdf:resource="http://identifiers.org/seed.compound/cpd00107"/>
                  <rdf:li rdf:resource="http://identifiers.org/chebi/CHEBI:15603"/>
                  <rdf:li rdf:resource="http://identifiers.org/hmdb/HMDB00687"/>
                  <rdf:li rdf:resource="http://identifiers.org/inchi/InChI=1S/C6H13NO2/c1-4(2)3-5(7)6(8)9/h4-5H,3,7H2,1-2H3,(H,8,9)/t5-/m0/s1"/>
                  <rdf:li rdf:resource="http://identifiers.org/kegg.compound/C00123"/>
                  <rdf:li rdf:resource="http://identifiers.org/metanetx.chemical/MNXM140"/>
                  <rdf:li rdf:resource="http://identifiers.org/pubchem.compound/3423"/>
                </rdf:Bag>
              </bqbiol:is>
            </rdf:Description>
          </rdf:RDF>
        </annotation>
      </species>
      <species metaid="C00123xt__91__e__93__" id="C00123xt__91__e__93__" name="external L-Leucine; 2-Amino-4-methylvaleric acid; (2S)-alpha-2-Amino-4-methylvaleric acid; (2S)-alpha-Leucine" compartment="e" hasOnlySubstanceUnits="false" boundaryCondition="false" constant="false" fbc:charge="0" fbc:chemicalFormula="C6H13NO2">
        <annotation xmlns:sbml="http://www.sbml.org/sbml/level3/version1/core">
          <rdf:RDF xmlns:dcterms="http://purl.org/dc/terms/" xmlns:rdf="http://www.w3.org/1999/02/22-rdf-syntax-ns#" xmlns:dc="http://purl.org/dc/elements/1.1/" xmlns:bqbiol="http://biomodels.net/biology-qualifiers/" xmlns:bqmodel="http://biomodels.net/model-qualifiers/" xmlns:vCard="http://www.w3.org/2001/vcard-rdf/3.0#">
            <rdf:Description rdf:about="#C00123xt__91__e__93__">
              <bqbiol:is>
                <rdf:Bag>
                  <rdf:li rdf:resource="http://identifiers.org/seed.compound/cpd00107"/>
                  <rdf:li rdf:resource="http://identifiers.org/chebi/CHEBI:15603"/>
                  <rdf:li rdf:resource="http://identifiers.org/hmdb/HMDB00687"/>
                  <rdf:li rdf:resource="http://identifiers.org/inchi/InChI=1S/C6H13NO2/c1-4(2)3-5(7)6(8)9/h4-5H,3,7H2,1-2H3,(H,8,9)/t5-/m0/s1"/>
                  <rdf:li rdf:resource="http://identifiers.org/kegg.compound/C00123"/>
                  <rdf:li rdf:resource="http://identifiers.org/metanetx.chemical/MNXM140"/>
                  <rdf:li rdf:resource="http://identifiers.org/pubchem.compound/3423"/>
                </rdf:Bag>
              </bqbiol:is>
            </rdf:Description>
          </rdf:RDF>
        </annotation>
      </species>
      <species metaid="C00124__91__c__93__" id="C00124__91__c__93__" name="D-Galactose; D-Galactopyranose" compartment="c" hasOnlySubstanceUnits="false" boundaryCondition="false" constant="false" fbc:charge="0" fbc:chemicalFormula="C6H12O6">
        <annotation xmlns:sbml="http://www.sbml.org/sbml/level3/version1/core">
          <rdf:RDF xmlns:dcterms="http://purl.org/dc/terms/" xmlns:rdf="http://www.w3.org/1999/02/22-rdf-syntax-ns#" xmlns:dc="http://purl.org/dc/elements/1.1/" xmlns:bqbiol="http://biomodels.net/biology-qualifiers/" xmlns:bqmodel="http://biomodels.net/model-qualifiers/" xmlns:vCard="http://www.w3.org/2001/vcard-rdf/3.0#">
            <rdf:Description rdf:about="#C00124__91__c__93__">
              <bqbiol:is>
                <rdf:Bag>
                  <rdf:li rdf:resource="http://identifiers.org/seed.compound/cpd00000"/>
                  <rdf:li rdf:resource="http://identifiers.org/chebi/CHEBI:4139"/>
                  <rdf:li rdf:resource="http://identifiers.org/kegg.compound/C00124"/>
                  <rdf:li rdf:resource="http://identifiers.org/metanetx.chemical/MNXM000"/>
                  <rdf:li rdf:resource="http://identifiers.org/pubchem.compound/3424"/>
                </rdf:Bag>
              </bqbiol:is>
            </rdf:Description>
          </rdf:RDF>
        </annotation>
      </species>
      <species metaid="C00124xt__91__e__93__" id="C00124xt__91__e__93__" name="external D-Galactose; D-Galactopyranose" compartment="e" hasOnlySubstanceUnits="false" boundaryCondition="false" constant="false" fbc:charge="0" fbc:chemicalFormula="C6H12O6">
        <annotation xmlns:sbml="http://www.sbml.org/sbml/level3/version1/core">
          <rdf:RDF xmlns:dcterms="http://purl.org/dc/terms/" xmlns:rdf="http://www.w3.org/1999/02/22-rdf-syntax-ns#" xmlns:dc="http://purl.org/dc/elements/1.1/" xmlns:bqbiol="http://biomodels.net/biology-qualifiers/" xmlns:bqmodel="http://biomodels.net/model-qualifiers/" xmlns:vCard="http://www.w3.org/2001/vcard-rdf/3.0#">
            <rdf:Description rdf:about="#C00124xt__91__e__93__">
              <bqbiol:is>
                <rdf:Bag>
                  <rdf:li rdf:resource="http://identifiers.org/seed.compound/cpd00000"/>
                  <rdf:li rdf:resource="http://identifiers.org/chebi/CHEBI:4139"/>
                  <rdf:li rdf:resource="http://identifiers.org/kegg.compound/C00124"/>
                  <rdf:li rdf:resource="http://identifiers.org/metanetx.chemical/MNXM000"/>
                  <rdf:li rdf:resource="http://identifiers.org/pubchem.compound/3424"/>
                </rdf:Bag>
              </bqbiol:is>
            </rdf:Description>
          </rdf:RDF>
        </annotation>
      </species>
      <species metaid="C00125__91__c__93__" id="C00125__91__c__93__" name="Ferricytochrome c; Cytochrome c3+" compartment="c" hasOnlySubstanceUnits="false" boundaryCondition="false" constant="false" fbc:charge="3" fbc:chemicalFormula="C42H44FeN8O8S2R4">
        <annotation xmlns:sbml="http://www.sbml.org/sbml/level3/version1/core">
          <rdf:RDF xmlns:dcterms="http://purl.org/dc/terms/" xmlns:rdf="http://www.w3.org/1999/02/22-rdf-syntax-ns#" xmlns:dc="http://purl.org/dc/elements/1.1/" xmlns:bqbiol="http://biomodels.net/biology-qualifiers/" xmlns:bqmodel="http://biomodels.net/model-qualifiers/" xmlns:vCard="http://www.w3.org/2001/vcard-rdf/3.0#">
            <rdf:Description rdf:about="#C00125__91__c__93__">
              <bqbiol:is>
                <rdf:Bag>
                  <rdf:li rdf:resource="http://identifiers.org/seed.compound/cpd00000"/>
                  <rdf:li rdf:resource="http://identifiers.org/chebi/CHEBI:15991"/>
                  <rdf:li rdf:resource="http://identifiers.org/kegg.compound/C00125"/>
                  <rdf:li rdf:resource="http://identifiers.org/metanetx.chemical/MNXM000"/>
                  <rdf:li rdf:resource="http://identifiers.org/pubchem.compound/3425"/>
                </rdf:Bag>
              </bqbiol:is>
            </rdf:Description>
          </rdf:RDF>
        </annotation>
      </species>
      <species metaid="C00126__91__c__93__" id="C00126__91__c__93__" name="Ferrocytochrome c; Cytochrome c2+; Reduced cytochrome c" compartment="c" hasOnlySubstanceUnits="false" boundaryCondition="false" constant="false" fbc:charge="2" fbc:chemicalFormula="C42H44FeN8O8S2R4">
        <annotation xmlns:sbml="http://www.sbml.org/sbml/level3/version1/core">
          <rdf:RDF xmlns:dcterms="http://purl.org/dc/terms/" xmlns:rdf="http://www.w3.org/1999/02/22-rdf-syntax-ns#" xmlns:dc="http://purl.org/dc/elements/1.1/" xmlns:bqbiol="http://biomodels.net/biology-qualifiers/" xmlns:bqmodel="http://biomodels.net/model-qualifiers/" xmlns:vCard="http://www.w3.org/2001/vcard-rdf/3.0#">
            <rdf:Description rdf:about="#C00126__91__c__93__">
              <bqbiol:is>
                <rdf:Bag>
                  <rdf:li rdf:resource="http://identifiers.org/seed.compound/cpd00000"/>
                  <rdf:li rdf:resource="http://identifiers.org/chebi/CHEBI:16928"/>
                  <rdf:li rdf:resource="http://identifiers.org/kegg.compound/C00126"/>
                  <rdf:li rdf:resource="http://identifiers.org/metanetx.chemical/MNXM000"/>
                  <rdf:li rdf:resource="http://identifiers.org/pubchem.compound/3426"/>
                </rdf:Bag>
              </bqbiol:is>
            </rdf:Description>
          </rdf:RDF>
        </annotation>
      </species>
      <species metaid="C00127__91__c__93__" id="C00127__91__c__93__" name="Glutathione disulfide; GSSG; Oxiglutatione; Oxidized glutathione" compartment="c" hasOnlySubstanceUnits="false" boundaryCondition="false" constant="false" fbc:charge="-2" fbc:chemicalFormula="C20H30N6O12S2">
        <annotation xmlns:sbml="http://www.sbml.org/sbml/level3/version1/core">
          <rdf:RDF xmlns:dcterms="http://purl.org/dc/terms/" xmlns:rdf="http://www.w3.org/1999/02/22-rdf-syntax-ns#" xmlns:dc="http://purl.org/dc/elements/1.1/" xmlns:bqbiol="http://biomodels.net/biology-qualifiers/" xmlns:bqmodel="http://biomodels.net/model-qualifiers/" xmlns:vCard="http://www.w3.org/2001/vcard-rdf/3.0#">
            <rdf:Description rdf:about="#C00127__91__c__93__">
              <bqbiol:is>
                <rdf:Bag>
                  <rdf:li rdf:resource="http://identifiers.org/seed.compound/cpd00111"/>
                  <rdf:li rdf:resource="http://identifiers.org/chebi/CHEBI:17858"/>
                  <rdf:li rdf:resource="http://identifiers.org/hmdb/HMDB03337"/>
                  <rdf:li rdf:resource="http://identifiers.org/kegg.compound/C00127"/>
                  <rdf:li rdf:resource="http://identifiers.org/metanetx.chemical/MNXM151"/>
                  <rdf:li rdf:resource="http://identifiers.org/pubchem.compound/3427"/>
                </rdf:Bag>
              </bqbiol:is>
            </rdf:Description>
          </rdf:RDF>
        </annotation>
      </species>
      <species metaid="C00129__91__c__93__" id="C00129__91__c__93__" name="Isopentenyl diphosphate; delta3-Isopentenyl diphosphate; delta3-Methyl-3-butenyl diphosphate" compartment="c" hasOnlySubstanceUnits="false" boundaryCondition="false" constant="false" fbc:charge="-3" fbc:chemicalFormula="C5H9O7P2">
        <annotation xmlns:sbml="http://www.sbml.org/sbml/level3/version1/core">
          <rdf:RDF xmlns:dcterms="http://purl.org/dc/terms/" xmlns:rdf="http://www.w3.org/1999/02/22-rdf-syntax-ns#" xmlns:dc="http://purl.org/dc/elements/1.1/" xmlns:bqbiol="http://biomodels.net/biology-qualifiers/" xmlns:bqmodel="http://biomodels.net/model-qualifiers/" xmlns:vCard="http://www.w3.org/2001/vcard-rdf/3.0#">
            <rdf:Description rdf:about="#C00129__91__c__93__">
              <bqbiol:is>
                <rdf:Bag>
                  <rdf:li rdf:resource="http://identifiers.org/seed.compound/cpd00113"/>
                  <rdf:li rdf:resource="http://identifiers.org/chebi/CHEBI:16584"/>
                  <rdf:li rdf:resource="http://identifiers.org/hmdb/HMDB01347"/>
                  <rdf:li rdf:resource="http://identifiers.org/inchi/InChI=1S/C5H12O7P2/c1-5(2)3-4-11-14(9,10)12-13(6,7)8/h1,3-4H2,2H3,(H,9,10)(H2,6,7,8)"/>
                  <rdf:li rdf:resource="http://identifiers.org/kegg.compound/C00129"/>
                  <rdf:li rdf:resource="http://identifiers.org/metanetx.chemical/MNXM83"/>
                  <rdf:li rdf:resource="http://identifiers.org/pubchem.compound/3429"/>
                </rdf:Bag>
              </bqbiol:is>
            </rdf:Description>
          </rdf:RDF>
        </annotation>
      </species>
      <species metaid="C00130__91__c__93__" id="C00130__91__c__93__" name="IMP; Inosinic acid; Inosine monophosphate; Inosine 5&apos;-monophosphate; Inosine 5&apos;-phosphate; 5&apos;-Inosinate; 5&apos;-Inosinic acid; 5&apos;-Inosine monophosphate; 5&apos;-IMP" compartment="c" hasOnlySubstanceUnits="false" boundaryCondition="false" constant="false" fbc:charge="-2" fbc:chemicalFormula="C10H11N4O8P">
        <annotation xmlns:sbml="http://www.sbml.org/sbml/level3/version1/core">
          <rdf:RDF xmlns:dcterms="http://purl.org/dc/terms/" xmlns:rdf="http://www.w3.org/1999/02/22-rdf-syntax-ns#" xmlns:dc="http://purl.org/dc/elements/1.1/" xmlns:bqbiol="http://biomodels.net/biology-qualifiers/" xmlns:bqmodel="http://biomodels.net/model-qualifiers/" xmlns:vCard="http://www.w3.org/2001/vcard-rdf/3.0#">
            <rdf:Description rdf:about="#C00130__91__c__93__">
              <bqbiol:is>
                <rdf:Bag>
                  <rdf:li rdf:resource="http://identifiers.org/seed.compound/cpd00114"/>
                  <rdf:li rdf:resource="http://identifiers.org/chebi/CHEBI:17202"/>
                  <rdf:li rdf:resource="http://identifiers.org/hmdb/HMDB00175"/>
                  <rdf:li rdf:resource="http://identifiers.org/kegg.compound/C00130"/>
                  <rdf:li rdf:resource="http://identifiers.org/metanetx.chemical/MNXM125"/>
                  <rdf:li rdf:resource="http://identifiers.org/pubchem.compound/3430"/>
                </rdf:Bag>
              </bqbiol:is>
            </rdf:Description>
          </rdf:RDF>
        </annotation>
      </species>
      <species metaid="C00131__91__c__93__" id="C00131__91__c__93__" name="dATP; 2&apos;-Deoxyadenosine 5&apos;-triphosphate; Deoxyadenosine 5&apos;-triphosphate; Deoxyadenosine triphosphate" compartment="c" hasOnlySubstanceUnits="false" boundaryCondition="false" constant="false" fbc:charge="-4" fbc:chemicalFormula="C10H12N5O12P3">
        <annotation xmlns:sbml="http://www.sbml.org/sbml/level3/version1/core">
          <rdf:RDF xmlns:dcterms="http://purl.org/dc/terms/" xmlns:rdf="http://www.w3.org/1999/02/22-rdf-syntax-ns#" xmlns:dc="http://purl.org/dc/elements/1.1/" xmlns:bqbiol="http://biomodels.net/biology-qualifiers/" xmlns:bqmodel="http://biomodels.net/model-qualifiers/" xmlns:vCard="http://www.w3.org/2001/vcard-rdf/3.0#">
            <rdf:Description rdf:about="#C00131__91__c__93__">
              <bqbiol:is>
                <rdf:Bag>
                  <rdf:li rdf:resource="http://identifiers.org/seed.compound/cpd00115"/>
                  <rdf:li rdf:resource="http://identifiers.org/chebi/CHEBI:16284"/>
                  <rdf:li rdf:resource="http://identifiers.org/hmdb/HMDB01532"/>
                  <rdf:li rdf:resource="http://identifiers.org/kegg.compound/C00131"/>
                  <rdf:li rdf:resource="http://identifiers.org/metanetx.chemical/MNXM286"/>
                  <rdf:li rdf:resource="http://identifiers.org/pubchem.compound/3431"/>
                </rdf:Bag>
              </bqbiol:is>
            </rdf:Description>
          </rdf:RDF>
        </annotation>
      </species>
      <species metaid="C00132__91__c__93__" id="C00132__91__c__93__" name="Methanol; Methyl alcohol; CH3OH" compartment="c" hasOnlySubstanceUnits="false" boundaryCondition="false" constant="false" fbc:charge="0" fbc:chemicalFormula="CH4O1">
        <annotation xmlns:sbml="http://www.sbml.org/sbml/level3/version1/core">
          <rdf:RDF xmlns:dcterms="http://purl.org/dc/terms/" xmlns:rdf="http://www.w3.org/1999/02/22-rdf-syntax-ns#" xmlns:dc="http://purl.org/dc/elements/1.1/" xmlns:bqbiol="http://biomodels.net/biology-qualifiers/" xmlns:bqmodel="http://biomodels.net/model-qualifiers/" xmlns:vCard="http://www.w3.org/2001/vcard-rdf/3.0#">
            <rdf:Description rdf:about="#C00132__91__c__93__">
              <bqbiol:is>
                <rdf:Bag>
                  <rdf:li rdf:resource="http://identifiers.org/seed.compound/cpd00116"/>
                  <rdf:li rdf:resource="http://identifiers.org/chebi/CHEBI:17790"/>
                  <rdf:li rdf:resource="http://identifiers.org/inchi/InChI=1S/CH4O/c1-2/h2H,1H3"/>
                  <rdf:li rdf:resource="http://identifiers.org/kegg.compound/C00132"/>
                  <rdf:li rdf:resource="http://identifiers.org/metanetx.chemical/MNXM157"/>
                  <rdf:li rdf:resource="http://identifiers.org/pubchem.compound/3432"/>
                </rdf:Bag>
              </bqbiol:is>
            </rdf:Description>
          </rdf:RDF>
        </annotation>
      </species>
      <species metaid="C00133__91__c__93__" id="C00133__91__c__93__" name="D-Alanine; D-2-Aminopropionic acid; D-Ala" compartment="c" hasOnlySubstanceUnits="false" boundaryCondition="false" constant="false" fbc:charge="0" fbc:chemicalFormula="C3H7NO2">
        <annotation xmlns:sbml="http://www.sbml.org/sbml/level3/version1/core">
          <rdf:RDF xmlns:dcterms="http://purl.org/dc/terms/" xmlns:rdf="http://www.w3.org/1999/02/22-rdf-syntax-ns#" xmlns:dc="http://purl.org/dc/elements/1.1/" xmlns:bqbiol="http://biomodels.net/biology-qualifiers/" xmlns:bqmodel="http://biomodels.net/model-qualifiers/" xmlns:vCard="http://www.w3.org/2001/vcard-rdf/3.0#">
            <rdf:Description rdf:about="#C00133__91__c__93__">
              <bqbiol:is>
                <rdf:Bag>
                  <rdf:li rdf:resource="http://identifiers.org/seed.compound/cpd00117"/>
                  <rdf:li rdf:resource="http://identifiers.org/chebi/CHEBI:15570"/>
                  <rdf:li rdf:resource="http://identifiers.org/hmdb/HMDB01310"/>
                  <rdf:li rdf:resource="http://identifiers.org/inchi/InChI=1S/C3H7NO2/c1-2(4)3(5)6/h2H,4H2,1H3,(H,5,6)/t2-/m1/s1"/>
                  <rdf:li rdf:resource="http://identifiers.org/kegg.compound/C00133"/>
                  <rdf:li rdf:resource="http://identifiers.org/metanetx.chemical/MNXM156"/>
                  <rdf:li rdf:resource="http://identifiers.org/pubchem.compound/3433"/>
                </rdf:Bag>
              </bqbiol:is>
            </rdf:Description>
          </rdf:RDF>
        </annotation>
      </species>
      <species metaid="C00133xt__91__e__93__" id="C00133xt__91__e__93__" name=" external D-Alanine; D-2-Aminopropionic acid; D-Ala" compartment="e" hasOnlySubstanceUnits="false" boundaryCondition="false" constant="false" fbc:charge="0" fbc:chemicalFormula="C3H7NO2">
        <annotation xmlns:sbml="http://www.sbml.org/sbml/level3/version1/core">
          <rdf:RDF xmlns:dcterms="http://purl.org/dc/terms/" xmlns:rdf="http://www.w3.org/1999/02/22-rdf-syntax-ns#" xmlns:dc="http://purl.org/dc/elements/1.1/" xmlns:bqbiol="http://biomodels.net/biology-qualifiers/" xmlns:bqmodel="http://biomodels.net/model-qualifiers/" xmlns:vCard="http://www.w3.org/2001/vcard-rdf/3.0#">
            <rdf:Description rdf:about="#C00133xt__91__e__93__">
              <bqbiol:is>
                <rdf:Bag>
                  <rdf:li rdf:resource="http://identifiers.org/seed.compound/cpd00117"/>
                  <rdf:li rdf:resource="http://identifiers.org/chebi/CHEBI:15570"/>
                  <rdf:li rdf:resource="http://identifiers.org/hmdb/HMDB01310"/>
                  <rdf:li rdf:resource="http://identifiers.org/inchi/InChI=1S/C3H7NO2/c1-2(4)3(5)6/h2H,4H2,1H3,(H,5,6)/t2-/m1/s1"/>
                  <rdf:li rdf:resource="http://identifiers.org/kegg.compound/C00133"/>
                  <rdf:li rdf:resource="http://identifiers.org/metanetx.chemical/MNXM156"/>
                  <rdf:li rdf:resource="http://identifiers.org/pubchem.compound/3433"/>
                </rdf:Bag>
              </bqbiol:is>
            </rdf:Description>
          </rdf:RDF>
        </annotation>
      </species>
      <species metaid="C00134__91__c__93__" id="C00134__91__c__93__" name="Putrescine; 1,4-Butanediamine; 1,4-Diaminobutane; Tetramethylenediamine; Butane-1,4-diamine" compartment="c" hasOnlySubstanceUnits="false" boundaryCondition="false" constant="false" fbc:charge="2" fbc:chemicalFormula="C4H14N2">
        <annotation xmlns:sbml="http://www.sbml.org/sbml/level3/version1/core">
          <rdf:RDF xmlns:dcterms="http://purl.org/dc/terms/" xmlns:rdf="http://www.w3.org/1999/02/22-rdf-syntax-ns#" xmlns:dc="http://purl.org/dc/elements/1.1/" xmlns:bqbiol="http://biomodels.net/biology-qualifiers/" xmlns:bqmodel="http://biomodels.net/model-qualifiers/" xmlns:vCard="http://www.w3.org/2001/vcard-rdf/3.0#">
            <rdf:Description rdf:about="#C00134__91__c__93__">
              <bqbiol:is>
                <rdf:Bag>
                  <rdf:li rdf:resource="http://identifiers.org/seed.compound/cpd00118"/>
                  <rdf:li rdf:resource="http://identifiers.org/chebi/CHEBI:17148"/>
                  <rdf:li rdf:resource="http://identifiers.org/hmdb/HMDB01414"/>
                  <rdf:li rdf:resource="http://identifiers.org/inchi/InChI=1S/C4H12N2/c5-3-1-2-4-6/h1-6H2"/>
                  <rdf:li rdf:resource="http://identifiers.org/kegg.compound/C00134"/>
                  <rdf:li rdf:resource="http://identifiers.org/metanetx.chemical/MNXM118"/>
                  <rdf:li rdf:resource="http://identifiers.org/pubchem.compound/3434"/>
                </rdf:Bag>
              </bqbiol:is>
            </rdf:Description>
          </rdf:RDF>
        </annotation>
      </species>
      <species metaid="C00135__91__c__93__" id="C00135__91__c__93__" name="L-Histidine; (S)-alpha-Amino-1H-imidazole-4-propionic acid" compartment="c" hasOnlySubstanceUnits="false" boundaryCondition="false" constant="false" fbc:charge="0" fbc:chemicalFormula="C6H9N3O2">
        <notes>
          <body xmlns="http://www.w3.org/1999/xhtml">
            <p>ChEBIID:CHEBI:NaN</p>
          </body>
        </notes>
        <annotation xmlns:sbml="http://www.sbml.org/sbml/level3/version1/core">
          <rdf:RDF xmlns:dcterms="http://purl.org/dc/terms/" xmlns:rdf="http://www.w3.org/1999/02/22-rdf-syntax-ns#" xmlns:dc="http://purl.org/dc/elements/1.1/" xmlns:bqbiol="http://biomodels.net/biology-qualifiers/" xmlns:bqmodel="http://biomodels.net/model-qualifiers/" xmlns:vCard="http://www.w3.org/2001/vcard-rdf/3.0#">
            <rdf:Description rdf:about="#C00135__91__c__93__">
              <bqbiol:is>
                <rdf:Bag>
                  <rdf:li rdf:resource="http://identifiers.org/seed.compound/cpd00119"/>
                  <rdf:li rdf:resource="http://identifiers.org/hmdb/HMDB00177"/>
                  <rdf:li rdf:resource="http://identifiers.org/inchi/InChI=1S/C6H9N3O2/c7-5(6(10)11)1-4-2-8-3-9-4/h2-3,5H,1,7H2,(H,8,9)(H,10,11)/t5-/m0/s1"/>
                  <rdf:li rdf:resource="http://identifiers.org/kegg.compound/C00135"/>
                  <rdf:li rdf:resource="http://identifiers.org/metanetx.chemical/MNXM134"/>
                  <rdf:li rdf:resource="http://identifiers.org/pubchem.compound/3435"/>
                </rdf:Bag>
              </bqbiol:is>
            </rdf:Description>
          </rdf:RDF>
        </annotation>
      </species>
      <species metaid="C00135xt__91__e__93__" id="C00135xt__91__e__93__" name="external L-Histidine; (S)-alpha-Amino-1H-imidazole-4-propionic acid" compartment="e" hasOnlySubstanceUnits="false" boundaryCondition="false" constant="false" fbc:charge="0" fbc:chemicalFormula="C6H9N3O2">
        <notes>
          <body xmlns="http://www.w3.org/1999/xhtml">
            <p>ChEBIID:CHEBI:NaN</p>
          </body>
        </notes>
        <annotation xmlns:sbml="http://www.sbml.org/sbml/level3/version1/core">
          <rdf:RDF xmlns:dcterms="http://purl.org/dc/terms/" xmlns:rdf="http://www.w3.org/1999/02/22-rdf-syntax-ns#" xmlns:dc="http://purl.org/dc/elements/1.1/" xmlns:bqbiol="http://biomodels.net/biology-qualifiers/" xmlns:bqmodel="http://biomodels.net/model-qualifiers/" xmlns:vCard="http://www.w3.org/2001/vcard-rdf/3.0#">
            <rdf:Description rdf:about="#C00135xt__91__e__93__">
              <bqbiol:is>
                <rdf:Bag>
                  <rdf:li rdf:resource="http://identifiers.org/seed.compound/cpd00119"/>
                  <rdf:li rdf:resource="http://identifiers.org/hmdb/HMDB00177"/>
                  <rdf:li rdf:resource="http://identifiers.org/inchi/InChI=1S/C6H9N3O2/c7-5(6(10)11)1-4-2-8-3-9-4/h2-3,5H,1,7H2,(H,8,9)(H,10,11)/t5-/m0/s1"/>
                  <rdf:li rdf:resource="http://identifiers.org/kegg.compound/C00135"/>
                  <rdf:li rdf:resource="http://identifiers.org/metanetx.chemical/MNXM134"/>
                  <rdf:li rdf:resource="http://identifiers.org/pubchem.compound/3435"/>
                </rdf:Bag>
              </bqbiol:is>
            </rdf:Description>
          </rdf:RDF>
        </annotation>
      </species>
      <species metaid="C00137__91__c__93__" id="C00137__91__c__93__" name="myo-Inositol; D-myo-Inositol; 1D-myo-Inositol; L-myo-Inositol; 1L-myo-Inositol; meso-Inositol; Inositol; Dambose; Cyclohexitol; Meat sugar; Bios I" compartment="c" hasOnlySubstanceUnits="false" boundaryCondition="false" constant="false" fbc:charge="0" fbc:chemicalFormula="C6H12O6">
        <annotation xmlns:sbml="http://www.sbml.org/sbml/level3/version1/core">
          <rdf:RDF xmlns:dcterms="http://purl.org/dc/terms/" xmlns:rdf="http://www.w3.org/1999/02/22-rdf-syntax-ns#" xmlns:dc="http://purl.org/dc/elements/1.1/" xmlns:bqbiol="http://biomodels.net/biology-qualifiers/" xmlns:bqmodel="http://biomodels.net/model-qualifiers/" xmlns:vCard="http://www.w3.org/2001/vcard-rdf/3.0#">
            <rdf:Description rdf:about="#C00137__91__c__93__">
              <bqbiol:is>
                <rdf:Bag>
                  <rdf:li rdf:resource="http://identifiers.org/seed.compound/cpd00121"/>
                  <rdf:li rdf:resource="http://identifiers.org/chebi/CHEBI:17268"/>
                  <rdf:li rdf:resource="http://identifiers.org/hmdb/HMDB00211"/>
                  <rdf:li rdf:resource="http://identifiers.org/inchi/InChI=1S/C6H12O6/c7-1-2(8)4(10)6(12)5(11)3(1)9/h1-12H/t1-,2-,3-,4+,5-,6-"/>
                  <rdf:li rdf:resource="http://identifiers.org/kegg.compound/C00137"/>
                  <rdf:li rdf:resource="http://identifiers.org/metanetx.chemical/MNXM127"/>
                  <rdf:li rdf:resource="http://identifiers.org/pubchem.compound/3437"/>
                </rdf:Bag>
              </bqbiol:is>
            </rdf:Description>
          </rdf:RDF>
        </annotation>
      </species>
      <species metaid="C00138__91__c__93__" id="C00138__91__c__93__" name="Reduced ferredoxin; Reduced ferredoxin [iron-sulfur] cluster" compartment="c" hasOnlySubstanceUnits="false" boundaryCondition="false" constant="false" fbc:charge="0" fbc:chemicalFormula="R">
        <annotation xmlns:sbml="http://www.sbml.org/sbml/level3/version1/core">
          <rdf:RDF xmlns:dcterms="http://purl.org/dc/terms/" xmlns:rdf="http://www.w3.org/1999/02/22-rdf-syntax-ns#" xmlns:dc="http://purl.org/dc/elements/1.1/" xmlns:bqbiol="http://biomodels.net/biology-qualifiers/" xmlns:bqmodel="http://biomodels.net/model-qualifiers/" xmlns:vCard="http://www.w3.org/2001/vcard-rdf/3.0#">
            <rdf:Description rdf:about="#C00138__91__c__93__">
              <bqbiol:is>
                <rdf:Bag>
                  <rdf:li rdf:resource="http://identifiers.org/seed.compound/cpd11620"/>
                  <rdf:li rdf:resource="http://identifiers.org/chebi/CHEBI:17513"/>
                  <rdf:li rdf:resource="http://identifiers.org/kegg.compound/C00138"/>
                  <rdf:li rdf:resource="http://identifiers.org/metanetx.chemical/MNXM169"/>
                  <rdf:li rdf:resource="http://identifiers.org/pubchem.compound/3438"/>
                </rdf:Bag>
              </bqbiol:is>
            </rdf:Description>
          </rdf:RDF>
        </annotation>
      </species>
      <species metaid="C00139__91__c__93__" id="C00139__91__c__93__" name="Oxidized ferredoxin; Oxidized ferredoxin [iron-sulfur] cluster" compartment="c" hasOnlySubstanceUnits="false" boundaryCondition="false" constant="false" fbc:charge="0" fbc:chemicalFormula="R">
        <annotation xmlns:sbml="http://www.sbml.org/sbml/level3/version1/core">
          <rdf:RDF xmlns:dcterms="http://purl.org/dc/terms/" xmlns:rdf="http://www.w3.org/1999/02/22-rdf-syntax-ns#" xmlns:dc="http://purl.org/dc/elements/1.1/" xmlns:bqbiol="http://biomodels.net/biology-qualifiers/" xmlns:bqmodel="http://biomodels.net/model-qualifiers/" xmlns:vCard="http://www.w3.org/2001/vcard-rdf/3.0#">
            <rdf:Description rdf:about="#C00139__91__c__93__">
              <bqbiol:is>
                <rdf:Bag>
                  <rdf:li rdf:resource="http://identifiers.org/seed.compound/cpd11621"/>
                  <rdf:li rdf:resource="http://identifiers.org/chebi/CHEBI:17908"/>
                  <rdf:li rdf:resource="http://identifiers.org/kegg.compound/C00139"/>
                  <rdf:li rdf:resource="http://identifiers.org/metanetx.chemical/MNXM178"/>
                  <rdf:li rdf:resource="http://identifiers.org/pubchem.compound/3439"/>
                </rdf:Bag>
              </bqbiol:is>
            </rdf:Description>
          </rdf:RDF>
        </annotation>
      </species>
      <species metaid="C00140__91__c__93__" id="C00140__91__c__93__" name="N-Acetyl-D-glucosamine; N-Acetylchitosamine; 2-Acetamido-2-deoxy-D-glucose; GlcNAc" compartment="c" hasOnlySubstanceUnits="false" boundaryCondition="false" constant="false" fbc:charge="0" fbc:chemicalFormula="C8H15NO6">
        <annotation xmlns:sbml="http://www.sbml.org/sbml/level3/version1/core">
          <rdf:RDF xmlns:dcterms="http://purl.org/dc/terms/" xmlns:rdf="http://www.w3.org/1999/02/22-rdf-syntax-ns#" xmlns:dc="http://purl.org/dc/elements/1.1/" xmlns:bqbiol="http://biomodels.net/biology-qualifiers/" xmlns:bqmodel="http://biomodels.net/model-qualifiers/" xmlns:vCard="http://www.w3.org/2001/vcard-rdf/3.0#">
            <rdf:Description rdf:about="#C00140__91__c__93__">
              <bqbiol:is>
                <rdf:Bag>
                  <rdf:li rdf:resource="http://identifiers.org/seed.compound/cpd00122"/>
                  <rdf:li rdf:resource="http://identifiers.org/chebi/CHEBI:506227"/>
                  <rdf:li rdf:resource="http://identifiers.org/hmdb/HMDB00215"/>
                  <rdf:li rdf:resource="http://identifiers.org/kegg.compound/C00140"/>
                  <rdf:li rdf:resource="http://identifiers.org/metanetx.chemical/MNXM143"/>
                  <rdf:li rdf:resource="http://identifiers.org/pubchem.compound/3440"/>
                </rdf:Bag>
              </bqbiol:is>
            </rdf:Description>
          </rdf:RDF>
        </annotation>
      </species>
      <species metaid="C00141__91__c__93__" id="C00141__91__c__93__" name="3-Methyl-2-oxobutanoic acid; 3-Methyl-2-oxobutyric acid; 3-Methyl-2-oxobutanoate; 2-Oxo-3-methylbutanoate; 2-Oxoisovalerate; 2-Oxoisopentanoate; alpha-Ketovaline; 2-Ketovaline; 2-Keto-3-methylbutyric acid" compartment="c" hasOnlySubstanceUnits="false" boundaryCondition="false" constant="false" fbc:charge="-1" fbc:chemicalFormula="C5H7O3">
        <notes>
          <body xmlns="http://www.w3.org/1999/xhtml">
            <p>ChEBIID:CHEBI:11851 16530</p>
          </body>
        </notes>
        <annotation xmlns:sbml="http://www.sbml.org/sbml/level3/version1/core">
          <rdf:RDF xmlns:dcterms="http://purl.org/dc/terms/" xmlns:rdf="http://www.w3.org/1999/02/22-rdf-syntax-ns#" xmlns:dc="http://purl.org/dc/elements/1.1/" xmlns:bqbiol="http://biomodels.net/biology-qualifiers/" xmlns:bqmodel="http://biomodels.net/model-qualifiers/" xmlns:vCard="http://www.w3.org/2001/vcard-rdf/3.0#">
            <rdf:Description rdf:about="#C00141__91__c__93__">
              <bqbiol:is>
                <rdf:Bag>
                  <rdf:li rdf:resource="http://identifiers.org/seed.compound/cpd00123"/>
                  <rdf:li rdf:resource="http://identifiers.org/hmdb/HMDB00019"/>
                  <rdf:li rdf:resource="http://identifiers.org/inchi/InChI=1S/C5H8O3/c1-3(2)4(6)5(7)8/h3H,1-2H3,(H,7,8)"/>
                  <rdf:li rdf:resource="http://identifiers.org/kegg.compound/C00141"/>
                  <rdf:li rdf:resource="http://identifiers.org/metanetx.chemical/MNXM238"/>
                  <rdf:li rdf:resource="http://identifiers.org/pubchem.compound/3441"/>
                </rdf:Bag>
              </bqbiol:is>
            </rdf:Description>
          </rdf:RDF>
        </annotation>
      </species>
      <species metaid="C00143__91__c__93__" id="C00143__91__c__93__" name="5,10-Methylenetetrahydrofolate; (6R)-5,10-Methylenetetrahydrofolate; 5,10-Methylene-THF" compartment="c" hasOnlySubstanceUnits="false" boundaryCondition="false" constant="false" fbc:charge="-2" fbc:chemicalFormula="C20H21N7O6">
        <annotation xmlns:sbml="http://www.sbml.org/sbml/level3/version1/core">
          <rdf:RDF xmlns:dcterms="http://purl.org/dc/terms/" xmlns:rdf="http://www.w3.org/1999/02/22-rdf-syntax-ns#" xmlns:dc="http://purl.org/dc/elements/1.1/" xmlns:bqbiol="http://biomodels.net/biology-qualifiers/" xmlns:bqmodel="http://biomodels.net/model-qualifiers/" xmlns:vCard="http://www.w3.org/2001/vcard-rdf/3.0#">
            <rdf:Description rdf:about="#C00143__91__c__93__">
              <bqbiol:is>
                <rdf:Bag>
                  <rdf:li rdf:resource="http://identifiers.org/seed.compound/cpd00125"/>
                  <rdf:li rdf:resource="http://identifiers.org/chebi/CHEBI:1989"/>
                  <rdf:li rdf:resource="http://identifiers.org/hmdb/HMDB01533"/>
                  <rdf:li rdf:resource="http://identifiers.org/kegg.compound/C00143"/>
                  <rdf:li rdf:resource="http://identifiers.org/metanetx.chemical/MNXM722725"/>
                  <rdf:li rdf:resource="http://identifiers.org/pubchem.compound/3443"/>
                </rdf:Bag>
              </bqbiol:is>
            </rdf:Description>
          </rdf:RDF>
        </annotation>
      </species>
      <species metaid="C00144__91__c__93__" id="C00144__91__c__93__" name="GMP; Guanosine 5&apos;-phosphate; Guanosine monophosphate; Guanosine 5&apos;-monophosphate; Guanylic acid" compartment="c" hasOnlySubstanceUnits="false" boundaryCondition="false" constant="false" fbc:charge="-2" fbc:chemicalFormula="C10H12N5O8P">
        <annotation xmlns:sbml="http://www.sbml.org/sbml/level3/version1/core">
          <rdf:RDF xmlns:dcterms="http://purl.org/dc/terms/" xmlns:rdf="http://www.w3.org/1999/02/22-rdf-syntax-ns#" xmlns:dc="http://purl.org/dc/elements/1.1/" xmlns:bqbiol="http://biomodels.net/biology-qualifiers/" xmlns:bqmodel="http://biomodels.net/model-qualifiers/" xmlns:vCard="http://www.w3.org/2001/vcard-rdf/3.0#">
            <rdf:Description rdf:about="#C00144__91__c__93__">
              <bqbiol:is>
                <rdf:Bag>
                  <rdf:li rdf:resource="http://identifiers.org/seed.compound/cpd00126"/>
                  <rdf:li rdf:resource="http://identifiers.org/chebi/CHEBI:17345"/>
                  <rdf:li rdf:resource="http://identifiers.org/hmdb/HMDB01397"/>
                  <rdf:li rdf:resource="http://identifiers.org/kegg.compound/C00144"/>
                  <rdf:li rdf:resource="http://identifiers.org/metanetx.chemical/MNXM113"/>
                  <rdf:li rdf:resource="http://identifiers.org/pubchem.compound/3444"/>
                </rdf:Bag>
              </bqbiol:is>
            </rdf:Description>
          </rdf:RDF>
        </annotation>
      </species>
      <species metaid="C00147__91__c__93__" id="C00147__91__c__93__" name="Adenine; 6-Aminopurine" compartment="c" hasOnlySubstanceUnits="false" boundaryCondition="false" constant="false" fbc:charge="0" fbc:chemicalFormula="C5H5N5">
        <annotation xmlns:sbml="http://www.sbml.org/sbml/level3/version1/core">
          <rdf:RDF xmlns:dcterms="http://purl.org/dc/terms/" xmlns:rdf="http://www.w3.org/1999/02/22-rdf-syntax-ns#" xmlns:dc="http://purl.org/dc/elements/1.1/" xmlns:bqbiol="http://biomodels.net/biology-qualifiers/" xmlns:bqmodel="http://biomodels.net/model-qualifiers/" xmlns:vCard="http://www.w3.org/2001/vcard-rdf/3.0#">
            <rdf:Description rdf:about="#C00147__91__c__93__">
              <bqbiol:is>
                <rdf:Bag>
                  <rdf:li rdf:resource="http://identifiers.org/seed.compound/cpd00128"/>
                  <rdf:li rdf:resource="http://identifiers.org/chebi/CHEBI:16708"/>
                  <rdf:li rdf:resource="http://identifiers.org/hmdb/HMDB00034"/>
                  <rdf:li rdf:resource="http://identifiers.org/inchi/InChI=1S/C5H5N5/c6-4-3-5(9-1-7-3)10-2-8-4/h1-2H,(H3,6,7,8,9,10)"/>
                  <rdf:li rdf:resource="http://identifiers.org/kegg.compound/C00147"/>
                  <rdf:li rdf:resource="http://identifiers.org/metanetx.chemical/MNXM168"/>
                  <rdf:li rdf:resource="http://identifiers.org/pubchem.compound/3447"/>
                </rdf:Bag>
              </bqbiol:is>
            </rdf:Description>
          </rdf:RDF>
        </annotation>
      </species>
      <species metaid="C00147xt__91__e__93__" id="C00147xt__91__e__93__" name="external Adenine; 6-Aminopurine" compartment="e" hasOnlySubstanceUnits="false" boundaryCondition="false" constant="false" fbc:charge="0" fbc:chemicalFormula="C5H5N5">
        <annotation xmlns:sbml="http://www.sbml.org/sbml/level3/version1/core">
          <rdf:RDF xmlns:dcterms="http://purl.org/dc/terms/" xmlns:rdf="http://www.w3.org/1999/02/22-rdf-syntax-ns#" xmlns:dc="http://purl.org/dc/elements/1.1/" xmlns:bqbiol="http://biomodels.net/biology-qualifiers/" xmlns:bqmodel="http://biomodels.net/model-qualifiers/" xmlns:vCard="http://www.w3.org/2001/vcard-rdf/3.0#">
            <rdf:Description rdf:about="#C00147xt__91__e__93__">
              <bqbiol:is>
                <rdf:Bag>
                  <rdf:li rdf:resource="http://identifiers.org/seed.compound/cpd00128"/>
                  <rdf:li rdf:resource="http://identifiers.org/chebi/CHEBI:16708"/>
                  <rdf:li rdf:resource="http://identifiers.org/hmdb/HMDB00034"/>
                  <rdf:li rdf:resource="http://identifiers.org/inchi/InChI=1S/C5H5N5/c6-4-3-5(9-1-7-3)10-2-8-4/h1-2H,(H3,6,7,8,9,10)"/>
                  <rdf:li rdf:resource="http://identifiers.org/kegg.compound/C00147"/>
                  <rdf:li rdf:resource="http://identifiers.org/metanetx.chemical/MNXM168"/>
                  <rdf:li rdf:resource="http://identifiers.org/pubchem.compound/3447"/>
                </rdf:Bag>
              </bqbiol:is>
            </rdf:Description>
          </rdf:RDF>
        </annotation>
      </species>
      <species metaid="C00148__91__c__93__" id="C00148__91__c__93__" name="L-Proline; 2-Pyrrolidinecarboxylic acid" compartment="c" hasOnlySubstanceUnits="false" boundaryCondition="false" constant="false" fbc:charge="0" fbc:chemicalFormula="C5H9NO2">
        <annotation xmlns:sbml="http://www.sbml.org/sbml/level3/version1/core">
          <rdf:RDF xmlns:dcterms="http://purl.org/dc/terms/" xmlns:rdf="http://www.w3.org/1999/02/22-rdf-syntax-ns#" xmlns:dc="http://purl.org/dc/elements/1.1/" xmlns:bqbiol="http://biomodels.net/biology-qualifiers/" xmlns:bqmodel="http://biomodels.net/model-qualifiers/" xmlns:vCard="http://www.w3.org/2001/vcard-rdf/3.0#">
            <rdf:Description rdf:about="#C00148__91__c__93__">
              <bqbiol:is>
                <rdf:Bag>
                  <rdf:li rdf:resource="http://identifiers.org/seed.compound/cpd00129"/>
                  <rdf:li rdf:resource="http://identifiers.org/chebi/CHEBI:17203"/>
                  <rdf:li rdf:resource="http://identifiers.org/inchi/InChI=1S/C5H9NO2/c7-5(8)4-2-1-3-6-4/h4,6H,1-3H2,(H,7,8)/t4-/m0/s1"/>
                  <rdf:li rdf:resource="http://identifiers.org/kegg.compound/C00148"/>
                  <rdf:li rdf:resource="http://identifiers.org/metanetx.chemical/MNXM114"/>
                  <rdf:li rdf:resource="http://identifiers.org/pubchem.compound/3448"/>
                </rdf:Bag>
              </bqbiol:is>
            </rdf:Description>
          </rdf:RDF>
        </annotation>
      </species>
      <species metaid="C00148xt__91__e__93__" id="C00148xt__91__e__93__" name="external L-Proline; 2-Pyrrolidinecarboxylic acid" compartment="e" hasOnlySubstanceUnits="false" boundaryCondition="false" constant="false" fbc:charge="0" fbc:chemicalFormula="C5H9NO2">
        <annotation xmlns:sbml="http://www.sbml.org/sbml/level3/version1/core">
          <rdf:RDF xmlns:dcterms="http://purl.org/dc/terms/" xmlns:rdf="http://www.w3.org/1999/02/22-rdf-syntax-ns#" xmlns:dc="http://purl.org/dc/elements/1.1/" xmlns:bqbiol="http://biomodels.net/biology-qualifiers/" xmlns:bqmodel="http://biomodels.net/model-qualifiers/" xmlns:vCard="http://www.w3.org/2001/vcard-rdf/3.0#">
            <rdf:Description rdf:about="#C00148xt__91__e__93__">
              <bqbiol:is>
                <rdf:Bag>
                  <rdf:li rdf:resource="http://identifiers.org/seed.compound/cpd00129"/>
                  <rdf:li rdf:resource="http://identifiers.org/chebi/CHEBI:17203"/>
                  <rdf:li rdf:resource="http://identifiers.org/inchi/InChI=1S/C5H9NO2/c7-5(8)4-2-1-3-6-4/h4,6H,1-3H2,(H,7,8)/t4-/m0/s1"/>
                  <rdf:li rdf:resource="http://identifiers.org/kegg.compound/C00148"/>
                  <rdf:li rdf:resource="http://identifiers.org/metanetx.chemical/MNXM114"/>
                  <rdf:li rdf:resource="http://identifiers.org/pubchem.compound/3448"/>
                </rdf:Bag>
              </bqbiol:is>
            </rdf:Description>
          </rdf:RDF>
        </annotation>
      </species>
      <species metaid="C00149__91__c__93__" id="C00149__91__c__93__" name="(S)-Malate; L-Malate; L-Apple acid; L-Malic acid; L-2-Hydroxybutanedioic acid; Malate; Malic acid" compartment="c" hasOnlySubstanceUnits="false" boundaryCondition="false" constant="false" fbc:charge="-2" fbc:chemicalFormula="C4H4O5">
        <annotation xmlns:sbml="http://www.sbml.org/sbml/level3/version1/core">
          <rdf:RDF xmlns:dcterms="http://purl.org/dc/terms/" xmlns:rdf="http://www.w3.org/1999/02/22-rdf-syntax-ns#" xmlns:dc="http://purl.org/dc/elements/1.1/" xmlns:bqbiol="http://biomodels.net/biology-qualifiers/" xmlns:bqmodel="http://biomodels.net/model-qualifiers/" xmlns:vCard="http://www.w3.org/2001/vcard-rdf/3.0#">
            <rdf:Description rdf:about="#C00149__91__c__93__">
              <bqbiol:is>
                <rdf:Bag>
                  <rdf:li rdf:resource="http://identifiers.org/seed.compound/cpd00000"/>
                  <rdf:li rdf:resource="http://identifiers.org/chebi/CHEBI:30797"/>
                  <rdf:li rdf:resource="http://identifiers.org/hmdb/HMDB00156"/>
                  <rdf:li rdf:resource="http://identifiers.org/kegg.compound/C00149"/>
                  <rdf:li rdf:resource="http://identifiers.org/metanetx.chemical/MNXM000"/>
                  <rdf:li rdf:resource="http://identifiers.org/pubchem.compound/3449"/>
                </rdf:Bag>
              </bqbiol:is>
            </rdf:Description>
          </rdf:RDF>
        </annotation>
      </species>
      <species metaid="C00149xt__91__e__93__" id="C00149xt__91__e__93__" name="external (S)-Malate; L-Malate; L-Apple acid; L-Malic acid; L-2-Hydroxybutanedioic acid; Malate; Malic acid" compartment="e" hasOnlySubstanceUnits="false" boundaryCondition="false" constant="false" fbc:charge="-2" fbc:chemicalFormula="C4H4O5">
        <annotation xmlns:sbml="http://www.sbml.org/sbml/level3/version1/core">
          <rdf:RDF xmlns:dcterms="http://purl.org/dc/terms/" xmlns:rdf="http://www.w3.org/1999/02/22-rdf-syntax-ns#" xmlns:dc="http://purl.org/dc/elements/1.1/" xmlns:bqbiol="http://biomodels.net/biology-qualifiers/" xmlns:bqmodel="http://biomodels.net/model-qualifiers/" xmlns:vCard="http://www.w3.org/2001/vcard-rdf/3.0#">
            <rdf:Description rdf:about="#C00149xt__91__e__93__">
              <bqbiol:is>
                <rdf:Bag>
                  <rdf:li rdf:resource="http://identifiers.org/seed.compound/cpd00000"/>
                  <rdf:li rdf:resource="http://identifiers.org/chebi/CHEBI:30797"/>
                  <rdf:li rdf:resource="http://identifiers.org/hmdb/HMDB00156"/>
                  <rdf:li rdf:resource="http://identifiers.org/kegg.compound/C00149"/>
                  <rdf:li rdf:resource="http://identifiers.org/metanetx.chemical/MNXM000"/>
                  <rdf:li rdf:resource="http://identifiers.org/pubchem.compound/3449"/>
                </rdf:Bag>
              </bqbiol:is>
            </rdf:Description>
          </rdf:RDF>
        </annotation>
      </species>
      <species metaid="C00152__91__c__93__" id="C00152__91__c__93__" name="L-Asparagine; 2-Aminosuccinamic acid" compartment="c" hasOnlySubstanceUnits="false" boundaryCondition="false" constant="false" fbc:charge="0" fbc:chemicalFormula="C4H8N2O3">
        <annotation xmlns:sbml="http://www.sbml.org/sbml/level3/version1/core">
          <rdf:RDF xmlns:dcterms="http://purl.org/dc/terms/" xmlns:rdf="http://www.w3.org/1999/02/22-rdf-syntax-ns#" xmlns:dc="http://purl.org/dc/elements/1.1/" xmlns:bqbiol="http://biomodels.net/biology-qualifiers/" xmlns:bqmodel="http://biomodels.net/model-qualifiers/" xmlns:vCard="http://www.w3.org/2001/vcard-rdf/3.0#">
            <rdf:Description rdf:about="#C00152__91__c__93__">
              <bqbiol:is>
                <rdf:Bag>
                  <rdf:li rdf:resource="http://identifiers.org/seed.compound/cpd00132"/>
                  <rdf:li rdf:resource="http://identifiers.org/chebi/CHEBI:17196"/>
                  <rdf:li rdf:resource="http://identifiers.org/hmdb/HMDB00168"/>
                  <rdf:li rdf:resource="http://identifiers.org/inchi/InChI=1S/C4H8N2O3/c5-2(4(8)9)1-3(6)7/h2H,1,5H2,(H2,6,7)(H,8,9)/t2-/m0/s1"/>
                  <rdf:li rdf:resource="http://identifiers.org/kegg.compound/C00152"/>
                  <rdf:li rdf:resource="http://identifiers.org/metanetx.chemical/MNXM147"/>
                  <rdf:li rdf:resource="http://identifiers.org/pubchem.compound/3452"/>
                </rdf:Bag>
              </bqbiol:is>
            </rdf:Description>
          </rdf:RDF>
        </annotation>
      </species>
      <species metaid="C00152xt__91__e__93__" id="C00152xt__91__e__93__" name="external L-Asparagine; 2-Aminosuccinamic acid" compartment="e" hasOnlySubstanceUnits="false" boundaryCondition="false" constant="false" fbc:charge="0" fbc:chemicalFormula="C4H8N2O3">
        <annotation xmlns:sbml="http://www.sbml.org/sbml/level3/version1/core">
          <rdf:RDF xmlns:dcterms="http://purl.org/dc/terms/" xmlns:rdf="http://www.w3.org/1999/02/22-rdf-syntax-ns#" xmlns:dc="http://purl.org/dc/elements/1.1/" xmlns:bqbiol="http://biomodels.net/biology-qualifiers/" xmlns:bqmodel="http://biomodels.net/model-qualifiers/" xmlns:vCard="http://www.w3.org/2001/vcard-rdf/3.0#">
            <rdf:Description rdf:about="#C00152xt__91__e__93__">
              <bqbiol:is>
                <rdf:Bag>
                  <rdf:li rdf:resource="http://identifiers.org/seed.compound/cpd00132"/>
                  <rdf:li rdf:resource="http://identifiers.org/chebi/CHEBI:17196"/>
                  <rdf:li rdf:resource="http://identifiers.org/hmdb/HMDB00168"/>
                  <rdf:li rdf:resource="http://identifiers.org/inchi/InChI=1S/C4H8N2O3/c5-2(4(8)9)1-3(6)7/h2H,1,5H2,(H2,6,7)(H,8,9)/t2-/m0/s1"/>
                  <rdf:li rdf:resource="http://identifiers.org/kegg.compound/C00152"/>
                  <rdf:li rdf:resource="http://identifiers.org/metanetx.chemical/MNXM147"/>
                  <rdf:li rdf:resource="http://identifiers.org/pubchem.compound/3452"/>
                </rdf:Bag>
              </bqbiol:is>
            </rdf:Description>
          </rdf:RDF>
        </annotation>
      </species>
      <species metaid="C00153__91__c__93__" id="C00153__91__c__93__" name="Nicotinamide; Nicotinic acid amide; Niacinamide; Vitamin PP" compartment="c" hasOnlySubstanceUnits="false" boundaryCondition="false" constant="false" fbc:charge="0" fbc:chemicalFormula="C6H6N2O">
        <annotation xmlns:sbml="http://www.sbml.org/sbml/level3/version1/core">
          <rdf:RDF xmlns:dcterms="http://purl.org/dc/terms/" xmlns:rdf="http://www.w3.org/1999/02/22-rdf-syntax-ns#" xmlns:dc="http://purl.org/dc/elements/1.1/" xmlns:bqbiol="http://biomodels.net/biology-qualifiers/" xmlns:bqmodel="http://biomodels.net/model-qualifiers/" xmlns:vCard="http://www.w3.org/2001/vcard-rdf/3.0#">
            <rdf:Description rdf:about="#C00153__91__c__93__">
              <bqbiol:is>
                <rdf:Bag>
                  <rdf:li rdf:resource="http://identifiers.org/seed.compound/cpd00133"/>
                  <rdf:li rdf:resource="http://identifiers.org/chebi/CHEBI:17154"/>
                  <rdf:li rdf:resource="http://identifiers.org/hmdb/HMDB01406"/>
                  <rdf:li rdf:resource="http://identifiers.org/inchi/InChI=1S/C6H6N2O/c7-6(9)5-2-1-3-8-4-5/h1-4H,(H2,7,9)"/>
                  <rdf:li rdf:resource="http://identifiers.org/kegg.compound/C00153"/>
                  <rdf:li rdf:resource="http://identifiers.org/metanetx.chemical/MNXM216"/>
                  <rdf:li rdf:resource="http://identifiers.org/pubchem.compound/3453"/>
                </rdf:Bag>
              </bqbiol:is>
            </rdf:Description>
          </rdf:RDF>
        </annotation>
      </species>
      <species metaid="C00155__91__c__93__" id="C00155__91__c__93__" name="L-Homocysteine; L-2-Amino-4-mercaptobutyric acid; Homocysteine" compartment="c" hasOnlySubstanceUnits="false" boundaryCondition="false" constant="false" fbc:charge="0" fbc:chemicalFormula="C4H9NO2S">
        <annotation xmlns:sbml="http://www.sbml.org/sbml/level3/version1/core">
          <rdf:RDF xmlns:dcterms="http://purl.org/dc/terms/" xmlns:rdf="http://www.w3.org/1999/02/22-rdf-syntax-ns#" xmlns:dc="http://purl.org/dc/elements/1.1/" xmlns:bqbiol="http://biomodels.net/biology-qualifiers/" xmlns:bqmodel="http://biomodels.net/model-qualifiers/" xmlns:vCard="http://www.w3.org/2001/vcard-rdf/3.0#">
            <rdf:Description rdf:about="#C00155__91__c__93__">
              <bqbiol:is>
                <rdf:Bag>
                  <rdf:li rdf:resource="http://identifiers.org/seed.compound/cpd00000"/>
                  <rdf:li rdf:resource="http://identifiers.org/chebi/CHEBI:17588"/>
                  <rdf:li rdf:resource="http://identifiers.org/kegg.compound/C00155"/>
                  <rdf:li rdf:resource="http://identifiers.org/metanetx.chemical/MNXM000"/>
                  <rdf:li rdf:resource="http://identifiers.org/pubchem.compound/3455"/>
                </rdf:Bag>
              </bqbiol:is>
            </rdf:Description>
          </rdf:RDF>
        </annotation>
      </species>
      <species metaid="C00156__91__c__93__" id="C00156__91__c__93__" name="4-Hydroxybenzoate; Hydroxybenzoic acid; 4-Hydroxybenzoic acid; Hydroxybenzenecarboxylic acid" compartment="c" hasOnlySubstanceUnits="false" boundaryCondition="false" constant="false" fbc:charge="-1" fbc:chemicalFormula="C7H5O3">
        <annotation xmlns:sbml="http://www.sbml.org/sbml/level3/version1/core">
          <rdf:RDF xmlns:dcterms="http://purl.org/dc/terms/" xmlns:rdf="http://www.w3.org/1999/02/22-rdf-syntax-ns#" xmlns:dc="http://purl.org/dc/elements/1.1/" xmlns:bqbiol="http://biomodels.net/biology-qualifiers/" xmlns:bqmodel="http://biomodels.net/model-qualifiers/" xmlns:vCard="http://www.w3.org/2001/vcard-rdf/3.0#">
            <rdf:Description rdf:about="#C00156__91__c__93__">
              <bqbiol:is>
                <rdf:Bag>
                  <rdf:li rdf:resource="http://identifiers.org/seed.compound/cpd00136"/>
                  <rdf:li rdf:resource="http://identifiers.org/chebi/CHEBI:30763"/>
                  <rdf:li rdf:resource="http://identifiers.org/hmdb/HMDB00500"/>
                  <rdf:li rdf:resource="http://identifiers.org/inchi/InChI=1S/C7H6O3/c8-6-3-1-5(2-4-6)7(9)10/h1-4,8H,(H,9,10)"/>
                  <rdf:li rdf:resource="http://identifiers.org/kegg.compound/C00156"/>
                  <rdf:li rdf:resource="http://identifiers.org/metanetx.chemical/MNXM164"/>
                  <rdf:li rdf:resource="http://identifiers.org/pubchem.compound/3456"/>
                </rdf:Bag>
              </bqbiol:is>
            </rdf:Description>
          </rdf:RDF>
        </annotation>
      </species>
      <species metaid="C00157__91__c__93__" id="C00157__91__c__93__" name="phosphatidylcholine; Lecithin; Phosphatidyl-N-trimethylethanolamine; 1,2-Diacyl-sn-glycero-3-phosphocholine;  Choline phosphatide; 3-sn-Phosphatidylcholine" compartment="c" hasOnlySubstanceUnits="false" boundaryCondition="false" constant="false" fbc:charge="0" fbc:chemicalFormula="C10H18NO8PR2">
        <notes>
          <body xmlns="http://www.w3.org/1999/xhtml">
            <p>ChEBIID:CHEBI:16110 49183</p>
          </body>
        </notes>
        <annotation xmlns:sbml="http://www.sbml.org/sbml/level3/version1/core">
          <rdf:RDF xmlns:dcterms="http://purl.org/dc/terms/" xmlns:rdf="http://www.w3.org/1999/02/22-rdf-syntax-ns#" xmlns:dc="http://purl.org/dc/elements/1.1/" xmlns:bqbiol="http://biomodels.net/biology-qualifiers/" xmlns:bqmodel="http://biomodels.net/model-qualifiers/" xmlns:vCard="http://www.w3.org/2001/vcard-rdf/3.0#">
            <rdf:Description rdf:about="#C00157__91__c__93__">
              <bqbiol:is>
                <rdf:Bag>
                  <rdf:li rdf:resource="http://identifiers.org/seed.compound/cpd00000"/>
                  <rdf:li rdf:resource="http://identifiers.org/hmdb/HMDB00564"/>
                  <rdf:li rdf:resource="http://identifiers.org/kegg.compound/C00157"/>
                  <rdf:li rdf:resource="http://identifiers.org/metanetx.chemical/MNXM000"/>
                  <rdf:li rdf:resource="http://identifiers.org/pubchem.compound/3457"/>
                </rdf:Bag>
              </bqbiol:is>
            </rdf:Description>
          </rdf:RDF>
        </annotation>
      </species>
      <species metaid="C00158__91__c__93__" id="C00158__91__c__93__" name="Citrate; Citric acid; 2-Hydroxy-1,2,3-propanetricarboxylic acid; 2-Hydroxytricarballylic acid" compartment="c" hasOnlySubstanceUnits="false" boundaryCondition="false" constant="false" fbc:charge="-3" fbc:chemicalFormula="C6H5O7">
        <annotation xmlns:sbml="http://www.sbml.org/sbml/level3/version1/core">
          <rdf:RDF xmlns:dcterms="http://purl.org/dc/terms/" xmlns:rdf="http://www.w3.org/1999/02/22-rdf-syntax-ns#" xmlns:dc="http://purl.org/dc/elements/1.1/" xmlns:bqbiol="http://biomodels.net/biology-qualifiers/" xmlns:bqmodel="http://biomodels.net/model-qualifiers/" xmlns:vCard="http://www.w3.org/2001/vcard-rdf/3.0#">
            <rdf:Description rdf:about="#C00158__91__c__93__">
              <bqbiol:is>
                <rdf:Bag>
                  <rdf:li rdf:resource="http://identifiers.org/seed.compound/cpd00137"/>
                  <rdf:li rdf:resource="http://identifiers.org/chebi/CHEBI:30769"/>
                  <rdf:li rdf:resource="http://identifiers.org/hmdb/HMDB00094"/>
                  <rdf:li rdf:resource="http://identifiers.org/inchi/InChI=1S/C6H8O7/c7-3(8)1-6(13,5(11)12)2-4(9)10/h13H,1-2H2,(H,7,8)(H,9,10)(H,11,12)"/>
                  <rdf:li rdf:resource="http://identifiers.org/kegg.compound/C00158"/>
                  <rdf:li rdf:resource="http://identifiers.org/metanetx.chemical/MNXM131"/>
                  <rdf:li rdf:resource="http://identifiers.org/pubchem.compound/3458"/>
                </rdf:Bag>
              </bqbiol:is>
            </rdf:Description>
          </rdf:RDF>
        </annotation>
      </species>
      <species metaid="C00160__91__c__93__" id="C00160__91__c__93__" name="Glycolate; Glycolic acid; Hydroxyacetic acid" compartment="c" hasOnlySubstanceUnits="false" boundaryCondition="false" constant="false" fbc:charge="-1" fbc:chemicalFormula="C2H3O3">
        <annotation xmlns:sbml="http://www.sbml.org/sbml/level3/version1/core">
          <rdf:RDF xmlns:dcterms="http://purl.org/dc/terms/" xmlns:rdf="http://www.w3.org/1999/02/22-rdf-syntax-ns#" xmlns:dc="http://purl.org/dc/elements/1.1/" xmlns:bqbiol="http://biomodels.net/biology-qualifiers/" xmlns:bqmodel="http://biomodels.net/model-qualifiers/" xmlns:vCard="http://www.w3.org/2001/vcard-rdf/3.0#">
            <rdf:Description rdf:about="#C00160__91__c__93__">
              <bqbiol:is>
                <rdf:Bag>
                  <rdf:li rdf:resource="http://identifiers.org/seed.compound/cpd00139"/>
                  <rdf:li rdf:resource="http://identifiers.org/chebi/CHEBI:17497"/>
                  <rdf:li rdf:resource="http://identifiers.org/hmdb/HMDB00115"/>
                  <rdf:li rdf:resource="http://identifiers.org/inchi/InChI=1S/C2H4O3/c3-1-2(4)5/h3H,1H2,(H,4,5)"/>
                  <rdf:li rdf:resource="http://identifiers.org/kegg.compound/C00160"/>
                  <rdf:li rdf:resource="http://identifiers.org/metanetx.chemical/MNXM222"/>
                  <rdf:li rdf:resource="http://identifiers.org/pubchem.compound/3460"/>
                </rdf:Bag>
              </bqbiol:is>
            </rdf:Description>
          </rdf:RDF>
        </annotation>
      </species>
      <species metaid="C00166__91__c__93__" id="C00166__91__c__93__" name="Phenylpyruvate; Phenylpyruvic acid; alpha-Ketohydrocinnamic acid; keto-Phenylpyruvate; 3-Phenyl-2-oxopropanoate; 2-Oxo-3-phenylpropanoate" compartment="c" hasOnlySubstanceUnits="false" boundaryCondition="false" constant="false" fbc:charge="-1" fbc:chemicalFormula="C9H7O3">
        <annotation xmlns:sbml="http://www.sbml.org/sbml/level3/version1/core">
          <rdf:RDF xmlns:dcterms="http://purl.org/dc/terms/" xmlns:rdf="http://www.w3.org/1999/02/22-rdf-syntax-ns#" xmlns:dc="http://purl.org/dc/elements/1.1/" xmlns:bqbiol="http://biomodels.net/biology-qualifiers/" xmlns:bqmodel="http://biomodels.net/model-qualifiers/" xmlns:vCard="http://www.w3.org/2001/vcard-rdf/3.0#">
            <rdf:Description rdf:about="#C00166__91__c__93__">
              <bqbiol:is>
                <rdf:Bag>
                  <rdf:li rdf:resource="http://identifiers.org/seed.compound/cpd00143"/>
                  <rdf:li rdf:resource="http://identifiers.org/chebi/CHEBI:30851"/>
                  <rdf:li rdf:resource="http://identifiers.org/hmdb/HMDB00205"/>
                  <rdf:li rdf:resource="http://identifiers.org/inchi/InChI=1S/C9H8O3/c10-8(9(11)12)6-7-4-2-1-3-5-7/h1-5H,6H2,(H,11,12)"/>
                  <rdf:li rdf:resource="http://identifiers.org/kegg.compound/C00166"/>
                  <rdf:li rdf:resource="http://identifiers.org/metanetx.chemical/MNXM589160"/>
                  <rdf:li rdf:resource="http://identifiers.org/pubchem.compound/3466"/>
                </rdf:Bag>
              </bqbiol:is>
            </rdf:Description>
          </rdf:RDF>
        </annotation>
      </species>
      <species metaid="C00167__91__c__93__" id="C00167__91__c__93__" name="UDP-glucuronate; UDPglucuronate; UDP-D-glucuronate; UDP-alpha-D-glucuronate" compartment="c" hasOnlySubstanceUnits="false" boundaryCondition="false" constant="false" fbc:charge="-3" fbc:chemicalFormula="C15H19N2O18P2">
        <annotation xmlns:sbml="http://www.sbml.org/sbml/level3/version1/core">
          <rdf:RDF xmlns:dcterms="http://purl.org/dc/terms/" xmlns:rdf="http://www.w3.org/1999/02/22-rdf-syntax-ns#" xmlns:dc="http://purl.org/dc/elements/1.1/" xmlns:bqbiol="http://biomodels.net/biology-qualifiers/" xmlns:bqmodel="http://biomodels.net/model-qualifiers/" xmlns:vCard="http://www.w3.org/2001/vcard-rdf/3.0#">
            <rdf:Description rdf:about="#C00167__91__c__93__">
              <bqbiol:is>
                <rdf:Bag>
                  <rdf:li rdf:resource="http://identifiers.org/seed.compound/cpd00144"/>
                  <rdf:li rdf:resource="http://identifiers.org/chebi/CHEBI:17200"/>
                  <rdf:li rdf:resource="http://identifiers.org/hmdb/HMDB00935"/>
                  <rdf:li rdf:resource="http://identifiers.org/kegg.compound/C00167"/>
                  <rdf:li rdf:resource="http://identifiers.org/metanetx.chemical/MNXM87"/>
                  <rdf:li rdf:resource="http://identifiers.org/pubchem.compound/3467"/>
                </rdf:Bag>
              </bqbiol:is>
            </rdf:Description>
          </rdf:RDF>
        </annotation>
      </species>
      <species metaid="C00168__91__c__93__" id="C00168__91__c__93__" name="Hydroxypyruvate; Hydroxypyruvic acid; 3-Hydroxypyruvate; 3-Hydroxypyruvic acid" compartment="c" hasOnlySubstanceUnits="false" boundaryCondition="false" constant="false" fbc:charge="-1" fbc:chemicalFormula="C3H3O4">
        <annotation xmlns:sbml="http://www.sbml.org/sbml/level3/version1/core">
          <rdf:RDF xmlns:dcterms="http://purl.org/dc/terms/" xmlns:rdf="http://www.w3.org/1999/02/22-rdf-syntax-ns#" xmlns:dc="http://purl.org/dc/elements/1.1/" xmlns:bqbiol="http://biomodels.net/biology-qualifiers/" xmlns:bqmodel="http://biomodels.net/model-qualifiers/" xmlns:vCard="http://www.w3.org/2001/vcard-rdf/3.0#">
            <rdf:Description rdf:about="#C00168__91__c__93__">
              <bqbiol:is>
                <rdf:Bag>
                  <rdf:li rdf:resource="http://identifiers.org/seed.compound/cpd00145"/>
                  <rdf:li rdf:resource="http://identifiers.org/chebi/CHEBI:30841"/>
                  <rdf:li rdf:resource="http://identifiers.org/hmdb/HMDB01352"/>
                  <rdf:li rdf:resource="http://identifiers.org/inchi/InChI=1S/C3H4O4/c4-1-2(5)3(6)7/h4H,1H2,(H,6,7)"/>
                  <rdf:li rdf:resource="http://identifiers.org/kegg.compound/C00168"/>
                  <rdf:li rdf:resource="http://identifiers.org/metanetx.chemical/MNXM392"/>
                  <rdf:li rdf:resource="http://identifiers.org/pubchem.compound/3468"/>
                </rdf:Bag>
              </bqbiol:is>
            </rdf:Description>
          </rdf:RDF>
        </annotation>
      </species>
      <species metaid="C00169__91__c__93__" id="C00169__91__c__93__" name="Carbamoyl phosphate" compartment="c" hasOnlySubstanceUnits="false" boundaryCondition="false" constant="false" fbc:charge="-2" fbc:chemicalFormula="CH2NO5P">
        <annotation xmlns:sbml="http://www.sbml.org/sbml/level3/version1/core">
          <rdf:RDF xmlns:dcterms="http://purl.org/dc/terms/" xmlns:rdf="http://www.w3.org/1999/02/22-rdf-syntax-ns#" xmlns:dc="http://purl.org/dc/elements/1.1/" xmlns:bqbiol="http://biomodels.net/biology-qualifiers/" xmlns:bqmodel="http://biomodels.net/model-qualifiers/" xmlns:vCard="http://www.w3.org/2001/vcard-rdf/3.0#">
            <rdf:Description rdf:about="#C00169__91__c__93__">
              <bqbiol:is>
                <rdf:Bag>
                  <rdf:li rdf:resource="http://identifiers.org/seed.compound/cpd00146"/>
                  <rdf:li rdf:resource="http://identifiers.org/chebi/CHEBI:17672"/>
                  <rdf:li rdf:resource="http://identifiers.org/hmdb/HMDB01096"/>
                  <rdf:li rdf:resource="http://identifiers.org/inchi/InChI=1S/CH4NO5P/c2-1(3)7-8(4,5)6/h(H2,2,3)(H2,4,5,6)"/>
                  <rdf:li rdf:resource="http://identifiers.org/kegg.compound/C00169"/>
                  <rdf:li rdf:resource="http://identifiers.org/metanetx.chemical/MNXM138"/>
                  <rdf:li rdf:resource="http://identifiers.org/pubchem.compound/3469"/>
                </rdf:Bag>
              </bqbiol:is>
            </rdf:Description>
          </rdf:RDF>
        </annotation>
      </species>
      <species metaid="C00170__91__c__93__" id="C00170__91__c__93__" name="5&apos;-Methylthioadenosine; Methylthioadenosine; S-Methyl-5&apos;-thioadenosine; 5-Methylthioadenosine; 5&apos;-Deoxy-5&apos;-(methylthio)adenosine; Thiomethyladenosine; MTA" compartment="c" hasOnlySubstanceUnits="false" boundaryCondition="false" constant="false" fbc:charge="0" fbc:chemicalFormula="C11H15N5O3S">
        <annotation xmlns:sbml="http://www.sbml.org/sbml/level3/version1/core">
          <rdf:RDF xmlns:dcterms="http://purl.org/dc/terms/" xmlns:rdf="http://www.w3.org/1999/02/22-rdf-syntax-ns#" xmlns:dc="http://purl.org/dc/elements/1.1/" xmlns:bqbiol="http://biomodels.net/biology-qualifiers/" xmlns:bqmodel="http://biomodels.net/model-qualifiers/" xmlns:vCard="http://www.w3.org/2001/vcard-rdf/3.0#">
            <rdf:Description rdf:about="#C00170__91__c__93__">
              <bqbiol:is>
                <rdf:Bag>
                  <rdf:li rdf:resource="http://identifiers.org/seed.compound/cpd00147"/>
                  <rdf:li rdf:resource="http://identifiers.org/chebi/CHEBI:17509"/>
                  <rdf:li rdf:resource="http://identifiers.org/hmdb/HMDB01173"/>
                  <rdf:li rdf:resource="http://identifiers.org/kegg.compound/C00170"/>
                  <rdf:li rdf:resource="http://identifiers.org/metanetx.chemical/MNXM150"/>
                  <rdf:li rdf:resource="http://identifiers.org/pubchem.compound/3470"/>
                </rdf:Bag>
              </bqbiol:is>
            </rdf:Description>
          </rdf:RDF>
        </annotation>
      </species>
      <species metaid="C00173__91__c__93__" id="C00173__91__c__93__" name="Acyl-[acyl-carrier protein]" compartment="c" hasOnlySubstanceUnits="false" boundaryCondition="false" constant="false" fbc:charge="0" fbc:chemicalFormula="C3H4OSR2">
        <annotation xmlns:sbml="http://www.sbml.org/sbml/level3/version1/core">
          <rdf:RDF xmlns:dcterms="http://purl.org/dc/terms/" xmlns:rdf="http://www.w3.org/1999/02/22-rdf-syntax-ns#" xmlns:dc="http://purl.org/dc/elements/1.1/" xmlns:bqbiol="http://biomodels.net/biology-qualifiers/" xmlns:bqmodel="http://biomodels.net/model-qualifiers/" xmlns:vCard="http://www.w3.org/2001/vcard-rdf/3.0#">
            <rdf:Description rdf:about="#C00173__91__c__93__">
              <bqbiol:is>
                <rdf:Bag>
                  <rdf:li rdf:resource="http://identifiers.org/seed.compound/cpd00000"/>
                  <rdf:li rdf:resource="http://identifiers.org/chebi/CHEBI:16018"/>
                  <rdf:li rdf:resource="http://identifiers.org/kegg.compound/C00173"/>
                  <rdf:li rdf:resource="http://identifiers.org/metanetx.chemical/MNXM000"/>
                  <rdf:li rdf:resource="http://identifiers.org/pubchem.compound/3473"/>
                </rdf:Bag>
              </bqbiol:is>
            </rdf:Description>
          </rdf:RDF>
        </annotation>
      </species>
      <species metaid="C00175__91__c__93__" id="C00175__91__c__93__" name="Cobalt ion; Cobalt(2+); Co2+; Co(II)" compartment="c" hasOnlySubstanceUnits="false" boundaryCondition="false" constant="false" fbc:charge="2" fbc:chemicalFormula="Co">
        <annotation xmlns:sbml="http://www.sbml.org/sbml/level3/version1/core">
          <rdf:RDF xmlns:dcterms="http://purl.org/dc/terms/" xmlns:rdf="http://www.w3.org/1999/02/22-rdf-syntax-ns#" xmlns:dc="http://purl.org/dc/elements/1.1/" xmlns:bqbiol="http://biomodels.net/biology-qualifiers/" xmlns:bqmodel="http://biomodels.net/model-qualifiers/" xmlns:vCard="http://www.w3.org/2001/vcard-rdf/3.0#">
            <rdf:Description rdf:about="#C00175__91__c__93__">
              <bqbiol:is>
                <rdf:Bag>
                  <rdf:li rdf:resource="http://identifiers.org/seed.compound/cpd00149"/>
                  <rdf:li rdf:resource="http://identifiers.org/hmdb/HMDB00608"/>
                  <rdf:li rdf:resource="http://identifiers.org/inchi/InChI=1S/Co/q+2"/>
                  <rdf:li rdf:resource="http://identifiers.org/kegg.compound/C00175"/>
                  <rdf:li rdf:resource="http://identifiers.org/metanetx.chemical/MNXM90960"/>
                  <rdf:li rdf:resource="http://identifiers.org/pubchem.compound/3475"/>
                </rdf:Bag>
              </bqbiol:is>
            </rdf:Description>
          </rdf:RDF>
        </annotation>
      </species>
      <species metaid="C00177__91__c__93__" id="C00177__91__c__93__" name="Cyanide ion; Prussiate; CN-; Cyano; Cyanide" compartment="c" hasOnlySubstanceUnits="false" boundaryCondition="false" constant="false" fbc:charge="0" fbc:chemicalFormula="CN">
        <annotation xmlns:sbml="http://www.sbml.org/sbml/level3/version1/core">
          <rdf:RDF xmlns:dcterms="http://purl.org/dc/terms/" xmlns:rdf="http://www.w3.org/1999/02/22-rdf-syntax-ns#" xmlns:dc="http://purl.org/dc/elements/1.1/" xmlns:bqbiol="http://biomodels.net/biology-qualifiers/" xmlns:bqmodel="http://biomodels.net/model-qualifiers/" xmlns:vCard="http://www.w3.org/2001/vcard-rdf/3.0#">
            <rdf:Description rdf:about="#C00177__91__c__93__">
              <bqbiol:is>
                <rdf:Bag>
                  <rdf:li rdf:resource="http://identifiers.org/seed.compound/cpd00150"/>
                  <rdf:li rdf:resource="http://identifiers.org/chebi/CHEBI:17514"/>
                  <rdf:li rdf:resource="http://identifiers.org/hmdb/HMDB02084"/>
                  <rdf:li rdf:resource="http://identifiers.org/inchi/InChI=1S/CN/c1-2/q-1"/>
                  <rdf:li rdf:resource="http://identifiers.org/kegg.compound/C00177"/>
                  <rdf:li rdf:resource="http://identifiers.org/metanetx.chemical/MNXM254"/>
                  <rdf:li rdf:resource="http://identifiers.org/pubchem.compound/3477"/>
                </rdf:Bag>
              </bqbiol:is>
            </rdf:Description>
          </rdf:RDF>
        </annotation>
      </species>
      <species metaid="C00179__91__c__93__" id="C00179__91__c__93__" name="Agmatine; (4-Aminobutyl) guanidine" compartment="c" hasOnlySubstanceUnits="false" boundaryCondition="false" constant="false" fbc:charge="2" fbc:chemicalFormula="C5H16N4">
        <annotation xmlns:sbml="http://www.sbml.org/sbml/level3/version1/core">
          <rdf:RDF xmlns:dcterms="http://purl.org/dc/terms/" xmlns:rdf="http://www.w3.org/1999/02/22-rdf-syntax-ns#" xmlns:dc="http://purl.org/dc/elements/1.1/" xmlns:bqbiol="http://biomodels.net/biology-qualifiers/" xmlns:bqmodel="http://biomodels.net/model-qualifiers/" xmlns:vCard="http://www.w3.org/2001/vcard-rdf/3.0#">
            <rdf:Description rdf:about="#C00179__91__c__93__">
              <bqbiol:is>
                <rdf:Bag>
                  <rdf:li rdf:resource="http://identifiers.org/seed.compound/cpd00000"/>
                  <rdf:li rdf:resource="http://identifiers.org/chebi/CHEBI:17431"/>
                  <rdf:li rdf:resource="http://identifiers.org/hmdb/HMDB01432"/>
                  <rdf:li rdf:resource="http://identifiers.org/kegg.compound/C00179"/>
                  <rdf:li rdf:resource="http://identifiers.org/metanetx.chemical/MNXM000"/>
                  <rdf:li rdf:resource="http://identifiers.org/pubchem.compound/3479"/>
                </rdf:Bag>
              </bqbiol:is>
            </rdf:Description>
          </rdf:RDF>
        </annotation>
      </species>
      <species metaid="C00180__91__c__93__" id="C00180__91__c__93__" name="Benzoate; Benzoic acid; Benzenecarboxylic acid; Phenylformic acid; Dracylic acid" compartment="c" hasOnlySubstanceUnits="false" boundaryCondition="false" constant="false" fbc:charge="0" fbc:chemicalFormula="C7H6O2">
        <annotation xmlns:sbml="http://www.sbml.org/sbml/level3/version1/core">
          <rdf:RDF xmlns:dcterms="http://purl.org/dc/terms/" xmlns:rdf="http://www.w3.org/1999/02/22-rdf-syntax-ns#" xmlns:dc="http://purl.org/dc/elements/1.1/" xmlns:bqbiol="http://biomodels.net/biology-qualifiers/" xmlns:bqmodel="http://biomodels.net/model-qualifiers/" xmlns:vCard="http://www.w3.org/2001/vcard-rdf/3.0#">
            <rdf:Description rdf:about="#C00180__91__c__93__">
              <bqbiol:is>
                <rdf:Bag>
                  <rdf:li rdf:resource="http://identifiers.org/seed.compound/cpd00153"/>
                  <rdf:li rdf:resource="http://identifiers.org/chebi/CHEBI:30746"/>
                  <rdf:li rdf:resource="http://identifiers.org/hmdb/HMDB01870"/>
                  <rdf:li rdf:resource="http://identifiers.org/inchi/InChI=1S/C7H6O2/c8-7(9)6-4-2-1-3-5-6/h1-5H,(H,8,9)"/>
                  <rdf:li rdf:resource="http://identifiers.org/kegg.compound/C00180"/>
                  <rdf:li rdf:resource="http://identifiers.org/metanetx.chemical/MNXM217"/>
                  <rdf:li rdf:resource="http://identifiers.org/pubchem.compound/3480"/>
                </rdf:Bag>
              </bqbiol:is>
            </rdf:Description>
          </rdf:RDF>
        </annotation>
      </species>
      <species metaid="C00182__91__c__93__" id="C00182__91__c__93__" name="Glycogen" compartment="c" hasOnlySubstanceUnits="false" boundaryCondition="false" constant="false" fbc:charge="0" fbc:chemicalFormula="C6H10O5">
        <annotation xmlns:sbml="http://www.sbml.org/sbml/level3/version1/core">
          <rdf:RDF xmlns:dcterms="http://purl.org/dc/terms/" xmlns:rdf="http://www.w3.org/1999/02/22-rdf-syntax-ns#" xmlns:dc="http://purl.org/dc/elements/1.1/" xmlns:bqbiol="http://biomodels.net/biology-qualifiers/" xmlns:bqmodel="http://biomodels.net/model-qualifiers/" xmlns:vCard="http://www.w3.org/2001/vcard-rdf/3.0#">
            <rdf:Description rdf:about="#C00182__91__c__93__">
              <bqbiol:is>
                <rdf:Bag>
                  <rdf:li rdf:resource="http://identifiers.org/seed.compound/cpd00000"/>
                  <rdf:li rdf:resource="http://identifiers.org/chebi/CHEBI:28087"/>
                  <rdf:li rdf:resource="http://identifiers.org/kegg.compound/C00182"/>
                  <rdf:li rdf:resource="http://identifiers.org/metanetx.chemical/MNXM000"/>
                  <rdf:li rdf:resource="http://identifiers.org/pubchem.compound/3482"/>
                </rdf:Bag>
              </bqbiol:is>
            </rdf:Description>
          </rdf:RDF>
        </annotation>
      </species>
      <species metaid="C00183__91__c__93__" id="C00183__91__c__93__" name="L-Valine; 2-Amino-3-methylbutyric acid" compartment="c" hasOnlySubstanceUnits="false" boundaryCondition="false" constant="false" fbc:charge="0" fbc:chemicalFormula="C5H11NO2">
        <annotation xmlns:sbml="http://www.sbml.org/sbml/level3/version1/core">
          <rdf:RDF xmlns:dcterms="http://purl.org/dc/terms/" xmlns:rdf="http://www.w3.org/1999/02/22-rdf-syntax-ns#" xmlns:dc="http://purl.org/dc/elements/1.1/" xmlns:bqbiol="http://biomodels.net/biology-qualifiers/" xmlns:bqmodel="http://biomodels.net/model-qualifiers/" xmlns:vCard="http://www.w3.org/2001/vcard-rdf/3.0#">
            <rdf:Description rdf:about="#C00183__91__c__93__">
              <bqbiol:is>
                <rdf:Bag>
                  <rdf:li rdf:resource="http://identifiers.org/seed.compound/cpd00156"/>
                  <rdf:li rdf:resource="http://identifiers.org/chebi/CHEBI:16414"/>
                  <rdf:li rdf:resource="http://identifiers.org/hmdb/HMDB00883"/>
                  <rdf:li rdf:resource="http://identifiers.org/inchi/InChI=1S/C5H11NO2/c1-3(2)4(6)5(7)8/h3-4H,6H2,1-2H3,(H,7,8)/t4-/m0/s1"/>
                  <rdf:li rdf:resource="http://identifiers.org/kegg.compound/C00183"/>
                  <rdf:li rdf:resource="http://identifiers.org/metanetx.chemical/MNXM199"/>
                  <rdf:li rdf:resource="http://identifiers.org/pubchem.compound/3483"/>
                </rdf:Bag>
              </bqbiol:is>
            </rdf:Description>
          </rdf:RDF>
        </annotation>
      </species>
      <species metaid="C00183xt__91__e__93__" id="C00183xt__91__e__93__" name="external L-Valine; 2-Amino-3-methylbutyric acid" compartment="e" hasOnlySubstanceUnits="false" boundaryCondition="false" constant="false" fbc:charge="0" fbc:chemicalFormula="C5H11NO2">
        <annotation xmlns:sbml="http://www.sbml.org/sbml/level3/version1/core">
          <rdf:RDF xmlns:dcterms="http://purl.org/dc/terms/" xmlns:rdf="http://www.w3.org/1999/02/22-rdf-syntax-ns#" xmlns:dc="http://purl.org/dc/elements/1.1/" xmlns:bqbiol="http://biomodels.net/biology-qualifiers/" xmlns:bqmodel="http://biomodels.net/model-qualifiers/" xmlns:vCard="http://www.w3.org/2001/vcard-rdf/3.0#">
            <rdf:Description rdf:about="#C00183xt__91__e__93__">
              <bqbiol:is>
                <rdf:Bag>
                  <rdf:li rdf:resource="http://identifiers.org/seed.compound/cpd00156"/>
                  <rdf:li rdf:resource="http://identifiers.org/chebi/CHEBI:16414"/>
                  <rdf:li rdf:resource="http://identifiers.org/hmdb/HMDB00883"/>
                  <rdf:li rdf:resource="http://identifiers.org/inchi/InChI=1S/C5H11NO2/c1-3(2)4(6)5(7)8/h3-4H,6H2,1-2H3,(H,7,8)/t4-/m0/s1"/>
                  <rdf:li rdf:resource="http://identifiers.org/kegg.compound/C00183"/>
                  <rdf:li rdf:resource="http://identifiers.org/metanetx.chemical/MNXM199"/>
                  <rdf:li rdf:resource="http://identifiers.org/pubchem.compound/3483"/>
                </rdf:Bag>
              </bqbiol:is>
            </rdf:Description>
          </rdf:RDF>
        </annotation>
      </species>
      <species metaid="C00184__91__c__93__" id="C00184__91__c__93__" name="Glycerone; Dihydroxyacetone; 1,3-Dihydroxyacetone; 1,3-Dihydroxy-2-propanone; 1,3-Dihydroxypropan-2-one" compartment="c" hasOnlySubstanceUnits="false" boundaryCondition="false" constant="false" fbc:charge="0" fbc:chemicalFormula="C3H6O3">
        <annotation xmlns:sbml="http://www.sbml.org/sbml/level3/version1/core">
          <rdf:RDF xmlns:dcterms="http://purl.org/dc/terms/" xmlns:rdf="http://www.w3.org/1999/02/22-rdf-syntax-ns#" xmlns:dc="http://purl.org/dc/elements/1.1/" xmlns:bqbiol="http://biomodels.net/biology-qualifiers/" xmlns:bqmodel="http://biomodels.net/model-qualifiers/" xmlns:vCard="http://www.w3.org/2001/vcard-rdf/3.0#">
            <rdf:Description rdf:about="#C00184__91__c__93__">
              <bqbiol:is>
                <rdf:Bag>
                  <rdf:li rdf:resource="http://identifiers.org/seed.compound/cpd00157"/>
                  <rdf:li rdf:resource="http://identifiers.org/chebi/CHEBI:16016"/>
                  <rdf:li rdf:resource="http://identifiers.org/hmdb/HMDB01882"/>
                  <rdf:li rdf:resource="http://identifiers.org/inchi/InChI=1S/C3H6O3/c4-1-3(6)2-5/h4-5H,1-2H2"/>
                  <rdf:li rdf:resource="http://identifiers.org/kegg.compound/C00184"/>
                  <rdf:li rdf:resource="http://identifiers.org/metanetx.chemical/MNXM460"/>
                  <rdf:li rdf:resource="http://identifiers.org/pubchem.compound/3484"/>
                </rdf:Bag>
              </bqbiol:is>
            </rdf:Description>
          </rdf:RDF>
        </annotation>
      </species>
      <species metaid="C00184xt__91__e__93__" id="C00184xt__91__e__93__" name=" external Glycerone; external Dihydroxyacetone; 1,3-Dihydroxyacetone; 1,3-Dihydroxy-2-propanone; 1,3-Dihydroxypropan-2-one" compartment="e" hasOnlySubstanceUnits="false" boundaryCondition="false" constant="false" fbc:charge="0" fbc:chemicalFormula="C3H6O3">
        <annotation xmlns:sbml="http://www.sbml.org/sbml/level3/version1/core">
          <rdf:RDF xmlns:dcterms="http://purl.org/dc/terms/" xmlns:rdf="http://www.w3.org/1999/02/22-rdf-syntax-ns#" xmlns:dc="http://purl.org/dc/elements/1.1/" xmlns:bqbiol="http://biomodels.net/biology-qualifiers/" xmlns:bqmodel="http://biomodels.net/model-qualifiers/" xmlns:vCard="http://www.w3.org/2001/vcard-rdf/3.0#">
            <rdf:Description rdf:about="#C00184xt__91__e__93__">
              <bqbiol:is>
                <rdf:Bag>
                  <rdf:li rdf:resource="http://identifiers.org/seed.compound/cpd00157"/>
                  <rdf:li rdf:resource="http://identifiers.org/chebi/CHEBI:16016"/>
                  <rdf:li rdf:resource="http://identifiers.org/hmdb/HMDB01882"/>
                  <rdf:li rdf:resource="http://identifiers.org/inchi/InChI=1S/C3H6O3/c4-1-3(6)2-5/h4-5H,1-2H2"/>
                  <rdf:li rdf:resource="http://identifiers.org/kegg.compound/C00184"/>
                  <rdf:li rdf:resource="http://identifiers.org/metanetx.chemical/MNXM460"/>
                  <rdf:li rdf:resource="http://identifiers.org/pubchem.compound/3484"/>
                </rdf:Bag>
              </bqbiol:is>
            </rdf:Description>
          </rdf:RDF>
        </annotation>
      </species>
      <species metaid="C00188__91__c__93__" id="C00188__91__c__93__" name="L-Threonine; 2-Amino-3-hydroxybutyric acid" compartment="c" hasOnlySubstanceUnits="false" boundaryCondition="false" constant="false" fbc:charge="0" fbc:chemicalFormula="C4H9NO3">
        <annotation xmlns:sbml="http://www.sbml.org/sbml/level3/version1/core">
          <rdf:RDF xmlns:dcterms="http://purl.org/dc/terms/" xmlns:rdf="http://www.w3.org/1999/02/22-rdf-syntax-ns#" xmlns:dc="http://purl.org/dc/elements/1.1/" xmlns:bqbiol="http://biomodels.net/biology-qualifiers/" xmlns:bqmodel="http://biomodels.net/model-qualifiers/" xmlns:vCard="http://www.w3.org/2001/vcard-rdf/3.0#">
            <rdf:Description rdf:about="#C00188__91__c__93__">
              <bqbiol:is>
                <rdf:Bag>
                  <rdf:li rdf:resource="http://identifiers.org/seed.compound/cpd00161"/>
                  <rdf:li rdf:resource="http://identifiers.org/chebi/CHEBI:16857"/>
                  <rdf:li rdf:resource="http://identifiers.org/hmdb/HMDB00167"/>
                  <rdf:li rdf:resource="http://identifiers.org/inchi/InChI=1S/C4H9NO3/c1-2(6)3(5)4(7)8/h2-3,6H,5H2,1H3,(H,7,8)/t2-,3+/m1/s1"/>
                  <rdf:li rdf:resource="http://identifiers.org/kegg.compound/C00188"/>
                  <rdf:li rdf:resource="http://identifiers.org/metanetx.chemical/MNXM142"/>
                  <rdf:li rdf:resource="http://identifiers.org/pubchem.compound/3488"/>
                </rdf:Bag>
              </bqbiol:is>
            </rdf:Description>
          </rdf:RDF>
        </annotation>
      </species>
      <species metaid="C00188xt__91__e__93__" id="C00188xt__91__e__93__" name="external L-Threonine; 2-Amino-3-hydroxybutyric acid" compartment="e" hasOnlySubstanceUnits="false" boundaryCondition="false" constant="false" fbc:charge="0" fbc:chemicalFormula="C4H9NO3">
        <annotation xmlns:sbml="http://www.sbml.org/sbml/level3/version1/core">
          <rdf:RDF xmlns:dcterms="http://purl.org/dc/terms/" xmlns:rdf="http://www.w3.org/1999/02/22-rdf-syntax-ns#" xmlns:dc="http://purl.org/dc/elements/1.1/" xmlns:bqbiol="http://biomodels.net/biology-qualifiers/" xmlns:bqmodel="http://biomodels.net/model-qualifiers/" xmlns:vCard="http://www.w3.org/2001/vcard-rdf/3.0#">
            <rdf:Description rdf:about="#C00188xt__91__e__93__">
              <bqbiol:is>
                <rdf:Bag>
                  <rdf:li rdf:resource="http://identifiers.org/seed.compound/cpd00161"/>
                  <rdf:li rdf:resource="http://identifiers.org/chebi/CHEBI:9533"/>
                  <rdf:li rdf:resource="http://identifiers.org/hmdb/HMDB00167"/>
                  <rdf:li rdf:resource="http://identifiers.org/inchi/InChI=1S/C4H9NO3/c1-2(6)3(5)4(7)8/h2-3,6H,5H2,1H3,(H,7,8)/t2-,3+/m1/s1"/>
                  <rdf:li rdf:resource="http://identifiers.org/kegg.compound/C00188"/>
                  <rdf:li rdf:resource="http://identifiers.org/metanetx.chemical/MNXM142"/>
                  <rdf:li rdf:resource="http://identifiers.org/pubchem.compound/4319"/>
                </rdf:Bag>
              </bqbiol:is>
            </rdf:Description>
          </rdf:RDF>
        </annotation>
      </species>
      <species metaid="C00189__91__c__93__" id="C00189__91__c__93__" name="Ethanolamine; Aminoethanol; 2-Hydroxyethylamine" compartment="c" hasOnlySubstanceUnits="false" boundaryCondition="false" constant="false" fbc:charge="1" fbc:chemicalFormula="C2H8NO">
        <annotation xmlns:sbml="http://www.sbml.org/sbml/level3/version1/core">
          <rdf:RDF xmlns:dcterms="http://purl.org/dc/terms/" xmlns:rdf="http://www.w3.org/1999/02/22-rdf-syntax-ns#" xmlns:dc="http://purl.org/dc/elements/1.1/" xmlns:bqbiol="http://biomodels.net/biology-qualifiers/" xmlns:bqmodel="http://biomodels.net/model-qualifiers/" xmlns:vCard="http://www.w3.org/2001/vcard-rdf/3.0#">
            <rdf:Description rdf:about="#C00189__91__c__93__">
              <bqbiol:is>
                <rdf:Bag>
                  <rdf:li rdf:resource="http://identifiers.org/seed.compound/cpd00162"/>
                  <rdf:li rdf:resource="http://identifiers.org/chebi/CHEBI:16000"/>
                  <rdf:li rdf:resource="http://identifiers.org/hmdb/HMDB00149"/>
                  <rdf:li rdf:resource="http://identifiers.org/inchi/InChI=1S/C2H7NO/c3-1-2-4/h4H,1-3H2"/>
                  <rdf:li rdf:resource="http://identifiers.org/kegg.compound/C00189"/>
                  <rdf:li rdf:resource="http://identifiers.org/metanetx.chemical/MNXM218"/>
                  <rdf:li rdf:resource="http://identifiers.org/pubchem.compound/3489"/>
                </rdf:Bag>
              </bqbiol:is>
            </rdf:Description>
          </rdf:RDF>
        </annotation>
      </species>
      <species metaid="C00192__91__c__93__" id="C00192__91__c__93__" name="Hydroxylamine;NH2OH" compartment="c" hasOnlySubstanceUnits="false" boundaryCondition="false" constant="false" fbc:charge="0" fbc:chemicalFormula="NH3O">
        <annotation xmlns:sbml="http://www.sbml.org/sbml/level3/version1/core">
          <rdf:RDF xmlns:dcterms="http://purl.org/dc/terms/" xmlns:rdf="http://www.w3.org/1999/02/22-rdf-syntax-ns#" xmlns:dc="http://purl.org/dc/elements/1.1/" xmlns:bqbiol="http://biomodels.net/biology-qualifiers/" xmlns:bqmodel="http://biomodels.net/model-qualifiers/" xmlns:vCard="http://www.w3.org/2001/vcard-rdf/3.0#">
            <rdf:Description rdf:about="#C00192__91__c__93__">
              <bqbiol:is>
                <rdf:Bag>
                  <rdf:li rdf:resource="http://identifiers.org/seed.compound/cpd00000"/>
                  <rdf:li rdf:resource="http://identifiers.org/chebi/CHEBI:15429"/>
                  <rdf:li rdf:resource="http://identifiers.org/hmdb/HMDB03338"/>
                  <rdf:li rdf:resource="http://identifiers.org/kegg.compound/C00192"/>
                  <rdf:li rdf:resource="http://identifiers.org/metanetx.chemical/MNXM000"/>
                  <rdf:li rdf:resource="http://identifiers.org/pubchem.compound/3492"/>
                </rdf:Bag>
              </bqbiol:is>
            </rdf:Description>
          </rdf:RDF>
        </annotation>
      </species>
      <species metaid="C00194__91__c__93__" id="C00194__91__c__93__" name="Cobamide coenzyme; Adenosylcobalamin; Adenosylcob(III)alamin; Deoxyadenosylcobalamin;Cobamamide; Vitamin B12 coenzyme; 5,6-Dimethylbenzimidazolyl-5-deoxyadenosyl-cobamide; (5&apos;-Deoxy-5&apos;-adenosyl)cobamide coenzyme; (5,6-Dimethylbenzimidazolyl)cobamide coenzyme; alpha-(5,6-Dimethylbenzimidazolyl)cobamide coenzyme; 5&apos;-Deoxy-5&apos;-adenosylcobalamin; 5&apos;-Deoxy-5&apos;-adenosyl vitamin B12; 5&apos;-Deoxy-5&apos;-adenosyl-5,6-dimethylbenzimidazolylcobamide; 5,6-Dimethylbenzimidazolyl-Co-5&apos;-deoxy-5&apos;-adenosylcobamide; Calomide; Cobalamin coenzyme; Coenzyme B12; DMBC coenzyme; Dibencozide; Funacomide" compartment="c" hasOnlySubstanceUnits="false" boundaryCondition="false" constant="false" fbc:charge="0" fbc:chemicalFormula="C72H100CoN18O17P">
        <annotation xmlns:sbml="http://www.sbml.org/sbml/level3/version1/core">
          <rdf:RDF xmlns:dcterms="http://purl.org/dc/terms/" xmlns:rdf="http://www.w3.org/1999/02/22-rdf-syntax-ns#" xmlns:dc="http://purl.org/dc/elements/1.1/" xmlns:bqbiol="http://biomodels.net/biology-qualifiers/" xmlns:bqmodel="http://biomodels.net/model-qualifiers/" xmlns:vCard="http://www.w3.org/2001/vcard-rdf/3.0#">
            <rdf:Description rdf:about="#C00194__91__c__93__">
              <bqbiol:is>
                <rdf:Bag>
                  <rdf:li rdf:resource="http://identifiers.org/seed.compound/cpd00000"/>
                  <rdf:li rdf:resource="http://identifiers.org/chebi/CHEBI:18408"/>
                  <rdf:li rdf:resource="http://identifiers.org/hmdb/HMDB02086"/>
                  <rdf:li rdf:resource="http://identifiers.org/kegg.compound/C00194"/>
                  <rdf:li rdf:resource="http://identifiers.org/metanetx.chemical/MNXM000"/>
                  <rdf:li rdf:resource="http://identifiers.org/pubchem.compound/3494"/>
                </rdf:Bag>
              </bqbiol:is>
            </rdf:Description>
          </rdf:RDF>
        </annotation>
      </species>
      <species metaid="C00195__91__c__93__" id="C00195__91__c__93__" name="N-Acylsphingosine; Ceramide" compartment="c" hasOnlySubstanceUnits="false" boundaryCondition="false" constant="false" fbc:charge="0" fbc:chemicalFormula="C19H36NO3R">
        <notes>
          <body xmlns="http://www.w3.org/1999/xhtml">
            <p>ChEBIID:CHEBI:17761 52639</p>
          </body>
        </notes>
        <annotation xmlns:sbml="http://www.sbml.org/sbml/level3/version1/core">
          <rdf:RDF xmlns:dcterms="http://purl.org/dc/terms/" xmlns:rdf="http://www.w3.org/1999/02/22-rdf-syntax-ns#" xmlns:dc="http://purl.org/dc/elements/1.1/" xmlns:bqbiol="http://biomodels.net/biology-qualifiers/" xmlns:bqmodel="http://biomodels.net/model-qualifiers/" xmlns:vCard="http://www.w3.org/2001/vcard-rdf/3.0#">
            <rdf:Description rdf:about="#C00195__91__c__93__">
              <bqbiol:is>
                <rdf:Bag>
                  <rdf:li rdf:resource="http://identifiers.org/seed.compound/cpd00000"/>
                  <rdf:li rdf:resource="http://identifiers.org/hmdb/HMDB04947"/>
                  <rdf:li rdf:resource="http://identifiers.org/kegg.compound/C00195"/>
                  <rdf:li rdf:resource="http://identifiers.org/metanetx.chemical/MNXM000"/>
                  <rdf:li rdf:resource="http://identifiers.org/pubchem.compound/3495"/>
                </rdf:Bag>
              </bqbiol:is>
            </rdf:Description>
          </rdf:RDF>
        </annotation>
      </species>
      <species metaid="C00197__91__c__93__" id="C00197__91__c__93__" name="3-Phospho-D-glycerate; D-Glycerate 3-phosphate; 3-Phospho-(R)-glycerate; 3-Phosphoglycerate" compartment="c" hasOnlySubstanceUnits="false" boundaryCondition="false" constant="false" fbc:charge="-3" fbc:chemicalFormula="C3H4O7P">
        <annotation xmlns:sbml="http://www.sbml.org/sbml/level3/version1/core">
          <rdf:RDF xmlns:dcterms="http://purl.org/dc/terms/" xmlns:rdf="http://www.w3.org/1999/02/22-rdf-syntax-ns#" xmlns:dc="http://purl.org/dc/elements/1.1/" xmlns:bqbiol="http://biomodels.net/biology-qualifiers/" xmlns:bqmodel="http://biomodels.net/model-qualifiers/" xmlns:vCard="http://www.w3.org/2001/vcard-rdf/3.0#">
            <rdf:Description rdf:about="#C00197__91__c__93__">
              <bqbiol:is>
                <rdf:Bag>
                  <rdf:li rdf:resource="http://identifiers.org/seed.compound/cpd00169"/>
                  <rdf:li rdf:resource="http://identifiers.org/chebi/CHEBI:17794"/>
                  <rdf:li rdf:resource="http://identifiers.org/hmdb/HMDB60180"/>
                  <rdf:li rdf:resource="http://identifiers.org/inchi/InChI=1S/C3H7O7P/c4-2(3(5)6)1-10-11(7,8)9/h2,4H,1H2,(H,5,6)(H2,7,8,9)/t2-/m1/s1"/>
                  <rdf:li rdf:resource="http://identifiers.org/kegg.compound/C00197"/>
                  <rdf:li rdf:resource="http://identifiers.org/metanetx.chemical/MNXM162261"/>
                  <rdf:li rdf:resource="http://identifiers.org/pubchem.compound/3497"/>
                </rdf:Bag>
              </bqbiol:is>
            </rdf:Description>
          </rdf:RDF>
        </annotation>
      </species>
      <species metaid="C00198xt__91__e__93__" id="C00198xt__91__e__93__" name="external D-Glucono-1,5-lactone; Gluconic lactone; Gluconic acid lactone; 1,5-Gluconolactone; delta-Gluconolactone; D-Gluconolactone; Gluconolactone" compartment="e" hasOnlySubstanceUnits="false" boundaryCondition="false" constant="false" fbc:charge="0" fbc:chemicalFormula="C6H10O6">
        <annotation xmlns:sbml="http://www.sbml.org/sbml/level3/version1/core">
          <rdf:RDF xmlns:dcterms="http://purl.org/dc/terms/" xmlns:rdf="http://www.w3.org/1999/02/22-rdf-syntax-ns#" xmlns:dc="http://purl.org/dc/elements/1.1/" xmlns:bqbiol="http://biomodels.net/biology-qualifiers/" xmlns:bqmodel="http://biomodels.net/model-qualifiers/" xmlns:vCard="http://www.w3.org/2001/vcard-rdf/3.0#">
            <rdf:Description rdf:about="#C00198xt__91__e__93__">
              <bqbiol:is>
                <rdf:Bag>
                  <rdf:li rdf:resource="http://identifiers.org/seed.compound/cpd00170"/>
                  <rdf:li rdf:resource="http://identifiers.org/chebi/CHEBI:16217"/>
                  <rdf:li rdf:resource="http://identifiers.org/hmdb/HMDB00150"/>
                  <rdf:li rdf:resource="http://identifiers.org/inchi/InChI=1S/C6H10O6/c7-1-2-3(8)4(9)5(10)6(11)12-2/h2-5,7-10H,1H2/t2-,3-,4+,5-/m1/s1"/>
                  <rdf:li rdf:resource="http://identifiers.org/kegg.compound/C00198"/>
                  <rdf:li rdf:resource="http://identifiers.org/metanetx.chemical/MNXM339"/>
                  <rdf:li rdf:resource="http://identifiers.org/pubchem.compound/3498"/>
                </rdf:Bag>
              </bqbiol:is>
            </rdf:Description>
          </rdf:RDF>
        </annotation>
      </species>
      <species metaid="C00199__91__c__93__" id="C00199__91__c__93__" name="D-Ribulose 5-phosphate" compartment="c" hasOnlySubstanceUnits="false" boundaryCondition="false" constant="false" fbc:charge="-2" fbc:chemicalFormula="C5H9O8P">
        <annotation xmlns:sbml="http://www.sbml.org/sbml/level3/version1/core">
          <rdf:RDF xmlns:dcterms="http://purl.org/dc/terms/" xmlns:rdf="http://www.w3.org/1999/02/22-rdf-syntax-ns#" xmlns:dc="http://purl.org/dc/elements/1.1/" xmlns:bqbiol="http://biomodels.net/biology-qualifiers/" xmlns:bqmodel="http://biomodels.net/model-qualifiers/" xmlns:vCard="http://www.w3.org/2001/vcard-rdf/3.0#">
            <rdf:Description rdf:about="#C00199__91__c__93__">
              <bqbiol:is>
                <rdf:Bag>
                  <rdf:li rdf:resource="http://identifiers.org/seed.compound/cpd00171"/>
                  <rdf:li rdf:resource="http://identifiers.org/chebi/CHEBI:17363"/>
                  <rdf:li rdf:resource="http://identifiers.org/inchi/InChI=1S/C5H11O8P/c6-1-3(7)5(9)4(8)2-13-14(10,11)12/h4-6,8-9H,1-2H2,(H2,10,11,12)/t4-,5+/m1/s1"/>
                  <rdf:li rdf:resource="http://identifiers.org/kegg.compound/C00199"/>
                  <rdf:li rdf:resource="http://identifiers.org/metanetx.chemical/MNXM145"/>
                  <rdf:li rdf:resource="http://identifiers.org/pubchem.compound/3499"/>
                </rdf:Bag>
              </bqbiol:is>
            </rdf:Description>
          </rdf:RDF>
        </annotation>
      </species>
      <species metaid="C00206__91__c__93__" id="C00206__91__c__93__" name="dADP; 2&apos;-Deoxyadenosine 5&apos;-diphosphate" compartment="c" hasOnlySubstanceUnits="false" boundaryCondition="false" constant="false" fbc:charge="-3" fbc:chemicalFormula="C10H12N5O9P2">
        <annotation xmlns:sbml="http://www.sbml.org/sbml/level3/version1/core">
          <rdf:RDF xmlns:dcterms="http://purl.org/dc/terms/" xmlns:rdf="http://www.w3.org/1999/02/22-rdf-syntax-ns#" xmlns:dc="http://purl.org/dc/elements/1.1/" xmlns:bqbiol="http://biomodels.net/biology-qualifiers/" xmlns:bqmodel="http://biomodels.net/model-qualifiers/" xmlns:vCard="http://www.w3.org/2001/vcard-rdf/3.0#">
            <rdf:Description rdf:about="#C00206__91__c__93__">
              <bqbiol:is>
                <rdf:Bag>
                  <rdf:li rdf:resource="http://identifiers.org/seed.compound/cpd00177"/>
                  <rdf:li rdf:resource="http://identifiers.org/chebi/CHEBI:16174"/>
                  <rdf:li rdf:resource="http://identifiers.org/hmdb/HMDB01508"/>
                  <rdf:li rdf:resource="http://identifiers.org/kegg.compound/C00206"/>
                  <rdf:li rdf:resource="http://identifiers.org/metanetx.chemical/MNXM374"/>
                  <rdf:li rdf:resource="http://identifiers.org/pubchem.compound/3506"/>
                </rdf:Bag>
              </bqbiol:is>
            </rdf:Description>
          </rdf:RDF>
        </annotation>
      </species>
      <species metaid="C00208__91__c__93__" id="C00208__91__c__93__" name="Maltose; Malt sugar; alpha-D-Glucopyranosyl-(1-&gt;4)-D-glucopyranose" compartment="c" hasOnlySubstanceUnits="false" boundaryCondition="false" constant="false" fbc:charge="0" fbc:chemicalFormula="C12H22O11">
        <annotation xmlns:sbml="http://www.sbml.org/sbml/level3/version1/core">
          <rdf:RDF xmlns:dcterms="http://purl.org/dc/terms/" xmlns:rdf="http://www.w3.org/1999/02/22-rdf-syntax-ns#" xmlns:dc="http://purl.org/dc/elements/1.1/" xmlns:bqbiol="http://biomodels.net/biology-qualifiers/" xmlns:bqmodel="http://biomodels.net/model-qualifiers/" xmlns:vCard="http://www.w3.org/2001/vcard-rdf/3.0#">
            <rdf:Description rdf:about="#C00208__91__c__93__">
              <bqbiol:is>
                <rdf:Bag>
                  <rdf:li rdf:resource="http://identifiers.org/seed.compound/cpd00179"/>
                  <rdf:li rdf:resource="http://identifiers.org/chebi/CHEBI:17306"/>
                  <rdf:li rdf:resource="http://identifiers.org/kegg.compound/C00208"/>
                  <rdf:li rdf:resource="http://identifiers.org/metanetx.chemical/MNXM165"/>
                  <rdf:li rdf:resource="http://identifiers.org/pubchem.compound/3508"/>
                </rdf:Bag>
              </bqbiol:is>
            </rdf:Description>
          </rdf:RDF>
        </annotation>
      </species>
      <species metaid="C00212__91__c__93__" id="C00212__91__c__93__" name="Adenosine" compartment="c" hasOnlySubstanceUnits="false" boundaryCondition="false" constant="false" fbc:charge="0" fbc:chemicalFormula="C10H13N5O4">
        <annotation xmlns:sbml="http://www.sbml.org/sbml/level3/version1/core">
          <rdf:RDF xmlns:dcterms="http://purl.org/dc/terms/" xmlns:rdf="http://www.w3.org/1999/02/22-rdf-syntax-ns#" xmlns:dc="http://purl.org/dc/elements/1.1/" xmlns:bqbiol="http://biomodels.net/biology-qualifiers/" xmlns:bqmodel="http://biomodels.net/model-qualifiers/" xmlns:vCard="http://www.w3.org/2001/vcard-rdf/3.0#">
            <rdf:Description rdf:about="#C00212__91__c__93__">
              <bqbiol:is>
                <rdf:Bag>
                  <rdf:li rdf:resource="http://identifiers.org/seed.compound/cpd00182"/>
                  <rdf:li rdf:resource="http://identifiers.org/chebi/CHEBI:16335"/>
                  <rdf:li rdf:resource="http://identifiers.org/hmdb/HMDB00050"/>
                  <rdf:li rdf:resource="http://identifiers.org/kegg.compound/C00212"/>
                  <rdf:li rdf:resource="http://identifiers.org/metanetx.chemical/MNXM212"/>
                  <rdf:li rdf:resource="http://identifiers.org/pubchem.compound/3512"/>
                </rdf:Bag>
              </bqbiol:is>
            </rdf:Description>
          </rdf:RDF>
        </annotation>
      </species>
      <species metaid="C00212xt__91__e__93__" id="C00212xt__91__e__93__" name="external Adenosine" compartment="e" hasOnlySubstanceUnits="false" boundaryCondition="false" constant="false" fbc:charge="0" fbc:chemicalFormula="C10H13N5O4">
        <annotation xmlns:sbml="http://www.sbml.org/sbml/level3/version1/core">
          <rdf:RDF xmlns:dcterms="http://purl.org/dc/terms/" xmlns:rdf="http://www.w3.org/1999/02/22-rdf-syntax-ns#" xmlns:dc="http://purl.org/dc/elements/1.1/" xmlns:bqbiol="http://biomodels.net/biology-qualifiers/" xmlns:bqmodel="http://biomodels.net/model-qualifiers/" xmlns:vCard="http://www.w3.org/2001/vcard-rdf/3.0#">
            <rdf:Description rdf:about="#C00212xt__91__e__93__">
              <bqbiol:is>
                <rdf:Bag>
                  <rdf:li rdf:resource="http://identifiers.org/seed.compound/cpd00182"/>
                  <rdf:li rdf:resource="http://identifiers.org/chebi/CHEBI:16335"/>
                  <rdf:li rdf:resource="http://identifiers.org/hmdb/HMDB00050"/>
                  <rdf:li rdf:resource="http://identifiers.org/kegg.compound/C00212"/>
                  <rdf:li rdf:resource="http://identifiers.org/metanetx.chemical/MNXM212"/>
                  <rdf:li rdf:resource="http://identifiers.org/pubchem.compound/3512"/>
                </rdf:Bag>
              </bqbiol:is>
            </rdf:Description>
          </rdf:RDF>
        </annotation>
      </species>
      <species metaid="C00214__91__c__93__" id="C00214__91__c__93__" name="Thymidine; Deoxythymidine" compartment="c" hasOnlySubstanceUnits="false" boundaryCondition="false" constant="false" fbc:charge="0" fbc:chemicalFormula="C10H14N2O5">
        <annotation xmlns:sbml="http://www.sbml.org/sbml/level3/version1/core">
          <rdf:RDF xmlns:dcterms="http://purl.org/dc/terms/" xmlns:rdf="http://www.w3.org/1999/02/22-rdf-syntax-ns#" xmlns:dc="http://purl.org/dc/elements/1.1/" xmlns:bqbiol="http://biomodels.net/biology-qualifiers/" xmlns:bqmodel="http://biomodels.net/model-qualifiers/" xmlns:vCard="http://www.w3.org/2001/vcard-rdf/3.0#">
            <rdf:Description rdf:about="#C00214__91__c__93__">
              <bqbiol:is>
                <rdf:Bag>
                  <rdf:li rdf:resource="http://identifiers.org/seed.compound/cpd00184"/>
                  <rdf:li rdf:resource="http://identifiers.org/chebi/CHEBI:17748"/>
                  <rdf:li rdf:resource="http://identifiers.org/hmdb/HMDB00273"/>
                  <rdf:li rdf:resource="http://identifiers.org/inchi/InChI=1S/C10H14N2O5/c1-5-3-12(10(16)11-9(5)15)8-2-6(14)7(4-13)17-8/h3,6-8,13-14H,2,4H2,1H3,(H,11,15,16)/t6-,7+,8+/m0/s1"/>
                  <rdf:li rdf:resource="http://identifiers.org/kegg.compound/C00214"/>
                  <rdf:li rdf:resource="http://identifiers.org/metanetx.chemical/MNXM420"/>
                  <rdf:li rdf:resource="http://identifiers.org/pubchem.compound/3514"/>
                </rdf:Bag>
              </bqbiol:is>
            </rdf:Description>
          </rdf:RDF>
        </annotation>
      </species>
      <species metaid="C00214xt__91__e__93__" id="C00214xt__91__e__93__" name="external Thymidine; Deoxythymidine" compartment="e" hasOnlySubstanceUnits="false" boundaryCondition="false" constant="false" fbc:charge="0" fbc:chemicalFormula="C10H14N2O5">
        <annotation xmlns:sbml="http://www.sbml.org/sbml/level3/version1/core">
          <rdf:RDF xmlns:dcterms="http://purl.org/dc/terms/" xmlns:rdf="http://www.w3.org/1999/02/22-rdf-syntax-ns#" xmlns:dc="http://purl.org/dc/elements/1.1/" xmlns:bqbiol="http://biomodels.net/biology-qualifiers/" xmlns:bqmodel="http://biomodels.net/model-qualifiers/" xmlns:vCard="http://www.w3.org/2001/vcard-rdf/3.0#">
            <rdf:Description rdf:about="#C00214xt__91__e__93__">
              <bqbiol:is>
                <rdf:Bag>
                  <rdf:li rdf:resource="http://identifiers.org/seed.compound/cpd00184"/>
                  <rdf:li rdf:resource="http://identifiers.org/chebi/CHEBI:17748"/>
                  <rdf:li rdf:resource="http://identifiers.org/hmdb/HMDB00273"/>
                  <rdf:li rdf:resource="http://identifiers.org/inchi/InChI=1S/C10H14N2O5/c1-5-3-12(10(16)11-9(5)15)8-2-6(14)7(4-13)17-8/h3,6-8,13-14H,2,4H2,1H3,(H,11,15,16)/t6-,7+,8+/m0/s1"/>
                  <rdf:li rdf:resource="http://identifiers.org/kegg.compound/C00214"/>
                  <rdf:li rdf:resource="http://identifiers.org/metanetx.chemical/MNXM420"/>
                  <rdf:li rdf:resource="http://identifiers.org/pubchem.compound/3514"/>
                </rdf:Bag>
              </bqbiol:is>
            </rdf:Description>
          </rdf:RDF>
        </annotation>
      </species>
      <species metaid="C00217__91__c__93__" id="C00217__91__c__93__" name="D-Glutamate; D-Glutamic acid; D-Glutaminic acid; D-2-Aminoglutaric acid" compartment="c" hasOnlySubstanceUnits="false" boundaryCondition="false" constant="false" fbc:charge="-1" fbc:chemicalFormula="C5H8NO4">
        <annotation xmlns:sbml="http://www.sbml.org/sbml/level3/version1/core">
          <rdf:RDF xmlns:dcterms="http://purl.org/dc/terms/" xmlns:rdf="http://www.w3.org/1999/02/22-rdf-syntax-ns#" xmlns:dc="http://purl.org/dc/elements/1.1/" xmlns:bqbiol="http://biomodels.net/biology-qualifiers/" xmlns:bqmodel="http://biomodels.net/model-qualifiers/" xmlns:vCard="http://www.w3.org/2001/vcard-rdf/3.0#">
            <rdf:Description rdf:about="#C00217__91__c__93__">
              <bqbiol:is>
                <rdf:Bag>
                  <rdf:li rdf:resource="http://identifiers.org/seed.compound/cpd00186"/>
                  <rdf:li rdf:resource="http://identifiers.org/chebi/CHEBI:15966"/>
                  <rdf:li rdf:resource="http://identifiers.org/hmdb/HMDB03339"/>
                  <rdf:li rdf:resource="http://identifiers.org/inchi/InChI=1S/C5H9NO4/c6-3(5(9)10)1-2-4(7)8/h3H,1-2,6H2,(H,7,8)(H,9,10)/t3-/m1/s1"/>
                  <rdf:li rdf:resource="http://identifiers.org/kegg.compound/C00217"/>
                  <rdf:li rdf:resource="http://identifiers.org/metanetx.chemical/MNXM331"/>
                  <rdf:li rdf:resource="http://identifiers.org/pubchem.compound/3517"/>
                </rdf:Bag>
              </bqbiol:is>
            </rdf:Description>
          </rdf:RDF>
        </annotation>
      </species>
      <species metaid="C00221__91__c__93__" id="C00221__91__c__93__" name="beta-D-Glucose" compartment="c" hasOnlySubstanceUnits="false" boundaryCondition="false" constant="false" fbc:charge="0" fbc:chemicalFormula="C6H12O6">
        <annotation xmlns:sbml="http://www.sbml.org/sbml/level3/version1/core">
          <rdf:RDF xmlns:dcterms="http://purl.org/dc/terms/" xmlns:rdf="http://www.w3.org/1999/02/22-rdf-syntax-ns#" xmlns:dc="http://purl.org/dc/elements/1.1/" xmlns:bqbiol="http://biomodels.net/biology-qualifiers/" xmlns:bqmodel="http://biomodels.net/model-qualifiers/" xmlns:vCard="http://www.w3.org/2001/vcard-rdf/3.0#">
            <rdf:Description rdf:about="#C00221__91__c__93__">
              <bqbiol:is>
                <rdf:Bag>
                  <rdf:li rdf:resource="http://identifiers.org/seed.compound/cpd00000"/>
                  <rdf:li rdf:resource="http://identifiers.org/chebi/CHEBI:15903"/>
                  <rdf:li rdf:resource="http://identifiers.org/hmdb/HMDB00516"/>
                  <rdf:li rdf:resource="http://identifiers.org/kegg.compound/C00221"/>
                  <rdf:li rdf:resource="http://identifiers.org/metanetx.chemical/MNXM000"/>
                  <rdf:li rdf:resource="http://identifiers.org/pubchem.compound/3521"/>
                </rdf:Bag>
              </bqbiol:is>
            </rdf:Description>
          </rdf:RDF>
        </annotation>
      </species>
      <species metaid="C00224__91__c__93__" id="C00224__91__c__93__" name="Adenylyl sulfate; Adenosine 5&apos;-phosphosulfate; APS; 5&apos;-Adenylyl sulfate" compartment="c" hasOnlySubstanceUnits="false" boundaryCondition="false" constant="false" fbc:charge="-2" fbc:chemicalFormula="C10H12N5O10PS">
        <annotation xmlns:sbml="http://www.sbml.org/sbml/level3/version1/core">
          <rdf:RDF xmlns:dcterms="http://purl.org/dc/terms/" xmlns:rdf="http://www.w3.org/1999/02/22-rdf-syntax-ns#" xmlns:dc="http://purl.org/dc/elements/1.1/" xmlns:bqbiol="http://biomodels.net/biology-qualifiers/" xmlns:bqmodel="http://biomodels.net/model-qualifiers/" xmlns:vCard="http://www.w3.org/2001/vcard-rdf/3.0#">
            <rdf:Description rdf:about="#C00224__91__c__93__">
              <bqbiol:is>
                <rdf:Bag>
                  <rdf:li rdf:resource="http://identifiers.org/seed.compound/cpd00193"/>
                  <rdf:li rdf:resource="http://identifiers.org/chebi/CHEBI:17709"/>
                  <rdf:li rdf:resource="http://identifiers.org/hmdb/HMDB01003"/>
                  <rdf:li rdf:resource="http://identifiers.org/kegg.compound/C00224"/>
                  <rdf:li rdf:resource="http://identifiers.org/metanetx.chemical/MNXM287"/>
                  <rdf:li rdf:resource="http://identifiers.org/pubchem.compound/3524"/>
                </rdf:Bag>
              </bqbiol:is>
            </rdf:Description>
          </rdf:RDF>
        </annotation>
      </species>
      <species metaid="C00229__91__c__93__" id="C00229__91__c__93__" name="Acyl-carrier protein; ACP; [Acyl-carrier protein]; Holo-[acyl-carrier protein]" compartment="c" hasOnlySubstanceUnits="false" boundaryCondition="false" constant="false" fbc:charge="-1" fbc:chemicalFormula="C11H21N2O7PRS">
        <annotation xmlns:sbml="http://www.sbml.org/sbml/level3/version1/core">
          <rdf:RDF xmlns:dcterms="http://purl.org/dc/terms/" xmlns:rdf="http://www.w3.org/1999/02/22-rdf-syntax-ns#" xmlns:dc="http://purl.org/dc/elements/1.1/" xmlns:bqbiol="http://biomodels.net/biology-qualifiers/" xmlns:bqmodel="http://biomodels.net/model-qualifiers/" xmlns:vCard="http://www.w3.org/2001/vcard-rdf/3.0#">
            <rdf:Description rdf:about="#C00229__91__c__93__">
              <bqbiol:is>
                <rdf:Bag>
                  <rdf:li rdf:resource="http://identifiers.org/seed.compound/cpd11493"/>
                  <rdf:li rdf:resource="http://identifiers.org/chebi/CHEBI:18359"/>
                  <rdf:li rdf:resource="http://identifiers.org/kegg.compound/C00229"/>
                  <rdf:li rdf:resource="http://identifiers.org/metanetx.chemical/MNXM925"/>
                  <rdf:li rdf:resource="http://identifiers.org/pubchem.compound/3528"/>
                </rdf:Bag>
              </bqbiol:is>
            </rdf:Description>
          </rdf:RDF>
        </annotation>
      </species>
      <species metaid="C00230__91__c__93__" id="C00230__91__c__93__" name="3,4-Dihydroxybenzoate; 3,4-Dihydroxybenzoic acid; Protocatechuate; Protocatechuic acid" compartment="c" hasOnlySubstanceUnits="false" boundaryCondition="false" constant="false" fbc:charge="0" fbc:chemicalFormula="C7H6O4">
        <notes>
          <body xmlns="http://www.w3.org/1999/xhtml">
            <p>ChEBIID:CHEBI:36062 36241</p>
          </body>
        </notes>
        <annotation xmlns:sbml="http://www.sbml.org/sbml/level3/version1/core">
          <rdf:RDF xmlns:dcterms="http://purl.org/dc/terms/" xmlns:rdf="http://www.w3.org/1999/02/22-rdf-syntax-ns#" xmlns:dc="http://purl.org/dc/elements/1.1/" xmlns:bqbiol="http://biomodels.net/biology-qualifiers/" xmlns:bqmodel="http://biomodels.net/model-qualifiers/" xmlns:vCard="http://www.w3.org/2001/vcard-rdf/3.0#">
            <rdf:Description rdf:about="#C00230__91__c__93__">
              <bqbiol:is>
                <rdf:Bag>
                  <rdf:li rdf:resource="http://identifiers.org/seed.compound/cpd00000"/>
                  <rdf:li rdf:resource="http://identifiers.org/hmdb/HMDB01856"/>
                  <rdf:li rdf:resource="http://identifiers.org/kegg.compound/C00230"/>
                  <rdf:li rdf:resource="http://identifiers.org/metanetx.chemical/MNXM000"/>
                  <rdf:li rdf:resource="http://identifiers.org/pubchem.compound/3529"/>
                </rdf:Bag>
              </bqbiol:is>
            </rdf:Description>
          </rdf:RDF>
        </annotation>
      </species>
      <species metaid="C00231__91__c__93__" id="C00231__91__c__93__" name="D-Xylulose 5-phosphate" compartment="c" hasOnlySubstanceUnits="false" boundaryCondition="false" constant="false" fbc:charge="-2" fbc:chemicalFormula="C5H9O8P">
        <annotation xmlns:sbml="http://www.sbml.org/sbml/level3/version1/core">
          <rdf:RDF xmlns:dcterms="http://purl.org/dc/terms/" xmlns:rdf="http://www.w3.org/1999/02/22-rdf-syntax-ns#" xmlns:dc="http://purl.org/dc/elements/1.1/" xmlns:bqbiol="http://biomodels.net/biology-qualifiers/" xmlns:bqmodel="http://biomodels.net/model-qualifiers/" xmlns:vCard="http://www.w3.org/2001/vcard-rdf/3.0#">
            <rdf:Description rdf:about="#C00231__91__c__93__">
              <bqbiol:is>
                <rdf:Bag>
                  <rdf:li rdf:resource="http://identifiers.org/seed.compound/cpd00198"/>
                  <rdf:li rdf:resource="http://identifiers.org/chebi/CHEBI:16332"/>
                  <rdf:li rdf:resource="http://identifiers.org/hmdb/HMDB00868"/>
                  <rdf:li rdf:resource="http://identifiers.org/inchi/InChI=1S/C5H11O8P/c6-1-3(7)5(9)4(8)2-13-14(10,11)12/h4-6,8-9H,1-2H2,(H2,10,11,12)/t4-,5-/m1/s1"/>
                  <rdf:li rdf:resource="http://identifiers.org/kegg.compound/C00231"/>
                  <rdf:li rdf:resource="http://identifiers.org/metanetx.chemical/MNXM186"/>
                  <rdf:li rdf:resource="http://identifiers.org/pubchem.compound/3530"/>
                </rdf:Bag>
              </bqbiol:is>
            </rdf:Description>
          </rdf:RDF>
        </annotation>
      </species>
      <species metaid="C00232__91__c__93__" id="C00232__91__c__93__" name="Succinate semialdehyde; Succinic semialdehyde; 4-Oxobutanoate" compartment="c" hasOnlySubstanceUnits="false" boundaryCondition="false" constant="false" fbc:charge="-1" fbc:chemicalFormula="C4H5O3">
        <annotation xmlns:sbml="http://www.sbml.org/sbml/level3/version1/core">
          <rdf:RDF xmlns:dcterms="http://purl.org/dc/terms/" xmlns:rdf="http://www.w3.org/1999/02/22-rdf-syntax-ns#" xmlns:dc="http://purl.org/dc/elements/1.1/" xmlns:bqbiol="http://biomodels.net/biology-qualifiers/" xmlns:bqmodel="http://biomodels.net/model-qualifiers/" xmlns:vCard="http://www.w3.org/2001/vcard-rdf/3.0#">
            <rdf:Description rdf:about="#C00232__91__c__93__">
              <bqbiol:is>
                <rdf:Bag>
                  <rdf:li rdf:resource="http://identifiers.org/seed.compound/cpd00199"/>
                  <rdf:li rdf:resource="http://identifiers.org/chebi/CHEBI:16265"/>
                  <rdf:li rdf:resource="http://identifiers.org/hmdb/HMDB01259"/>
                  <rdf:li rdf:resource="http://identifiers.org/inchi/InChI=1S/C4H6O3/c5-3-1-2-4(6)7/h3H,1-2H2,(H,6,7)"/>
                  <rdf:li rdf:resource="http://identifiers.org/kegg.compound/C00232"/>
                  <rdf:li rdf:resource="http://identifiers.org/metanetx.chemical/MNXM172"/>
                  <rdf:li rdf:resource="http://identifiers.org/pubchem.compound/3531"/>
                </rdf:Bag>
              </bqbiol:is>
            </rdf:Description>
          </rdf:RDF>
        </annotation>
      </species>
      <species metaid="C00233__91__c__93__" id="C00233__91__c__93__" name="4-Methyl-2-oxopentanoate; 2-Oxoisocaproate" compartment="c" hasOnlySubstanceUnits="false" boundaryCondition="false" constant="false" fbc:charge="-1" fbc:chemicalFormula="C6H9O3">
        <notes>
          <body xmlns="http://www.w3.org/1999/xhtml">
            <p>ChEBIID:CHEBI: 17865 48430</p>
          </body>
        </notes>
        <annotation xmlns:sbml="http://www.sbml.org/sbml/level3/version1/core">
          <rdf:RDF xmlns:dcterms="http://purl.org/dc/terms/" xmlns:rdf="http://www.w3.org/1999/02/22-rdf-syntax-ns#" xmlns:dc="http://purl.org/dc/elements/1.1/" xmlns:bqbiol="http://biomodels.net/biology-qualifiers/" xmlns:bqmodel="http://biomodels.net/model-qualifiers/" xmlns:vCard="http://www.w3.org/2001/vcard-rdf/3.0#">
            <rdf:Description rdf:about="#C00233__91__c__93__">
              <bqbiol:is>
                <rdf:Bag>
                  <rdf:li rdf:resource="http://identifiers.org/seed.compound/cpd00200"/>
                  <rdf:li rdf:resource="http://identifiers.org/hmdb/HMDB00695"/>
                  <rdf:li rdf:resource="http://identifiers.org/inchi/InChI=1S/C6H10O3/c1-4(2)3-5(7)6(8)9/h4H,3H2,1-2H3,(H,8,9)"/>
                  <rdf:li rdf:resource="http://identifiers.org/kegg.compound/C00233"/>
                  <rdf:li rdf:resource="http://identifiers.org/metanetx.chemical/MNXM404"/>
                  <rdf:li rdf:resource="http://identifiers.org/pubchem.compound/3532"/>
                </rdf:Bag>
              </bqbiol:is>
            </rdf:Description>
          </rdf:RDF>
        </annotation>
      </species>
      <species metaid="C00234__91__c__93__" id="C00234__91__c__93__" name="10-Formyltetrahydrofolate; 10-Formyl-THF" compartment="c" hasOnlySubstanceUnits="false" boundaryCondition="false" constant="false" fbc:charge="-2" fbc:chemicalFormula="C20H21N7O7">
        <annotation xmlns:sbml="http://www.sbml.org/sbml/level3/version1/core">
          <rdf:RDF xmlns:dcterms="http://purl.org/dc/terms/" xmlns:rdf="http://www.w3.org/1999/02/22-rdf-syntax-ns#" xmlns:dc="http://purl.org/dc/elements/1.1/" xmlns:bqbiol="http://biomodels.net/biology-qualifiers/" xmlns:bqmodel="http://biomodels.net/model-qualifiers/" xmlns:vCard="http://www.w3.org/2001/vcard-rdf/3.0#">
            <rdf:Description rdf:about="#C00234__91__c__93__">
              <bqbiol:is>
                <rdf:Bag>
                  <rdf:li rdf:resource="http://identifiers.org/seed.compound/cpd00201"/>
                  <rdf:li rdf:resource="http://identifiers.org/chebi/CHEBI:15637"/>
                  <rdf:li rdf:resource="http://identifiers.org/hmdb/HMDB00972"/>
                  <rdf:li rdf:resource="http://identifiers.org/kegg.compound/C00234"/>
                  <rdf:li rdf:resource="http://identifiers.org/metanetx.chemical/MNXM237"/>
                  <rdf:li rdf:resource="http://identifiers.org/pubchem.compound/3533"/>
                </rdf:Bag>
              </bqbiol:is>
            </rdf:Description>
          </rdf:RDF>
        </annotation>
      </species>
      <species metaid="C00235__91__c__93__" id="C00235__91__c__93__" name="Dimethylallyl diphosphate; 2-Isopentenyl diphosphate; delta2-Isopentenyl diphosphate; Dimethylallyl pyrophosphate; DMAPP; Monoprenyl diphosphate; Prenyl diphosphate" compartment="c" hasOnlySubstanceUnits="false" boundaryCondition="false" constant="false" fbc:charge="-3" fbc:chemicalFormula="C5H9O7P2">
        <annotation xmlns:sbml="http://www.sbml.org/sbml/level3/version1/core">
          <rdf:RDF xmlns:dcterms="http://purl.org/dc/terms/" xmlns:rdf="http://www.w3.org/1999/02/22-rdf-syntax-ns#" xmlns:dc="http://purl.org/dc/elements/1.1/" xmlns:bqbiol="http://biomodels.net/biology-qualifiers/" xmlns:bqmodel="http://biomodels.net/model-qualifiers/" xmlns:vCard="http://www.w3.org/2001/vcard-rdf/3.0#">
            <rdf:Description rdf:about="#C00235__91__c__93__">
              <bqbiol:is>
                <rdf:Bag>
                  <rdf:li rdf:resource="http://identifiers.org/seed.compound/cpd00202"/>
                  <rdf:li rdf:resource="http://identifiers.org/chebi/CHEBI:16057"/>
                  <rdf:li rdf:resource="http://identifiers.org/hmdb/HMDB01120"/>
                  <rdf:li rdf:resource="http://identifiers.org/inchi/InChI=1S/C5H12O7P2/c1-5(2)3-4-11-14(9,10)12-13(6,7)8/h3H,4H2,1-2H3,(H,9,10)(H2,6,7,8)"/>
                  <rdf:li rdf:resource="http://identifiers.org/kegg.compound/C00235"/>
                  <rdf:li rdf:resource="http://identifiers.org/metanetx.chemical/MNXM132"/>
                  <rdf:li rdf:resource="http://identifiers.org/pubchem.compound/3534"/>
                </rdf:Bag>
              </bqbiol:is>
            </rdf:Description>
          </rdf:RDF>
        </annotation>
      </species>
      <species metaid="C00236__91__c__93__" id="C00236__91__c__93__" name="3-Phospho-D-glyceroyl phosphate,,1,3-Bisphospho-D-glycerate,,(R)-2-Hydroxy-3-(phosphonooxy)-1-monoanhydride with phosphoric propanoic acid,,D-Glycerate 1,3-diphosphate" compartment="c" hasOnlySubstanceUnits="false" boundaryCondition="false" constant="false" fbc:charge="-4" fbc:chemicalFormula="C3H4O10P2">
        <annotation xmlns:sbml="http://www.sbml.org/sbml/level3/version1/core">
          <rdf:RDF xmlns:dcterms="http://purl.org/dc/terms/" xmlns:rdf="http://www.w3.org/1999/02/22-rdf-syntax-ns#" xmlns:dc="http://purl.org/dc/elements/1.1/" xmlns:bqbiol="http://biomodels.net/biology-qualifiers/" xmlns:bqmodel="http://biomodels.net/model-qualifiers/" xmlns:vCard="http://www.w3.org/2001/vcard-rdf/3.0#">
            <rdf:Description rdf:about="#C00236__91__c__93__">
              <bqbiol:is>
                <rdf:Bag>
                  <rdf:li rdf:resource="http://identifiers.org/seed.compound/cpd00203"/>
                  <rdf:li rdf:resource="http://identifiers.org/chebi/CHEBI:16001"/>
                  <rdf:li rdf:resource="http://identifiers.org/hmdb/HMDB01270"/>
                  <rdf:li rdf:resource="http://identifiers.org/inchi/InChI=1S/C3H8O10P2/c4-2(1-12-14(6,7)8)3(5)13-15(9,10)11/h2,4H,1H2,(H2,6,7,8)(H2,9,10,11)/t2-/m1/s1"/>
                  <rdf:li rdf:resource="http://identifiers.org/kegg.compound/C00236"/>
                  <rdf:li rdf:resource="http://identifiers.org/metanetx.chemical/MNXM261"/>
                  <rdf:li rdf:resource="http://identifiers.org/pubchem.compound/3535"/>
                </rdf:Bag>
              </bqbiol:is>
            </rdf:Description>
          </rdf:RDF>
        </annotation>
      </species>
      <species metaid="C00237__91__c__93__" id="C00237__91__c__93__" name="CO; Carbon monoxide" compartment="c" hasOnlySubstanceUnits="false" boundaryCondition="false" constant="false" fbc:charge="0" fbc:chemicalFormula="CO">
        <annotation xmlns:sbml="http://www.sbml.org/sbml/level3/version1/core">
          <rdf:RDF xmlns:dcterms="http://purl.org/dc/terms/" xmlns:rdf="http://www.w3.org/1999/02/22-rdf-syntax-ns#" xmlns:dc="http://purl.org/dc/elements/1.1/" xmlns:bqbiol="http://biomodels.net/biology-qualifiers/" xmlns:bqmodel="http://biomodels.net/model-qualifiers/" xmlns:vCard="http://www.w3.org/2001/vcard-rdf/3.0#">
            <rdf:Description rdf:about="#C00237__91__c__93__">
              <bqbiol:is>
                <rdf:Bag>
                  <rdf:li rdf:resource="http://identifiers.org/seed.compound/cpd00000"/>
                  <rdf:li rdf:resource="http://identifiers.org/chebi/CHEBI:17245"/>
                  <rdf:li rdf:resource="http://identifiers.org/hmdb/HMDB01361"/>
                  <rdf:li rdf:resource="http://identifiers.org/kegg.compound/C00237"/>
                  <rdf:li rdf:resource="http://identifiers.org/metanetx.chemical/MNXM000"/>
                  <rdf:li rdf:resource="http://identifiers.org/pubchem.compound/3536"/>
                </rdf:Bag>
              </bqbiol:is>
            </rdf:Description>
          </rdf:RDF>
        </annotation>
      </species>
      <species metaid="C00238__91__c__93__" id="C00238__91__c__93__" name="Potassium cation; K+; Potassium(1+); Potassium ion" compartment="c" hasOnlySubstanceUnits="false" boundaryCondition="false" constant="false" fbc:charge="1" fbc:chemicalFormula="K">
        <annotation xmlns:sbml="http://www.sbml.org/sbml/level3/version1/core">
          <rdf:RDF xmlns:dcterms="http://purl.org/dc/terms/" xmlns:rdf="http://www.w3.org/1999/02/22-rdf-syntax-ns#" xmlns:dc="http://purl.org/dc/elements/1.1/" xmlns:bqbiol="http://biomodels.net/biology-qualifiers/" xmlns:bqmodel="http://biomodels.net/model-qualifiers/" xmlns:vCard="http://www.w3.org/2001/vcard-rdf/3.0#">
            <rdf:Description rdf:about="#C00238__91__c__93__">
              <bqbiol:is>
                <rdf:Bag>
                  <rdf:li rdf:resource="http://identifiers.org/seed.compound/cpd00205"/>
                  <rdf:li rdf:resource="http://identifiers.org/chebi/CHEBI:29103"/>
                  <rdf:li rdf:resource="http://identifiers.org/hmdb/HMDB00586"/>
                  <rdf:li rdf:resource="http://identifiers.org/inchi/InChI=1S/K/q+1"/>
                  <rdf:li rdf:resource="http://identifiers.org/kegg.compound/C00238"/>
                  <rdf:li rdf:resource="http://identifiers.org/metanetx.chemical/MNXM95"/>
                  <rdf:li rdf:resource="http://identifiers.org/pubchem.compound/3537"/>
                </rdf:Bag>
              </bqbiol:is>
            </rdf:Description>
          </rdf:RDF>
        </annotation>
      </species>
      <species metaid="C00238xt__91__e__93__" id="C00238xt__91__e__93__" name="external Potassium cation; K+; Potassium(1+); Potassium ion" compartment="e" hasOnlySubstanceUnits="false" boundaryCondition="false" constant="false" fbc:charge="1" fbc:chemicalFormula="K">
        <annotation xmlns:sbml="http://www.sbml.org/sbml/level3/version1/core">
          <rdf:RDF xmlns:dcterms="http://purl.org/dc/terms/" xmlns:rdf="http://www.w3.org/1999/02/22-rdf-syntax-ns#" xmlns:dc="http://purl.org/dc/elements/1.1/" xmlns:bqbiol="http://biomodels.net/biology-qualifiers/" xmlns:bqmodel="http://biomodels.net/model-qualifiers/" xmlns:vCard="http://www.w3.org/2001/vcard-rdf/3.0#">
            <rdf:Description rdf:about="#C00238xt__91__e__93__">
              <bqbiol:is>
                <rdf:Bag>
                  <rdf:li rdf:resource="http://identifiers.org/seed.compound/cpd00205"/>
                  <rdf:li rdf:resource="http://identifiers.org/chebi/CHEBI:29103"/>
                  <rdf:li rdf:resource="http://identifiers.org/hmdb/HMDB00586"/>
                  <rdf:li rdf:resource="http://identifiers.org/inchi/InChI=1S/K/q+1"/>
                  <rdf:li rdf:resource="http://identifiers.org/kegg.compound/C00238"/>
                  <rdf:li rdf:resource="http://identifiers.org/metanetx.chemical/MNXM95"/>
                  <rdf:li rdf:resource="http://identifiers.org/pubchem.compound/3537"/>
                </rdf:Bag>
              </bqbiol:is>
            </rdf:Description>
          </rdf:RDF>
        </annotation>
      </species>
      <species metaid="C00239__91__c__93__" id="C00239__91__c__93__" name="dCMP; Deoxycytidylic acid; Deoxycytidine monophosphate; Deoxycytidylate; 2&apos;-Deoxycytidine 5&apos;-monophosphate" compartment="c" hasOnlySubstanceUnits="false" boundaryCondition="false" constant="false" fbc:charge="-2" fbc:chemicalFormula="C9H12N3O7P">
        <annotation xmlns:sbml="http://www.sbml.org/sbml/level3/version1/core">
          <rdf:RDF xmlns:dcterms="http://purl.org/dc/terms/" xmlns:rdf="http://www.w3.org/1999/02/22-rdf-syntax-ns#" xmlns:dc="http://purl.org/dc/elements/1.1/" xmlns:bqbiol="http://biomodels.net/biology-qualifiers/" xmlns:bqmodel="http://biomodels.net/model-qualifiers/" xmlns:vCard="http://www.w3.org/2001/vcard-rdf/3.0#">
            <rdf:Description rdf:about="#C00239__91__c__93__">
              <bqbiol:is>
                <rdf:Bag>
                  <rdf:li rdf:resource="http://identifiers.org/seed.compound/cpd00206"/>
                  <rdf:li rdf:resource="http://identifiers.org/chebi/CHEBI:15918"/>
                  <rdf:li rdf:resource="http://identifiers.org/hmdb/HMDB01202"/>
                  <rdf:li rdf:resource="http://identifiers.org/kegg.compound/C00239"/>
                  <rdf:li rdf:resource="http://identifiers.org/metanetx.chemical/MNXM266"/>
                  <rdf:li rdf:resource="http://identifiers.org/pubchem.compound/3538"/>
                </rdf:Bag>
              </bqbiol:is>
            </rdf:Description>
          </rdf:RDF>
        </annotation>
      </species>
      <species metaid="C00242__91__c__93__" id="C00242__91__c__93__" name="Guanine; 2-Amino-6-hydroxypurine" compartment="c" hasOnlySubstanceUnits="false" boundaryCondition="false" constant="false" fbc:charge="0" fbc:chemicalFormula="C5H5N5O">
        <annotation xmlns:sbml="http://www.sbml.org/sbml/level3/version1/core">
          <rdf:RDF xmlns:dcterms="http://purl.org/dc/terms/" xmlns:rdf="http://www.w3.org/1999/02/22-rdf-syntax-ns#" xmlns:dc="http://purl.org/dc/elements/1.1/" xmlns:bqbiol="http://biomodels.net/biology-qualifiers/" xmlns:bqmodel="http://biomodels.net/model-qualifiers/" xmlns:vCard="http://www.w3.org/2001/vcard-rdf/3.0#">
            <rdf:Description rdf:about="#C00242__91__c__93__">
              <bqbiol:is>
                <rdf:Bag>
                  <rdf:li rdf:resource="http://identifiers.org/seed.compound/cpd00207"/>
                  <rdf:li rdf:resource="http://identifiers.org/chebi/CHEBI:16235"/>
                  <rdf:li rdf:resource="http://identifiers.org/hmdb/HMDB00132"/>
                  <rdf:li rdf:resource="http://identifiers.org/inchi/InChI=1S/C5H5N5O/c6-5-9-3-2(4(11)10-5)7-1-8-3/h1H,(H4,6,7,8,9,10,11)"/>
                  <rdf:li rdf:resource="http://identifiers.org/kegg.compound/C00242"/>
                  <rdf:li rdf:resource="http://identifiers.org/metanetx.chemical/MNXM259"/>
                  <rdf:li rdf:resource="http://identifiers.org/pubchem.compound/3541"/>
                </rdf:Bag>
              </bqbiol:is>
            </rdf:Description>
          </rdf:RDF>
        </annotation>
      </species>
      <species metaid="C00242xt__91__e__93__" id="C00242xt__91__e__93__" name="external Guanine; 2-Amino-6-hydroxypurine" compartment="e" hasOnlySubstanceUnits="false" boundaryCondition="false" constant="false" fbc:charge="0" fbc:chemicalFormula="C5H5N5O">
        <annotation xmlns:sbml="http://www.sbml.org/sbml/level3/version1/core">
          <rdf:RDF xmlns:dcterms="http://purl.org/dc/terms/" xmlns:rdf="http://www.w3.org/1999/02/22-rdf-syntax-ns#" xmlns:dc="http://purl.org/dc/elements/1.1/" xmlns:bqbiol="http://biomodels.net/biology-qualifiers/" xmlns:bqmodel="http://biomodels.net/model-qualifiers/" xmlns:vCard="http://www.w3.org/2001/vcard-rdf/3.0#">
            <rdf:Description rdf:about="#C00242xt__91__e__93__">
              <bqbiol:is>
                <rdf:Bag>
                  <rdf:li rdf:resource="http://identifiers.org/seed.compound/cpd00207"/>
                  <rdf:li rdf:resource="http://identifiers.org/chebi/CHEBI:16235"/>
                  <rdf:li rdf:resource="http://identifiers.org/hmdb/HMDB00132"/>
                  <rdf:li rdf:resource="http://identifiers.org/inchi/InChI=1S/C5H5N5O/c6-5-9-3-2(4(11)10-5)7-1-8-3/h1H,(H4,6,7,8,9,10,11)"/>
                  <rdf:li rdf:resource="http://identifiers.org/kegg.compound/C00242"/>
                  <rdf:li rdf:resource="http://identifiers.org/metanetx.chemical/MNXM259"/>
                  <rdf:li rdf:resource="http://identifiers.org/pubchem.compound/3541"/>
                </rdf:Bag>
              </bqbiol:is>
            </rdf:Description>
          </rdf:RDF>
        </annotation>
      </species>
      <species metaid="C00243__91__c__93__" id="C00243__91__c__93__" name="Lactose; 1-beta-D-Galactopyranosyl-4-D-glucopyranose; beta-D-Gal-(1-&gt;4)-D-Glc; Milk sugar" compartment="c" hasOnlySubstanceUnits="false" boundaryCondition="false" constant="false" fbc:charge="0" fbc:chemicalFormula="C12H22O11">
        <notes>
          <body xmlns="http://www.w3.org/1999/xhtml">
            <p>ChEBIID:CHEBI:17716 36219</p>
          </body>
        </notes>
        <annotation xmlns:sbml="http://www.sbml.org/sbml/level3/version1/core">
          <rdf:RDF xmlns:dcterms="http://purl.org/dc/terms/" xmlns:rdf="http://www.w3.org/1999/02/22-rdf-syntax-ns#" xmlns:dc="http://purl.org/dc/elements/1.1/" xmlns:bqbiol="http://biomodels.net/biology-qualifiers/" xmlns:bqmodel="http://biomodels.net/model-qualifiers/" xmlns:vCard="http://www.w3.org/2001/vcard-rdf/3.0#">
            <rdf:Description rdf:about="#C00243__91__c__93__">
              <bqbiol:is>
                <rdf:Bag>
                  <rdf:li rdf:resource="http://identifiers.org/seed.compound/cpd00000"/>
                  <rdf:li rdf:resource="http://identifiers.org/hmdb/HMDB00186"/>
                  <rdf:li rdf:resource="http://identifiers.org/kegg.compound/C00243"/>
                  <rdf:li rdf:resource="http://identifiers.org/metanetx.chemical/MNXM000"/>
                  <rdf:li rdf:resource="http://identifiers.org/pubchem.compound/3542"/>
                </rdf:Bag>
              </bqbiol:is>
            </rdf:Description>
          </rdf:RDF>
        </annotation>
      </species>
      <species metaid="C00243xt__91__e__93__" id="C00243xt__91__e__93__" name="external Lactose; 1-beta-D-Galactopyranosyl-4-D-glucopyranose; beta-D-Gal-(1-&gt;4)-D-Glc; Milk sugar" compartment="e" hasOnlySubstanceUnits="false" boundaryCondition="false" constant="false" fbc:charge="0" fbc:chemicalFormula="C12H22O11">
        <notes>
          <body xmlns="http://www.w3.org/1999/xhtml">
            <p>ChEBIID:CHEBI:17716 36219</p>
          </body>
        </notes>
        <annotation xmlns:sbml="http://www.sbml.org/sbml/level3/version1/core">
          <rdf:RDF xmlns:dcterms="http://purl.org/dc/terms/" xmlns:rdf="http://www.w3.org/1999/02/22-rdf-syntax-ns#" xmlns:dc="http://purl.org/dc/elements/1.1/" xmlns:bqbiol="http://biomodels.net/biology-qualifiers/" xmlns:bqmodel="http://biomodels.net/model-qualifiers/" xmlns:vCard="http://www.w3.org/2001/vcard-rdf/3.0#">
            <rdf:Description rdf:about="#C00243xt__91__e__93__">
              <bqbiol:is>
                <rdf:Bag>
                  <rdf:li rdf:resource="http://identifiers.org/seed.compound/cpd00000"/>
                  <rdf:li rdf:resource="http://identifiers.org/hmdb/HMDB00186"/>
                  <rdf:li rdf:resource="http://identifiers.org/kegg.compound/C00243"/>
                  <rdf:li rdf:resource="http://identifiers.org/metanetx.chemical/MNXM000"/>
                  <rdf:li rdf:resource="http://identifiers.org/pubchem.compound/3542"/>
                </rdf:Bag>
              </bqbiol:is>
            </rdf:Description>
          </rdf:RDF>
        </annotation>
      </species>
      <species metaid="C00244__91__c__93__" id="C00244__91__c__93__" name="Nitrate;Nitric acid" compartment="c" hasOnlySubstanceUnits="false" boundaryCondition="false" constant="false" fbc:charge="-1" fbc:chemicalFormula="NO3">
        <annotation xmlns:sbml="http://www.sbml.org/sbml/level3/version1/core">
          <rdf:RDF xmlns:dcterms="http://purl.org/dc/terms/" xmlns:rdf="http://www.w3.org/1999/02/22-rdf-syntax-ns#" xmlns:dc="http://purl.org/dc/elements/1.1/" xmlns:bqbiol="http://biomodels.net/biology-qualifiers/" xmlns:bqmodel="http://biomodels.net/model-qualifiers/" xmlns:vCard="http://www.w3.org/2001/vcard-rdf/3.0#">
            <rdf:Description rdf:about="#C00244__91__c__93__">
              <bqbiol:is>
                <rdf:Bag>
                  <rdf:li rdf:resource="http://identifiers.org/seed.compound/cpd00000"/>
                  <rdf:li rdf:resource="http://identifiers.org/chebi/CHEBI:48107"/>
                  <rdf:li rdf:resource="http://identifiers.org/hmdb/HMDB02878"/>
                  <rdf:li rdf:resource="http://identifiers.org/kegg.compound/C00244"/>
                  <rdf:li rdf:resource="http://identifiers.org/metanetx.chemical/MNXM000"/>
                  <rdf:li rdf:resource="http://identifiers.org/pubchem.compound/3543"/>
                </rdf:Bag>
              </bqbiol:is>
            </rdf:Description>
          </rdf:RDF>
        </annotation>
      </species>
      <species metaid="C00244xt__91__e__93__" id="C00244xt__91__e__93__" name="external Nitrate;Nitric acid" compartment="e" hasOnlySubstanceUnits="false" boundaryCondition="false" constant="false" fbc:charge="-1" fbc:chemicalFormula="NO3">
        <annotation xmlns:sbml="http://www.sbml.org/sbml/level3/version1/core">
          <rdf:RDF xmlns:dcterms="http://purl.org/dc/terms/" xmlns:rdf="http://www.w3.org/1999/02/22-rdf-syntax-ns#" xmlns:dc="http://purl.org/dc/elements/1.1/" xmlns:bqbiol="http://biomodels.net/biology-qualifiers/" xmlns:bqmodel="http://biomodels.net/model-qualifiers/" xmlns:vCard="http://www.w3.org/2001/vcard-rdf/3.0#">
            <rdf:Description rdf:about="#C00244xt__91__e__93__">
              <bqbiol:is>
                <rdf:Bag>
                  <rdf:li rdf:resource="http://identifiers.org/seed.compound/cpd00000"/>
                  <rdf:li rdf:resource="http://identifiers.org/chebi/CHEBI:48107"/>
                  <rdf:li rdf:resource="http://identifiers.org/hmdb/HMDB02878"/>
                  <rdf:li rdf:resource="http://identifiers.org/kegg.compound/C00244"/>
                  <rdf:li rdf:resource="http://identifiers.org/metanetx.chemical/MNXM000"/>
                  <rdf:li rdf:resource="http://identifiers.org/pubchem.compound/3543"/>
                </rdf:Bag>
              </bqbiol:is>
            </rdf:Description>
          </rdf:RDF>
        </annotation>
      </species>
      <species metaid="C00247__91__c__93__" id="C00247__91__c__93__" name="L-Sorbose; L-xylo-Hexulose" compartment="c" hasOnlySubstanceUnits="false" boundaryCondition="false" constant="false" fbc:charge="0" fbc:chemicalFormula="C6H12O6">
        <annotation xmlns:sbml="http://www.sbml.org/sbml/level3/version1/core">
          <rdf:RDF xmlns:dcterms="http://purl.org/dc/terms/" xmlns:rdf="http://www.w3.org/1999/02/22-rdf-syntax-ns#" xmlns:dc="http://purl.org/dc/elements/1.1/" xmlns:bqbiol="http://biomodels.net/biology-qualifiers/" xmlns:bqmodel="http://biomodels.net/model-qualifiers/" xmlns:vCard="http://www.w3.org/2001/vcard-rdf/3.0#">
            <rdf:Description rdf:about="#C00247__91__c__93__">
              <bqbiol:is>
                <rdf:Bag>
                  <rdf:li rdf:resource="http://identifiers.org/seed.compound/cpd00000"/>
                  <rdf:li rdf:resource="http://identifiers.org/chebi/CHEBI:48649"/>
                  <rdf:li rdf:resource="http://identifiers.org/kegg.compound/C00247"/>
                  <rdf:li rdf:resource="http://identifiers.org/metanetx.chemical/MNXM000"/>
                  <rdf:li rdf:resource="http://identifiers.org/pubchem.compound/3546"/>
                </rdf:Bag>
              </bqbiol:is>
            </rdf:Description>
          </rdf:RDF>
        </annotation>
      </species>
      <species metaid="C00250__91__c__93__" id="C00250__91__c__93__" name="Pyridoxal" compartment="c" hasOnlySubstanceUnits="false" boundaryCondition="false" constant="false" fbc:charge="0" fbc:chemicalFormula="C8H9NO3">
        <annotation xmlns:sbml="http://www.sbml.org/sbml/level3/version1/core">
          <rdf:RDF xmlns:dcterms="http://purl.org/dc/terms/" xmlns:rdf="http://www.w3.org/1999/02/22-rdf-syntax-ns#" xmlns:dc="http://purl.org/dc/elements/1.1/" xmlns:bqbiol="http://biomodels.net/biology-qualifiers/" xmlns:bqmodel="http://biomodels.net/model-qualifiers/" xmlns:vCard="http://www.w3.org/2001/vcard-rdf/3.0#">
            <rdf:Description rdf:about="#C00250__91__c__93__">
              <bqbiol:is>
                <rdf:Bag>
                  <rdf:li rdf:resource="http://identifiers.org/seed.compound/cpd00215"/>
                  <rdf:li rdf:resource="http://identifiers.org/chebi/CHEBI:17310"/>
                  <rdf:li rdf:resource="http://identifiers.org/hmdb/HMDB01545"/>
                  <rdf:li rdf:resource="http://identifiers.org/inchi/InChI=1S/C8H9NO3/c1-5-8(12)7(4-11)6(3-10)2-9-5/h2,4,10,12H,3H2,1H3"/>
                  <rdf:li rdf:resource="http://identifiers.org/kegg.compound/C00250"/>
                  <rdf:li rdf:resource="http://identifiers.org/metanetx.chemical/MNXM311"/>
                  <rdf:li rdf:resource="http://identifiers.org/pubchem.compound/3549"/>
                </rdf:Bag>
              </bqbiol:is>
            </rdf:Description>
          </rdf:RDF>
        </annotation>
      </species>
      <species metaid="C00251__91__c__93__" id="C00251__91__c__93__" name="Chorismate; Chorismic acid; (3R,4R)-3-[(1-Carboxyethenyl)oxy]-4-hydroxycyclohexa-1,5-diene-1-carboxylate" compartment="c" hasOnlySubstanceUnits="false" boundaryCondition="false" constant="false" fbc:charge="-2" fbc:chemicalFormula="C10H8O6">
        <annotation xmlns:sbml="http://www.sbml.org/sbml/level3/version1/core">
          <rdf:RDF xmlns:dcterms="http://purl.org/dc/terms/" xmlns:rdf="http://www.w3.org/1999/02/22-rdf-syntax-ns#" xmlns:dc="http://purl.org/dc/elements/1.1/" xmlns:bqbiol="http://biomodels.net/biology-qualifiers/" xmlns:bqmodel="http://biomodels.net/model-qualifiers/" xmlns:vCard="http://www.w3.org/2001/vcard-rdf/3.0#">
            <rdf:Description rdf:about="#C00251__91__c__93__">
              <bqbiol:is>
                <rdf:Bag>
                  <rdf:li rdf:resource="http://identifiers.org/seed.compound/cpd00216"/>
                  <rdf:li rdf:resource="http://identifiers.org/chebi/CHEBI:17333"/>
                  <rdf:li rdf:resource="http://identifiers.org/hmdb/HMDB12199"/>
                  <rdf:li rdf:resource="http://identifiers.org/inchi/InChI=1S/C10H10O6/c1-5(9(12)13)16-8-4-6(10(14)15)2-3-7(8)11/h2-4,7-8,11H,1H2,(H,12,13)(H,14,15)/t7-,8-/m1/s1"/>
                  <rdf:li rdf:resource="http://identifiers.org/kegg.compound/C00251"/>
                  <rdf:li rdf:resource="http://identifiers.org/metanetx.chemical/MNXM337"/>
                  <rdf:li rdf:resource="http://identifiers.org/pubchem.compound/3550"/>
                </rdf:Bag>
              </bqbiol:is>
            </rdf:Description>
          </rdf:RDF>
        </annotation>
      </species>
      <species metaid="C00251xt__91__e__93__" id="C00251xt__91__e__93__" name="external Chorismate; Chorismic acid; (3R,4R)-3-[(1-Carboxyethenyl)oxy]-4-hydroxycyclohexa-1,5-diene-1-carboxylate" compartment="e" hasOnlySubstanceUnits="false" boundaryCondition="false" constant="false" fbc:charge="-2" fbc:chemicalFormula="C10H8O6">
        <annotation xmlns:sbml="http://www.sbml.org/sbml/level3/version1/core">
          <rdf:RDF xmlns:dcterms="http://purl.org/dc/terms/" xmlns:rdf="http://www.w3.org/1999/02/22-rdf-syntax-ns#" xmlns:dc="http://purl.org/dc/elements/1.1/" xmlns:bqbiol="http://biomodels.net/biology-qualifiers/" xmlns:bqmodel="http://biomodels.net/model-qualifiers/" xmlns:vCard="http://www.w3.org/2001/vcard-rdf/3.0#">
            <rdf:Description rdf:about="#C00251xt__91__e__93__">
              <bqbiol:is>
                <rdf:Bag>
                  <rdf:li rdf:resource="http://identifiers.org/seed.compound/cpd00216"/>
                  <rdf:li rdf:resource="http://identifiers.org/chebi/CHEBI:17333"/>
                  <rdf:li rdf:resource="http://identifiers.org/hmdb/HMDB12199"/>
                  <rdf:li rdf:resource="http://identifiers.org/inchi/InChI=1S/C10H10O6/c1-5(9(12)13)16-8-4-6(10(14)15)2-3-7(8)11/h2-4,7-8,11H,1H2,(H,12,13)(H,14,15)/t7-,8-/m1/s1"/>
                  <rdf:li rdf:resource="http://identifiers.org/kegg.compound/C00251"/>
                  <rdf:li rdf:resource="http://identifiers.org/metanetx.chemical/MNXM337"/>
                  <rdf:li rdf:resource="http://identifiers.org/pubchem.compound/3550"/>
                </rdf:Bag>
              </bqbiol:is>
            </rdf:Description>
          </rdf:RDF>
        </annotation>
      </species>
      <species metaid="C00253__91__c__93__" id="C00253__91__c__93__" name="Nicotinate; Nicotinic acid; Niacin; 3-Pyridinecarboxylic acid" compartment="c" hasOnlySubstanceUnits="false" boundaryCondition="false" constant="false" fbc:charge="-1" fbc:chemicalFormula="C6H4NO2">
        <annotation xmlns:sbml="http://www.sbml.org/sbml/level3/version1/core">
          <rdf:RDF xmlns:dcterms="http://purl.org/dc/terms/" xmlns:rdf="http://www.w3.org/1999/02/22-rdf-syntax-ns#" xmlns:dc="http://purl.org/dc/elements/1.1/" xmlns:bqbiol="http://biomodels.net/biology-qualifiers/" xmlns:bqmodel="http://biomodels.net/model-qualifiers/" xmlns:vCard="http://www.w3.org/2001/vcard-rdf/3.0#">
            <rdf:Description rdf:about="#C00253__91__c__93__">
              <bqbiol:is>
                <rdf:Bag>
                  <rdf:li rdf:resource="http://identifiers.org/seed.compound/cpd00218"/>
                  <rdf:li rdf:resource="http://identifiers.org/chebi/CHEBI:15940"/>
                  <rdf:li rdf:resource="http://identifiers.org/hmdb/HMDB01488"/>
                  <rdf:li rdf:resource="http://identifiers.org/inchi/InChI=1S/C6H5NO2/c8-6(9)5-2-1-3-7-4-5/h1-4H,(H,8,9)"/>
                  <rdf:li rdf:resource="http://identifiers.org/kegg.compound/C00253"/>
                  <rdf:li rdf:resource="http://identifiers.org/metanetx.chemical/MNXM274"/>
                  <rdf:li rdf:resource="http://identifiers.org/pubchem.compound/3552"/>
                </rdf:Bag>
              </bqbiol:is>
            </rdf:Description>
          </rdf:RDF>
        </annotation>
      </species>
      <species metaid="C00253xt__91__e__93__" id="C00253xt__91__e__93__" name="external Nicotinate; Nicotinic acid; Niacin; 3-Pyridinecarboxylic acid" compartment="e" hasOnlySubstanceUnits="false" boundaryCondition="false" constant="false" fbc:charge="-1" fbc:chemicalFormula="C6H4NO2">
        <annotation xmlns:sbml="http://www.sbml.org/sbml/level3/version1/core">
          <rdf:RDF xmlns:dcterms="http://purl.org/dc/terms/" xmlns:rdf="http://www.w3.org/1999/02/22-rdf-syntax-ns#" xmlns:dc="http://purl.org/dc/elements/1.1/" xmlns:bqbiol="http://biomodels.net/biology-qualifiers/" xmlns:bqmodel="http://biomodels.net/model-qualifiers/" xmlns:vCard="http://www.w3.org/2001/vcard-rdf/3.0#">
            <rdf:Description rdf:about="#C00253xt__91__e__93__">
              <bqbiol:is>
                <rdf:Bag>
                  <rdf:li rdf:resource="http://identifiers.org/seed.compound/cpd00218"/>
                  <rdf:li rdf:resource="http://identifiers.org/chebi/CHEBI:15940"/>
                  <rdf:li rdf:resource="http://identifiers.org/hmdb/HMDB01488"/>
                  <rdf:li rdf:resource="http://identifiers.org/inchi/InChI=1S/C6H5NO2/c8-6(9)5-2-1-3-7-4-5/h1-4H,(H,8,9)"/>
                  <rdf:li rdf:resource="http://identifiers.org/kegg.compound/C00253"/>
                  <rdf:li rdf:resource="http://identifiers.org/metanetx.chemical/MNXM274"/>
                  <rdf:li rdf:resource="http://identifiers.org/pubchem.compound/3552"/>
                </rdf:Bag>
              </bqbiol:is>
            </rdf:Description>
          </rdf:RDF>
        </annotation>
      </species>
      <species metaid="C00254__91__c__93__" id="C00254__91__c__93__" name="Prephenate; Prephenic acid" compartment="c" hasOnlySubstanceUnits="false" boundaryCondition="false" constant="false" fbc:charge="-2" fbc:chemicalFormula="C10H8O6">
        <annotation xmlns:sbml="http://www.sbml.org/sbml/level3/version1/core">
          <rdf:RDF xmlns:dcterms="http://purl.org/dc/terms/" xmlns:rdf="http://www.w3.org/1999/02/22-rdf-syntax-ns#" xmlns:dc="http://purl.org/dc/elements/1.1/" xmlns:bqbiol="http://biomodels.net/biology-qualifiers/" xmlns:bqmodel="http://biomodels.net/model-qualifiers/" xmlns:vCard="http://www.w3.org/2001/vcard-rdf/3.0#">
            <rdf:Description rdf:about="#C00254__91__c__93__">
              <bqbiol:is>
                <rdf:Bag>
                  <rdf:li rdf:resource="http://identifiers.org/seed.compound/cpd00219"/>
                  <rdf:li rdf:resource="http://identifiers.org/chebi/CHEBI:84387"/>
                  <rdf:li rdf:resource="http://identifiers.org/hmdb/HMDB12283"/>
                  <rdf:li rdf:resource="http://identifiers.org/inchi/InChI=1S/C10H10O6/c11-6-1-3-10(4-2-6,9(15)16)5-7(12)8(13)14/h1-4,6,11H,5H2,(H,13,14)(H,15,16)/t6-,10+"/>
                  <rdf:li rdf:resource="http://identifiers.org/kegg.compound/C00254"/>
                  <rdf:li rdf:resource="http://identifiers.org/metanetx.chemical/MNXM503"/>
                  <rdf:li rdf:resource="http://identifiers.org/pubchem.compound/3553"/>
                </rdf:Bag>
              </bqbiol:is>
            </rdf:Description>
          </rdf:RDF>
        </annotation>
      </species>
      <species metaid="C00255__91__c__93__" id="C00255__91__c__93__" name="Riboflavin; Lactoflavin; 7,8-Dimethyl-10-ribitylisoalloxazine; Vitamin B2" compartment="c" hasOnlySubstanceUnits="false" boundaryCondition="false" constant="false" fbc:charge="0" fbc:chemicalFormula="C17H20N4O6">
        <annotation xmlns:sbml="http://www.sbml.org/sbml/level3/version1/core">
          <rdf:RDF xmlns:dcterms="http://purl.org/dc/terms/" xmlns:rdf="http://www.w3.org/1999/02/22-rdf-syntax-ns#" xmlns:dc="http://purl.org/dc/elements/1.1/" xmlns:bqbiol="http://biomodels.net/biology-qualifiers/" xmlns:bqmodel="http://biomodels.net/model-qualifiers/" xmlns:vCard="http://www.w3.org/2001/vcard-rdf/3.0#">
            <rdf:Description rdf:about="#C00255__91__c__93__">
              <bqbiol:is>
                <rdf:Bag>
                  <rdf:li rdf:resource="http://identifiers.org/seed.compound/cpd00220"/>
                  <rdf:li rdf:resource="http://identifiers.org/chebi/CHEBI:17015"/>
                  <rdf:li rdf:resource="http://identifiers.org/hmdb/HMDB00244"/>
                  <rdf:li rdf:resource="http://identifiers.org/kegg.compound/C00255"/>
                  <rdf:li rdf:resource="http://identifiers.org/metanetx.chemical/MNXM270"/>
                  <rdf:li rdf:resource="http://identifiers.org/pubchem.compound/3554"/>
                </rdf:Bag>
              </bqbiol:is>
            </rdf:Description>
          </rdf:RDF>
        </annotation>
      </species>
      <species metaid="C00255xt__91__e__93__" id="C00255xt__91__e__93__" name="external Riboflavin; Lactoflavin; 7,8-Dimethyl-10-ribitylisoalloxazine; Vitamin B2" compartment="e" hasOnlySubstanceUnits="false" boundaryCondition="false" constant="false" fbc:charge="0" fbc:chemicalFormula="C17H20N4O6">
        <annotation xmlns:sbml="http://www.sbml.org/sbml/level3/version1/core">
          <rdf:RDF xmlns:dcterms="http://purl.org/dc/terms/" xmlns:rdf="http://www.w3.org/1999/02/22-rdf-syntax-ns#" xmlns:dc="http://purl.org/dc/elements/1.1/" xmlns:bqbiol="http://biomodels.net/biology-qualifiers/" xmlns:bqmodel="http://biomodels.net/model-qualifiers/" xmlns:vCard="http://www.w3.org/2001/vcard-rdf/3.0#">
            <rdf:Description rdf:about="#C00255xt__91__e__93__">
              <bqbiol:is>
                <rdf:Bag>
                  <rdf:li rdf:resource="http://identifiers.org/seed.compound/cpd00220"/>
                  <rdf:li rdf:resource="http://identifiers.org/chebi/CHEBI:17015"/>
                  <rdf:li rdf:resource="http://identifiers.org/hmdb/HMDB00244"/>
                  <rdf:li rdf:resource="http://identifiers.org/kegg.compound/C00255"/>
                  <rdf:li rdf:resource="http://identifiers.org/metanetx.chemical/MNXM270"/>
                  <rdf:li rdf:resource="http://identifiers.org/pubchem.compound/3554"/>
                </rdf:Bag>
              </bqbiol:is>
            </rdf:Description>
          </rdf:RDF>
        </annotation>
      </species>
      <species metaid="C00256__91__c__93__" id="C00256__91__c__93__" name="(R)-Lactate; D-Lactate; D-Lactic acid; D-2-Hydroxypropanoic acid; D-2-Hydroxypropionic acid" compartment="c" hasOnlySubstanceUnits="false" boundaryCondition="false" constant="false" fbc:charge="-1" fbc:chemicalFormula="C3H5O3">
        <annotation xmlns:sbml="http://www.sbml.org/sbml/level3/version1/core">
          <rdf:RDF xmlns:dcterms="http://purl.org/dc/terms/" xmlns:rdf="http://www.w3.org/1999/02/22-rdf-syntax-ns#" xmlns:dc="http://purl.org/dc/elements/1.1/" xmlns:bqbiol="http://biomodels.net/biology-qualifiers/" xmlns:bqmodel="http://biomodels.net/model-qualifiers/" xmlns:vCard="http://www.w3.org/2001/vcard-rdf/3.0#">
            <rdf:Description rdf:about="#C00256__91__c__93__">
              <bqbiol:is>
                <rdf:Bag>
                  <rdf:li rdf:resource="http://identifiers.org/seed.compound/cpd00221"/>
                  <rdf:li rdf:resource="http://identifiers.org/chebi/CHEBI:42111"/>
                  <rdf:li rdf:resource="http://identifiers.org/hmdb/HMDB01311"/>
                  <rdf:li rdf:resource="http://identifiers.org/inchi/InChI=1S/C3H6O3/c1-2(4)3(5)6/h2,4H,1H3,(H,5,6)/t2-/m1/s1"/>
                  <rdf:li rdf:resource="http://identifiers.org/kegg.compound/C00256"/>
                  <rdf:li rdf:resource="http://identifiers.org/metanetx.chemical/MNXM285"/>
                  <rdf:li rdf:resource="http://identifiers.org/pubchem.compound/3555"/>
                </rdf:Bag>
              </bqbiol:is>
            </rdf:Description>
          </rdf:RDF>
        </annotation>
      </species>
      <species metaid="C00256xt__91__e__93__" id="C00256xt__91__e__93__" name=" external (R)-Lactate; D-Lactate; D-Lactic acid; D-2-Hydroxypropanoic acid; D-2-Hydroxypropionic acid" compartment="e" hasOnlySubstanceUnits="false" boundaryCondition="false" constant="false" fbc:charge="-1" fbc:chemicalFormula="C3H5O3">
        <annotation xmlns:sbml="http://www.sbml.org/sbml/level3/version1/core">
          <rdf:RDF xmlns:dcterms="http://purl.org/dc/terms/" xmlns:rdf="http://www.w3.org/1999/02/22-rdf-syntax-ns#" xmlns:dc="http://purl.org/dc/elements/1.1/" xmlns:bqbiol="http://biomodels.net/biology-qualifiers/" xmlns:bqmodel="http://biomodels.net/model-qualifiers/" xmlns:vCard="http://www.w3.org/2001/vcard-rdf/3.0#">
            <rdf:Description rdf:about="#C00256xt__91__e__93__">
              <bqbiol:is>
                <rdf:Bag>
                  <rdf:li rdf:resource="http://identifiers.org/seed.compound/cpd00221"/>
                  <rdf:li rdf:resource="http://identifiers.org/chebi/CHEBI:42111"/>
                  <rdf:li rdf:resource="http://identifiers.org/hmdb/HMDB01311"/>
                  <rdf:li rdf:resource="http://identifiers.org/inchi/InChI=1S/C3H6O3/c1-2(4)3(5)6/h2,4H,1H3,(H,5,6)/t2-/m1/s1"/>
                  <rdf:li rdf:resource="http://identifiers.org/kegg.compound/C00256"/>
                  <rdf:li rdf:resource="http://identifiers.org/metanetx.chemical/MNXM285"/>
                  <rdf:li rdf:resource="http://identifiers.org/pubchem.compound/3555"/>
                </rdf:Bag>
              </bqbiol:is>
            </rdf:Description>
          </rdf:RDF>
        </annotation>
      </species>
      <species metaid="C00257__91__c__93__" id="C00257__91__c__93__" name="D-Gluconic acid; D-Gluconate; D-gluco-Hexonic acid" compartment="c" hasOnlySubstanceUnits="false" boundaryCondition="false" constant="false" fbc:charge="-1" fbc:chemicalFormula="C6H11O7">
        <annotation xmlns:sbml="http://www.sbml.org/sbml/level3/version1/core">
          <rdf:RDF xmlns:dcterms="http://purl.org/dc/terms/" xmlns:rdf="http://www.w3.org/1999/02/22-rdf-syntax-ns#" xmlns:dc="http://purl.org/dc/elements/1.1/" xmlns:bqbiol="http://biomodels.net/biology-qualifiers/" xmlns:bqmodel="http://biomodels.net/model-qualifiers/" xmlns:vCard="http://www.w3.org/2001/vcard-rdf/3.0#">
            <rdf:Description rdf:about="#C00257__91__c__93__">
              <bqbiol:is>
                <rdf:Bag>
                  <rdf:li rdf:resource="http://identifiers.org/seed.compound/cpd00000"/>
                  <rdf:li rdf:resource="http://identifiers.org/chebi/CHEBI:33198"/>
                  <rdf:li rdf:resource="http://identifiers.org/hmdb/HMDB00625"/>
                  <rdf:li rdf:resource="http://identifiers.org/kegg.compound/C00257"/>
                  <rdf:li rdf:resource="http://identifiers.org/metanetx.chemical/MNXM000"/>
                  <rdf:li rdf:resource="http://identifiers.org/pubchem.compound/3556"/>
                </rdf:Bag>
              </bqbiol:is>
            </rdf:Description>
          </rdf:RDF>
        </annotation>
      </species>
      <species metaid="C00257xt__91__e__93__" id="C00257xt__91__e__93__" name="external  D-Gluconic acid; D-Gluconate; D-gluco-Hexonic acid" compartment="e" hasOnlySubstanceUnits="false" boundaryCondition="false" constant="false" fbc:charge="-1" fbc:chemicalFormula="C6H11O7">
        <annotation xmlns:sbml="http://www.sbml.org/sbml/level3/version1/core">
          <rdf:RDF xmlns:dcterms="http://purl.org/dc/terms/" xmlns:rdf="http://www.w3.org/1999/02/22-rdf-syntax-ns#" xmlns:dc="http://purl.org/dc/elements/1.1/" xmlns:bqbiol="http://biomodels.net/biology-qualifiers/" xmlns:bqmodel="http://biomodels.net/model-qualifiers/" xmlns:vCard="http://www.w3.org/2001/vcard-rdf/3.0#">
            <rdf:Description rdf:about="#C00257xt__91__e__93__">
              <bqbiol:is>
                <rdf:Bag>
                  <rdf:li rdf:resource="http://identifiers.org/seed.compound/cpd00000"/>
                  <rdf:li rdf:resource="http://identifiers.org/chebi/CHEBI:33198"/>
                  <rdf:li rdf:resource="http://identifiers.org/hmdb/HMDB00625"/>
                  <rdf:li rdf:resource="http://identifiers.org/kegg.compound/C00257"/>
                  <rdf:li rdf:resource="http://identifiers.org/metanetx.chemical/MNXM000"/>
                  <rdf:li rdf:resource="http://identifiers.org/pubchem.compound/3556"/>
                </rdf:Bag>
              </bqbiol:is>
            </rdf:Description>
          </rdf:RDF>
        </annotation>
      </species>
      <species metaid="C00258__91__c__93__" id="C00258__91__c__93__" name="D-Glycerate; Glycerate; (R)-Glycerate; Glyceric acid" compartment="c" hasOnlySubstanceUnits="false" boundaryCondition="false" constant="false" fbc:charge="-1" fbc:chemicalFormula="C3H5O4">
        <annotation xmlns:sbml="http://www.sbml.org/sbml/level3/version1/core">
          <rdf:RDF xmlns:dcterms="http://purl.org/dc/terms/" xmlns:rdf="http://www.w3.org/1999/02/22-rdf-syntax-ns#" xmlns:dc="http://purl.org/dc/elements/1.1/" xmlns:bqbiol="http://biomodels.net/biology-qualifiers/" xmlns:bqmodel="http://biomodels.net/model-qualifiers/" xmlns:vCard="http://www.w3.org/2001/vcard-rdf/3.0#">
            <rdf:Description rdf:about="#C00258__91__c__93__">
              <bqbiol:is>
                <rdf:Bag>
                  <rdf:li rdf:resource="http://identifiers.org/seed.compound/cpd00223"/>
                  <rdf:li rdf:resource="http://identifiers.org/chebi/CHEBI:32398"/>
                  <rdf:li rdf:resource="http://identifiers.org/hmdb/HMDB00139"/>
                  <rdf:li rdf:resource="http://identifiers.org/inchi/InChI=1S/C3H6O4/c4-1-2(5)3(6)7/h2,4-5H,1H2,(H,6,7)/t2-/m1/s1"/>
                  <rdf:li rdf:resource="http://identifiers.org/kegg.compound/C00258"/>
                  <rdf:li rdf:resource="http://identifiers.org/metanetx.chemical/MNXM40615"/>
                  <rdf:li rdf:resource="http://identifiers.org/pubchem.compound/3557"/>
                </rdf:Bag>
              </bqbiol:is>
            </rdf:Description>
          </rdf:RDF>
        </annotation>
      </species>
      <species metaid="C00262__91__c__93__" id="C00262__91__c__93__" name="Hypoxanthine; Purine-6-ol" compartment="c" hasOnlySubstanceUnits="false" boundaryCondition="false" constant="false" fbc:charge="0" fbc:chemicalFormula="C5H4N4O">
        <annotation xmlns:sbml="http://www.sbml.org/sbml/level3/version1/core">
          <rdf:RDF xmlns:dcterms="http://purl.org/dc/terms/" xmlns:rdf="http://www.w3.org/1999/02/22-rdf-syntax-ns#" xmlns:dc="http://purl.org/dc/elements/1.1/" xmlns:bqbiol="http://biomodels.net/biology-qualifiers/" xmlns:bqmodel="http://biomodels.net/model-qualifiers/" xmlns:vCard="http://www.w3.org/2001/vcard-rdf/3.0#">
            <rdf:Description rdf:about="#C00262__91__c__93__">
              <bqbiol:is>
                <rdf:Bag>
                  <rdf:li rdf:resource="http://identifiers.org/seed.compound/cpd00226"/>
                  <rdf:li rdf:resource="http://identifiers.org/chebi/CHEBI:17368"/>
                  <rdf:li rdf:resource="http://identifiers.org/inchi/InChI=1S/C5H4N4O/c10-5-3-4(7-1-6-3)8-2-9-5/h1-2H,(H2,6,7,8,9,10)"/>
                  <rdf:li rdf:resource="http://identifiers.org/kegg.compound/C00262"/>
                  <rdf:li rdf:resource="http://identifiers.org/metanetx.chemical/MNXM213"/>
                  <rdf:li rdf:resource="http://identifiers.org/pubchem.compound/3560"/>
                </rdf:Bag>
              </bqbiol:is>
            </rdf:Description>
          </rdf:RDF>
        </annotation>
      </species>
      <species metaid="C00263__91__c__93__" id="C00263__91__c__93__" name="L-Homoserine; 2-Amino-4-hydroxybutyric acid" compartment="c" hasOnlySubstanceUnits="false" boundaryCondition="false" constant="false" fbc:charge="0" fbc:chemicalFormula="C4H9NO3">
        <annotation xmlns:sbml="http://www.sbml.org/sbml/level3/version1/core">
          <rdf:RDF xmlns:dcterms="http://purl.org/dc/terms/" xmlns:rdf="http://www.w3.org/1999/02/22-rdf-syntax-ns#" xmlns:dc="http://purl.org/dc/elements/1.1/" xmlns:bqbiol="http://biomodels.net/biology-qualifiers/" xmlns:bqmodel="http://biomodels.net/model-qualifiers/" xmlns:vCard="http://www.w3.org/2001/vcard-rdf/3.0#">
            <rdf:Description rdf:about="#C00263__91__c__93__">
              <bqbiol:is>
                <rdf:Bag>
                  <rdf:li rdf:resource="http://identifiers.org/seed.compound/cpd00227"/>
                  <rdf:li rdf:resource="http://identifiers.org/chebi/CHEBI:15699"/>
                  <rdf:li rdf:resource="http://identifiers.org/hmdb/HMDB00719"/>
                  <rdf:li rdf:resource="http://identifiers.org/inchi/InChI=1S/C4H9NO3/c5-3(1-2-6)4(7)8/h3,6H,1-2,5H2,(H,7,8)/t3-/m0/s1"/>
                  <rdf:li rdf:resource="http://identifiers.org/kegg.compound/C00263"/>
                  <rdf:li rdf:resource="http://identifiers.org/metanetx.chemical/MNXM353"/>
                  <rdf:li rdf:resource="http://identifiers.org/pubchem.compound/3561"/>
                </rdf:Bag>
              </bqbiol:is>
            </rdf:Description>
          </rdf:RDF>
        </annotation>
      </species>
      <species metaid="C00266__91__c__93__" id="C00266__91__c__93__" name="Glycolaldehyde; Hydroxyacetaldehyde" compartment="c" hasOnlySubstanceUnits="false" boundaryCondition="false" constant="false" fbc:charge="0" fbc:chemicalFormula="C2H4O2">
        <annotation xmlns:sbml="http://www.sbml.org/sbml/level3/version1/core">
          <rdf:RDF xmlns:dcterms="http://purl.org/dc/terms/" xmlns:rdf="http://www.w3.org/1999/02/22-rdf-syntax-ns#" xmlns:dc="http://purl.org/dc/elements/1.1/" xmlns:bqbiol="http://biomodels.net/biology-qualifiers/" xmlns:bqmodel="http://biomodels.net/model-qualifiers/" xmlns:vCard="http://www.w3.org/2001/vcard-rdf/3.0#">
            <rdf:Description rdf:about="#C00266__91__c__93__">
              <bqbiol:is>
                <rdf:Bag>
                  <rdf:li rdf:resource="http://identifiers.org/seed.compound/cpd00229"/>
                  <rdf:li rdf:resource="http://identifiers.org/chebi/CHEBI:17071"/>
                  <rdf:li rdf:resource="http://identifiers.org/hmdb/HMDB03344"/>
                  <rdf:li rdf:resource="http://identifiers.org/inchi/InChI=1S/C2H4O2/c3-1-2-4/h1,4H,2H2"/>
                  <rdf:li rdf:resource="http://identifiers.org/kegg.compound/C00266"/>
                  <rdf:li rdf:resource="http://identifiers.org/metanetx.chemical/MNXM349"/>
                  <rdf:li rdf:resource="http://identifiers.org/pubchem.compound/3564"/>
                </rdf:Bag>
              </bqbiol:is>
            </rdf:Description>
          </rdf:RDF>
        </annotation>
      </species>
      <species metaid="C00267__91__c__93__" id="C00267__91__c__93__" name="alpha-D-Glucose" compartment="c" hasOnlySubstanceUnits="false" boundaryCondition="false" constant="false" fbc:charge="0" fbc:chemicalFormula="C6H12O6">
        <annotation xmlns:sbml="http://www.sbml.org/sbml/level3/version1/core">
          <rdf:RDF xmlns:dcterms="http://purl.org/dc/terms/" xmlns:rdf="http://www.w3.org/1999/02/22-rdf-syntax-ns#" xmlns:dc="http://purl.org/dc/elements/1.1/" xmlns:bqbiol="http://biomodels.net/biology-qualifiers/" xmlns:bqmodel="http://biomodels.net/model-qualifiers/" xmlns:vCard="http://www.w3.org/2001/vcard-rdf/3.0#">
            <rdf:Description rdf:about="#C00267__91__c__93__">
              <bqbiol:is>
                <rdf:Bag>
                  <rdf:li rdf:resource="http://identifiers.org/seed.compound/cpd00027"/>
                  <rdf:li rdf:resource="http://identifiers.org/chebi/CHEBI:17925"/>
                  <rdf:li rdf:resource="http://identifiers.org/hmdb/HMDB03345"/>
                  <rdf:li rdf:resource="http://identifiers.org/kegg.compound/C00267"/>
                  <rdf:li rdf:resource="http://identifiers.org/metanetx.chemical/MNXM41"/>
                  <rdf:li rdf:resource="http://identifiers.org/pubchem.compound/3565"/>
                </rdf:Bag>
              </bqbiol:is>
            </rdf:Description>
          </rdf:RDF>
        </annotation>
      </species>
      <species metaid="C00269__91__c__93__" id="C00269__91__c__93__" name="CDP-diacylglycerol; CDP-1,2-diacylglycerol; 1,2-Diacyl-sn-glycero-3-cytidine-5&apos;-diphosphate" compartment="c" hasOnlySubstanceUnits="false" boundaryCondition="false" constant="false" fbc:charge="0" fbc:chemicalFormula="C14H19N3O15P2R2">
        <annotation xmlns:sbml="http://www.sbml.org/sbml/level3/version1/core">
          <rdf:RDF xmlns:dcterms="http://purl.org/dc/terms/" xmlns:rdf="http://www.w3.org/1999/02/22-rdf-syntax-ns#" xmlns:dc="http://purl.org/dc/elements/1.1/" xmlns:bqbiol="http://biomodels.net/biology-qualifiers/" xmlns:bqmodel="http://biomodels.net/model-qualifiers/" xmlns:vCard="http://www.w3.org/2001/vcard-rdf/3.0#">
            <rdf:Description rdf:about="#C00269__91__c__93__">
              <bqbiol:is>
                <rdf:Bag>
                  <rdf:li rdf:resource="http://identifiers.org/seed.compound/cpd00000"/>
                  <rdf:li rdf:resource="http://identifiers.org/chebi/CHEBI:17962"/>
                  <rdf:li rdf:resource="http://identifiers.org/kegg.compound/C00269"/>
                  <rdf:li rdf:resource="http://identifiers.org/metanetx.chemical/MNXM000"/>
                  <rdf:li rdf:resource="http://identifiers.org/pubchem.compound/3567"/>
                </rdf:Bag>
              </bqbiol:is>
            </rdf:Description>
          </rdf:RDF>
        </annotation>
      </species>
      <species metaid="C00275__91__c__93__" id="C00275__91__c__93__" name="D-Mannose 6-phosphate" compartment="c" hasOnlySubstanceUnits="false" boundaryCondition="false" constant="false" fbc:charge="-2" fbc:chemicalFormula="C6H11O9P">
        <notes>
          <body xmlns="http://www.w3.org/1999/xhtml">
            <p>ChEBIID:CHEBI:17369 48066</p>
          </body>
        </notes>
        <annotation xmlns:sbml="http://www.sbml.org/sbml/level3/version1/core">
          <rdf:RDF xmlns:dcterms="http://purl.org/dc/terms/" xmlns:rdf="http://www.w3.org/1999/02/22-rdf-syntax-ns#" xmlns:dc="http://purl.org/dc/elements/1.1/" xmlns:bqbiol="http://biomodels.net/biology-qualifiers/" xmlns:bqmodel="http://biomodels.net/model-qualifiers/" xmlns:vCard="http://www.w3.org/2001/vcard-rdf/3.0#">
            <rdf:Description rdf:about="#C00275__91__c__93__">
              <bqbiol:is>
                <rdf:Bag>
                  <rdf:li rdf:resource="http://identifiers.org/seed.compound/cpd00235"/>
                  <rdf:li rdf:resource="http://identifiers.org/hmdb/HMDB01078"/>
                  <rdf:li rdf:resource="http://identifiers.org/kegg.compound/C00275"/>
                  <rdf:li rdf:resource="http://identifiers.org/metanetx.chemical/MNXM40579"/>
                  <rdf:li rdf:resource="http://identifiers.org/pubchem.compound/3572"/>
                </rdf:Bag>
              </bqbiol:is>
            </rdf:Description>
          </rdf:RDF>
        </annotation>
      </species>
      <species metaid="C00279__91__c__93__" id="C00279__91__c__93__" name="D-Erythrose 4-phosphate" compartment="c" hasOnlySubstanceUnits="false" boundaryCondition="false" constant="false" fbc:charge="-2" fbc:chemicalFormula="C4H7O7P">
        <annotation xmlns:sbml="http://www.sbml.org/sbml/level3/version1/core">
          <rdf:RDF xmlns:dcterms="http://purl.org/dc/terms/" xmlns:rdf="http://www.w3.org/1999/02/22-rdf-syntax-ns#" xmlns:dc="http://purl.org/dc/elements/1.1/" xmlns:bqbiol="http://biomodels.net/biology-qualifiers/" xmlns:bqmodel="http://biomodels.net/model-qualifiers/" xmlns:vCard="http://www.w3.org/2001/vcard-rdf/3.0#">
            <rdf:Description rdf:about="#C00279__91__c__93__">
              <bqbiol:is>
                <rdf:Bag>
                  <rdf:li rdf:resource="http://identifiers.org/seed.compound/cpd00236"/>
                  <rdf:li rdf:resource="http://identifiers.org/chebi/CHEBI:48153"/>
                  <rdf:li rdf:resource="http://identifiers.org/hmdb/HMDB01321"/>
                  <rdf:li rdf:resource="http://identifiers.org/inchi/InChI=1S/C4H9O7P/c5-1-3(6)4(7)2-11-12(8,9)10/h1,3-4,6-7H,2H2,(H2,8,9,10)/t3-,4+/m0/s1"/>
                  <rdf:li rdf:resource="http://identifiers.org/kegg.compound/C00279"/>
                  <rdf:li rdf:resource="http://identifiers.org/metanetx.chemical/MNXM258"/>
                  <rdf:li rdf:resource="http://identifiers.org/pubchem.compound/3574"/>
                </rdf:Bag>
              </bqbiol:is>
            </rdf:Description>
          </rdf:RDF>
        </annotation>
      </species>
      <species metaid="C00282__91__c__93__" id="C00282__91__c__93__" name="Hydrogen; H2" compartment="c" hasOnlySubstanceUnits="false" boundaryCondition="false" constant="false" fbc:charge="0" fbc:chemicalFormula="H2">
        <annotation xmlns:sbml="http://www.sbml.org/sbml/level3/version1/core">
          <rdf:RDF xmlns:dcterms="http://purl.org/dc/terms/" xmlns:rdf="http://www.w3.org/1999/02/22-rdf-syntax-ns#" xmlns:dc="http://purl.org/dc/elements/1.1/" xmlns:bqbiol="http://biomodels.net/biology-qualifiers/" xmlns:bqmodel="http://biomodels.net/model-qualifiers/" xmlns:vCard="http://www.w3.org/2001/vcard-rdf/3.0#">
            <rdf:Description rdf:about="#C00282__91__c__93__">
              <bqbiol:is>
                <rdf:Bag>
                  <rdf:li rdf:resource="http://identifiers.org/seed.compound/cpd00000"/>
                  <rdf:li rdf:resource="http://identifiers.org/chebi/CHEBI:18276"/>
                  <rdf:li rdf:resource="http://identifiers.org/hmdb/HMDB01362"/>
                  <rdf:li rdf:resource="http://identifiers.org/kegg.compound/C00282"/>
                  <rdf:li rdf:resource="http://identifiers.org/metanetx.chemical/MNXM000"/>
                  <rdf:li rdf:resource="http://identifiers.org/pubchem.compound/3577"/>
                </rdf:Bag>
              </bqbiol:is>
            </rdf:Description>
          </rdf:RDF>
        </annotation>
      </species>
      <species metaid="C00282xt__91__e__93__" id="C00282xt__91__e__93__" name="Externl Hydrogen; H2" compartment="e" hasOnlySubstanceUnits="false" boundaryCondition="false" constant="false" fbc:charge="0" fbc:chemicalFormula="H2">
        <annotation xmlns:sbml="http://www.sbml.org/sbml/level3/version1/core">
          <rdf:RDF xmlns:dcterms="http://purl.org/dc/terms/" xmlns:rdf="http://www.w3.org/1999/02/22-rdf-syntax-ns#" xmlns:dc="http://purl.org/dc/elements/1.1/" xmlns:bqbiol="http://biomodels.net/biology-qualifiers/" xmlns:bqmodel="http://biomodels.net/model-qualifiers/" xmlns:vCard="http://www.w3.org/2001/vcard-rdf/3.0#">
            <rdf:Description rdf:about="#C00282xt__91__e__93__">
              <bqbiol:is>
                <rdf:Bag>
                  <rdf:li rdf:resource="http://identifiers.org/seed.compound/cpd00000"/>
                  <rdf:li rdf:resource="http://identifiers.org/chebi/CHEBI:18276"/>
                  <rdf:li rdf:resource="http://identifiers.org/hmdb/HMDB01362"/>
                  <rdf:li rdf:resource="http://identifiers.org/kegg.compound/C00282"/>
                  <rdf:li rdf:resource="http://identifiers.org/metanetx.chemical/MNXM000"/>
                  <rdf:li rdf:resource="http://identifiers.org/pubchem.compound/3577"/>
                </rdf:Bag>
              </bqbiol:is>
            </rdf:Description>
          </rdf:RDF>
        </annotation>
      </species>
      <species metaid="C00283__91__c__93__" id="C00283__91__c__93__" name="Hydrogen sulfide; Hydrogen-sulfide; H2S; Sulfide" compartment="c" hasOnlySubstanceUnits="false" boundaryCondition="false" constant="false" fbc:charge="0" fbc:chemicalFormula="H2S">
        <annotation xmlns:sbml="http://www.sbml.org/sbml/level3/version1/core">
          <rdf:RDF xmlns:dcterms="http://purl.org/dc/terms/" xmlns:rdf="http://www.w3.org/1999/02/22-rdf-syntax-ns#" xmlns:dc="http://purl.org/dc/elements/1.1/" xmlns:bqbiol="http://biomodels.net/biology-qualifiers/" xmlns:bqmodel="http://biomodels.net/model-qualifiers/" xmlns:vCard="http://www.w3.org/2001/vcard-rdf/3.0#">
            <rdf:Description rdf:about="#C00283__91__c__93__">
              <bqbiol:is>
                <rdf:Bag>
                  <rdf:li rdf:resource="http://identifiers.org/seed.compound/cpd00000"/>
                  <rdf:li rdf:resource="http://identifiers.org/chebi/CHEBI:16136"/>
                  <rdf:li rdf:resource="http://identifiers.org/hmdb/HMDB03276"/>
                  <rdf:li rdf:resource="http://identifiers.org/kegg.compound/C00283"/>
                  <rdf:li rdf:resource="http://identifiers.org/metanetx.chemical/MNXM000"/>
                  <rdf:li rdf:resource="http://identifiers.org/pubchem.compound/3578"/>
                </rdf:Bag>
              </bqbiol:is>
            </rdf:Description>
          </rdf:RDF>
        </annotation>
      </species>
      <species metaid="C00286__91__c__93__" id="C00286__91__c__93__" name="dGTP; 2&apos;-Deoxyguanosine 5&apos;-triphosphate; Deoxyguanosine 5&apos;-triphosphate; Deoxyguanosine triphosphate" compartment="c" hasOnlySubstanceUnits="false" boundaryCondition="false" constant="false" fbc:charge="-4" fbc:chemicalFormula="C10H12N5O13P3">
        <annotation xmlns:sbml="http://www.sbml.org/sbml/level3/version1/core">
          <rdf:RDF xmlns:dcterms="http://purl.org/dc/terms/" xmlns:rdf="http://www.w3.org/1999/02/22-rdf-syntax-ns#" xmlns:dc="http://purl.org/dc/elements/1.1/" xmlns:bqbiol="http://biomodels.net/biology-qualifiers/" xmlns:bqmodel="http://biomodels.net/model-qualifiers/" xmlns:vCard="http://www.w3.org/2001/vcard-rdf/3.0#">
            <rdf:Description rdf:about="#C00286__91__c__93__">
              <bqbiol:is>
                <rdf:Bag>
                  <rdf:li rdf:resource="http://identifiers.org/seed.compound/cpd00241"/>
                  <rdf:li rdf:resource="http://identifiers.org/chebi/CHEBI:16497"/>
                  <rdf:li rdf:resource="http://identifiers.org/hmdb/HMDB01440"/>
                  <rdf:li rdf:resource="http://identifiers.org/kegg.compound/C00286"/>
                  <rdf:li rdf:resource="http://identifiers.org/metanetx.chemical/MNXM344"/>
                  <rdf:li rdf:resource="http://identifiers.org/pubchem.compound/3581"/>
                </rdf:Bag>
              </bqbiol:is>
            </rdf:Description>
          </rdf:RDF>
        </annotation>
      </species>
      <species metaid="C00288__91__c__93__" id="C00288__91__c__93__" name="HCO3-; Bicarbonate; Hydrogen carbonate; Acid carbonate" compartment="c" hasOnlySubstanceUnits="false" boundaryCondition="false" constant="false" fbc:charge="-1" fbc:chemicalFormula="CHO3">
        <annotation xmlns:sbml="http://www.sbml.org/sbml/level3/version1/core">
          <rdf:RDF xmlns:dcterms="http://purl.org/dc/terms/" xmlns:rdf="http://www.w3.org/1999/02/22-rdf-syntax-ns#" xmlns:dc="http://purl.org/dc/elements/1.1/" xmlns:bqbiol="http://biomodels.net/biology-qualifiers/" xmlns:bqmodel="http://biomodels.net/model-qualifiers/" xmlns:vCard="http://www.w3.org/2001/vcard-rdf/3.0#">
            <rdf:Description rdf:about="#C00288__91__c__93__">
              <bqbiol:is>
                <rdf:Bag>
                  <rdf:li rdf:resource="http://identifiers.org/seed.compound/cpd00000"/>
                  <rdf:li rdf:resource="http://identifiers.org/chebi/CHEBI:17544"/>
                  <rdf:li rdf:resource="http://identifiers.org/hmdb/HMDB00595"/>
                  <rdf:li rdf:resource="http://identifiers.org/kegg.compound/C00288"/>
                  <rdf:li rdf:resource="http://identifiers.org/metanetx.chemical/MNXM000"/>
                  <rdf:li rdf:resource="http://identifiers.org/pubchem.compound/3583"/>
                </rdf:Bag>
              </bqbiol:is>
            </rdf:Description>
          </rdf:RDF>
        </annotation>
      </species>
      <species metaid="C00294__91__c__93__" id="C00294__91__c__93__" name="Inosine" compartment="c" hasOnlySubstanceUnits="false" boundaryCondition="false" constant="false" fbc:charge="0" fbc:chemicalFormula="C10H12N4O5">
        <annotation xmlns:sbml="http://www.sbml.org/sbml/level3/version1/core">
          <rdf:RDF xmlns:dcterms="http://purl.org/dc/terms/" xmlns:rdf="http://www.w3.org/1999/02/22-rdf-syntax-ns#" xmlns:dc="http://purl.org/dc/elements/1.1/" xmlns:bqbiol="http://biomodels.net/biology-qualifiers/" xmlns:bqmodel="http://biomodels.net/model-qualifiers/" xmlns:vCard="http://www.w3.org/2001/vcard-rdf/3.0#">
            <rdf:Description rdf:about="#C00294__91__c__93__">
              <bqbiol:is>
                <rdf:Bag>
                  <rdf:li rdf:resource="http://identifiers.org/seed.compound/cpd00246"/>
                  <rdf:li rdf:resource="http://identifiers.org/chebi/CHEBI:17596"/>
                  <rdf:li rdf:resource="http://identifiers.org/kegg.compound/C00294"/>
                  <rdf:li rdf:resource="http://identifiers.org/metanetx.chemical/MNXM334"/>
                  <rdf:li rdf:resource="http://identifiers.org/pubchem.compound/3588"/>
                </rdf:Bag>
              </bqbiol:is>
            </rdf:Description>
          </rdf:RDF>
        </annotation>
      </species>
      <species metaid="C00294xt__91__e__93__" id="C00294xt__91__e__93__" name="external Inosine" compartment="e" hasOnlySubstanceUnits="false" boundaryCondition="false" constant="false" fbc:charge="0" fbc:chemicalFormula="C10H12N4O5">
        <annotation xmlns:sbml="http://www.sbml.org/sbml/level3/version1/core">
          <rdf:RDF xmlns:dcterms="http://purl.org/dc/terms/" xmlns:rdf="http://www.w3.org/1999/02/22-rdf-syntax-ns#" xmlns:dc="http://purl.org/dc/elements/1.1/" xmlns:bqbiol="http://biomodels.net/biology-qualifiers/" xmlns:bqmodel="http://biomodels.net/model-qualifiers/" xmlns:vCard="http://www.w3.org/2001/vcard-rdf/3.0#">
            <rdf:Description rdf:about="#C00294xt__91__e__93__">
              <bqbiol:is>
                <rdf:Bag>
                  <rdf:li rdf:resource="http://identifiers.org/seed.compound/cpd00246"/>
                  <rdf:li rdf:resource="http://identifiers.org/chebi/CHEBI:17596"/>
                  <rdf:li rdf:resource="http://identifiers.org/kegg.compound/C00294"/>
                  <rdf:li rdf:resource="http://identifiers.org/metanetx.chemical/MNXM334"/>
                  <rdf:li rdf:resource="http://identifiers.org/pubchem.compound/3588"/>
                </rdf:Bag>
              </bqbiol:is>
            </rdf:Description>
          </rdf:RDF>
        </annotation>
      </species>
      <species metaid="C00295__91__c__93__" id="C00295__91__c__93__" name="Orotate; Orotic acid; Uracil-6-carboxylic acid" compartment="c" hasOnlySubstanceUnits="false" boundaryCondition="false" constant="false" fbc:charge="-1" fbc:chemicalFormula="C5H3N2O4">
        <annotation xmlns:sbml="http://www.sbml.org/sbml/level3/version1/core">
          <rdf:RDF xmlns:dcterms="http://purl.org/dc/terms/" xmlns:rdf="http://www.w3.org/1999/02/22-rdf-syntax-ns#" xmlns:dc="http://purl.org/dc/elements/1.1/" xmlns:bqbiol="http://biomodels.net/biology-qualifiers/" xmlns:bqmodel="http://biomodels.net/model-qualifiers/" xmlns:vCard="http://www.w3.org/2001/vcard-rdf/3.0#">
            <rdf:Description rdf:about="#C00295__91__c__93__">
              <bqbiol:is>
                <rdf:Bag>
                  <rdf:li rdf:resource="http://identifiers.org/seed.compound/cpd00247"/>
                  <rdf:li rdf:resource="http://identifiers.org/chebi/CHEBI:16742"/>
                  <rdf:li rdf:resource="http://identifiers.org/hmdb/HMDB00226"/>
                  <rdf:li rdf:resource="http://identifiers.org/inchi/InChI=1S/C5H4N2O4/c8-3-1-2(4(9)10)6-5(11)7-3/h1H,(H,9,10)(H2,6,7,8,11)"/>
                  <rdf:li rdf:resource="http://identifiers.org/kegg.compound/C00295"/>
                  <rdf:li rdf:resource="http://identifiers.org/metanetx.chemical/MNXM235"/>
                  <rdf:li rdf:resource="http://identifiers.org/pubchem.compound/3589"/>
                </rdf:Bag>
              </bqbiol:is>
            </rdf:Description>
          </rdf:RDF>
        </annotation>
      </species>
      <species metaid="C00299__91__c__93__" id="C00299__91__c__93__" name="Uridine" compartment="c" hasOnlySubstanceUnits="false" boundaryCondition="false" constant="false" fbc:charge="0" fbc:chemicalFormula="C9H12N2O6">
        <annotation xmlns:sbml="http://www.sbml.org/sbml/level3/version1/core">
          <rdf:RDF xmlns:dcterms="http://purl.org/dc/terms/" xmlns:rdf="http://www.w3.org/1999/02/22-rdf-syntax-ns#" xmlns:dc="http://purl.org/dc/elements/1.1/" xmlns:bqbiol="http://biomodels.net/biology-qualifiers/" xmlns:bqmodel="http://biomodels.net/model-qualifiers/" xmlns:vCard="http://www.w3.org/2001/vcard-rdf/3.0#">
            <rdf:Description rdf:about="#C00299__91__c__93__">
              <bqbiol:is>
                <rdf:Bag>
                  <rdf:li rdf:resource="http://identifiers.org/seed.compound/cpd00249"/>
                  <rdf:li rdf:resource="http://identifiers.org/chebi/CHEBI:16704"/>
                  <rdf:li rdf:resource="http://identifiers.org/hmdb/HMDB00296"/>
                  <rdf:li rdf:resource="http://identifiers.org/inchi/InChI=1S/C9H12N2O6/c12-3-4-6(14)7(15)8(17-4)11-2-1-5(13)10-9(11)16/h1-2,4,6-8,12,14-15H,3H2,(H,10,13,16)/t4-,6-,7-,8-/m1/s1"/>
                  <rdf:li rdf:resource="http://identifiers.org/kegg.compound/C00299"/>
                  <rdf:li rdf:resource="http://identifiers.org/metanetx.chemical/MNXM288"/>
                  <rdf:li rdf:resource="http://identifiers.org/pubchem.compound/3593"/>
                </rdf:Bag>
              </bqbiol:is>
            </rdf:Description>
          </rdf:RDF>
        </annotation>
      </species>
      <species metaid="C00299xt__91__e__93__" id="C00299xt__91__e__93__" name="external Uridine" compartment="e" hasOnlySubstanceUnits="false" boundaryCondition="false" constant="false" fbc:charge="0" fbc:chemicalFormula="C9H12N2O6">
        <annotation xmlns:sbml="http://www.sbml.org/sbml/level3/version1/core">
          <rdf:RDF xmlns:dcterms="http://purl.org/dc/terms/" xmlns:rdf="http://www.w3.org/1999/02/22-rdf-syntax-ns#" xmlns:dc="http://purl.org/dc/elements/1.1/" xmlns:bqbiol="http://biomodels.net/biology-qualifiers/" xmlns:bqmodel="http://biomodels.net/model-qualifiers/" xmlns:vCard="http://www.w3.org/2001/vcard-rdf/3.0#">
            <rdf:Description rdf:about="#C00299xt__91__e__93__">
              <bqbiol:is>
                <rdf:Bag>
                  <rdf:li rdf:resource="http://identifiers.org/seed.compound/cpd00249"/>
                  <rdf:li rdf:resource="http://identifiers.org/chebi/CHEBI:16704"/>
                  <rdf:li rdf:resource="http://identifiers.org/hmdb/HMDB00296"/>
                  <rdf:li rdf:resource="http://identifiers.org/inchi/InChI=1S/C9H12N2O6/c12-3-4-6(14)7(15)8(17-4)11-2-1-5(13)10-9(11)16/h1-2,4,6-8,12,14-15H,3H2,(H,10,13,16)/t4-,6-,7-,8-/m1/s1"/>
                  <rdf:li rdf:resource="http://identifiers.org/kegg.compound/C00299"/>
                  <rdf:li rdf:resource="http://identifiers.org/metanetx.chemical/MNXM288"/>
                  <rdf:li rdf:resource="http://identifiers.org/pubchem.compound/3593"/>
                </rdf:Bag>
              </bqbiol:is>
            </rdf:Description>
          </rdf:RDF>
        </annotation>
      </species>
      <species metaid="C00301__91__c__93__" id="C00301__91__c__93__" name="ADP-ribose; ADP-D-ribose; Adenosine diphosphate ribose" compartment="c" hasOnlySubstanceUnits="false" boundaryCondition="false" constant="false" fbc:charge="-2" fbc:chemicalFormula="C15H21N5O14P2">
        <annotation xmlns:sbml="http://www.sbml.org/sbml/level3/version1/core">
          <rdf:RDF xmlns:dcterms="http://purl.org/dc/terms/" xmlns:rdf="http://www.w3.org/1999/02/22-rdf-syntax-ns#" xmlns:dc="http://purl.org/dc/elements/1.1/" xmlns:bqbiol="http://biomodels.net/biology-qualifiers/" xmlns:bqmodel="http://biomodels.net/model-qualifiers/" xmlns:vCard="http://www.w3.org/2001/vcard-rdf/3.0#">
            <rdf:Description rdf:about="#C00301__91__c__93__">
              <bqbiol:is>
                <rdf:Bag>
                  <rdf:li rdf:resource="http://identifiers.org/seed.compound/cpd00251"/>
                  <rdf:li rdf:resource="http://identifiers.org/chebi/CHEBI:16960"/>
                  <rdf:li rdf:resource="http://identifiers.org/hmdb/HMDB01178"/>
                  <rdf:li rdf:resource="http://identifiers.org/kegg.compound/C00301"/>
                  <rdf:li rdf:resource="http://identifiers.org/metanetx.chemical/MNXM48596"/>
                  <rdf:li rdf:resource="http://identifiers.org/pubchem.compound/3595"/>
                </rdf:Bag>
              </bqbiol:is>
            </rdf:Description>
          </rdf:RDF>
        </annotation>
      </species>
      <species metaid="C00305__91__c__93__" id="C00305__91__c__93__" name="Magnesium cation;Mg2+;Magnesium(2+);Magnesium ion" compartment="c" hasOnlySubstanceUnits="false" boundaryCondition="false" constant="false" fbc:charge="-2" fbc:chemicalFormula="Mg">
        <notes>
          <body xmlns="http://www.w3.org/1999/xhtml">
            <p>ChEBIID:CHEBI:18420 25107</p>
          </body>
        </notes>
        <annotation xmlns:sbml="http://www.sbml.org/sbml/level3/version1/core">
          <rdf:RDF xmlns:dcterms="http://purl.org/dc/terms/" xmlns:rdf="http://www.w3.org/1999/02/22-rdf-syntax-ns#" xmlns:dc="http://purl.org/dc/elements/1.1/" xmlns:bqbiol="http://biomodels.net/biology-qualifiers/" xmlns:bqmodel="http://biomodels.net/model-qualifiers/" xmlns:vCard="http://www.w3.org/2001/vcard-rdf/3.0#">
            <rdf:Description rdf:about="#C00305__91__c__93__">
              <bqbiol:is>
                <rdf:Bag>
                  <rdf:li rdf:resource="http://identifiers.org/seed.compound/cpd00254"/>
                  <rdf:li rdf:resource="http://identifiers.org/hmdb/HMDB00547"/>
                  <rdf:li rdf:resource="http://identifiers.org/inchi/InChI=1S/Mg/q+2"/>
                  <rdf:li rdf:resource="http://identifiers.org/kegg.compound/C00305"/>
                  <rdf:li rdf:resource="http://identifiers.org/metanetx.chemical/MNXM653"/>
                  <rdf:li rdf:resource="http://identifiers.org/pubchem.compound/3599"/>
                </rdf:Bag>
              </bqbiol:is>
            </rdf:Description>
          </rdf:RDF>
        </annotation>
      </species>
      <species metaid="C00305xt__91__e__93__" id="C00305xt__91__e__93__" name="external Magnesium cation;Mg2+;Magnesium(2+);Magnesium ion" compartment="e" hasOnlySubstanceUnits="false" boundaryCondition="false" constant="false" fbc:charge="-2" fbc:chemicalFormula="Mg">
        <notes>
          <body xmlns="http://www.w3.org/1999/xhtml">
            <p>ChEBIID:CHEBI:18420 25107</p>
          </body>
        </notes>
        <annotation xmlns:sbml="http://www.sbml.org/sbml/level3/version1/core">
          <rdf:RDF xmlns:dcterms="http://purl.org/dc/terms/" xmlns:rdf="http://www.w3.org/1999/02/22-rdf-syntax-ns#" xmlns:dc="http://purl.org/dc/elements/1.1/" xmlns:bqbiol="http://biomodels.net/biology-qualifiers/" xmlns:bqmodel="http://biomodels.net/model-qualifiers/" xmlns:vCard="http://www.w3.org/2001/vcard-rdf/3.0#">
            <rdf:Description rdf:about="#C00305xt__91__e__93__">
              <bqbiol:is>
                <rdf:Bag>
                  <rdf:li rdf:resource="http://identifiers.org/seed.compound/cpd00254"/>
                  <rdf:li rdf:resource="http://identifiers.org/hmdb/HMDB00547"/>
                  <rdf:li rdf:resource="http://identifiers.org/inchi/InChI=1S/Mg/q+2"/>
                  <rdf:li rdf:resource="http://identifiers.org/kegg.compound/C00305"/>
                  <rdf:li rdf:resource="http://identifiers.org/metanetx.chemical/MNXM653"/>
                  <rdf:li rdf:resource="http://identifiers.org/pubchem.compound/3599"/>
                </rdf:Bag>
              </bqbiol:is>
            </rdf:Description>
          </rdf:RDF>
        </annotation>
      </species>
      <species metaid="C00311__91__c__93__" id="C00311__91__c__93__" name="Isocitrate; Isocitric acid; 1-Hydroxytricarballylic acid; 1-Hydroxypropane-1,2,3-tricarboxylic acid" compartment="c" hasOnlySubstanceUnits="false" boundaryCondition="false" constant="false" fbc:charge="-3" fbc:chemicalFormula="C6H5O7">
        <annotation xmlns:sbml="http://www.sbml.org/sbml/level3/version1/core">
          <rdf:RDF xmlns:dcterms="http://purl.org/dc/terms/" xmlns:rdf="http://www.w3.org/1999/02/22-rdf-syntax-ns#" xmlns:dc="http://purl.org/dc/elements/1.1/" xmlns:bqbiol="http://biomodels.net/biology-qualifiers/" xmlns:bqmodel="http://biomodels.net/model-qualifiers/" xmlns:vCard="http://www.w3.org/2001/vcard-rdf/3.0#">
            <rdf:Description rdf:about="#C00311__91__c__93__">
              <bqbiol:is>
                <rdf:Bag>
                  <rdf:li rdf:resource="http://identifiers.org/seed.compound/cpd00260"/>
                  <rdf:li rdf:resource="http://identifiers.org/chebi/CHEBI:30887"/>
                  <rdf:li rdf:resource="http://identifiers.org/hmdb/HMDB00193"/>
                  <rdf:li rdf:resource="http://identifiers.org/inchi/InChI=1S/C6H8O7/c7-3(8)1-2(5(10)11)4(9)6(12)13/h2,4,9H,1H2,(H,7,8)(H,10,11)(H,12,13)"/>
                  <rdf:li rdf:resource="http://identifiers.org/kegg.compound/C00311"/>
                  <rdf:li rdf:resource="http://identifiers.org/metanetx.chemical/MNXM89661"/>
                  <rdf:li rdf:resource="http://identifiers.org/pubchem.compound/3605"/>
                </rdf:Bag>
              </bqbiol:is>
            </rdf:Description>
          </rdf:RDF>
        </annotation>
      </species>
      <species metaid="C00314__91__c__93__" id="C00314__91__c__93__" name="Pyridoxine; Pyridoxol" compartment="c" hasOnlySubstanceUnits="false" boundaryCondition="false" constant="false" fbc:charge="0" fbc:chemicalFormula="C8H11NO3">
        <annotation xmlns:sbml="http://www.sbml.org/sbml/level3/version1/core">
          <rdf:RDF xmlns:dcterms="http://purl.org/dc/terms/" xmlns:rdf="http://www.w3.org/1999/02/22-rdf-syntax-ns#" xmlns:dc="http://purl.org/dc/elements/1.1/" xmlns:bqbiol="http://biomodels.net/biology-qualifiers/" xmlns:bqmodel="http://biomodels.net/model-qualifiers/" xmlns:vCard="http://www.w3.org/2001/vcard-rdf/3.0#">
            <rdf:Description rdf:about="#C00314__91__c__93__">
              <bqbiol:is>
                <rdf:Bag>
                  <rdf:li rdf:resource="http://identifiers.org/seed.compound/cpd00263"/>
                  <rdf:li rdf:resource="http://identifiers.org/chebi/CHEBI:16709"/>
                  <rdf:li rdf:resource="http://identifiers.org/hmdb/HMDB00239"/>
                  <rdf:li rdf:resource="http://identifiers.org/inchi/InChI=1S/C8H11NO3/c1-5-8(12)7(4-11)6(3-10)2-9-5/h2,10-12H,3-4H2,1H3"/>
                  <rdf:li rdf:resource="http://identifiers.org/kegg.compound/C00314"/>
                  <rdf:li rdf:resource="http://identifiers.org/metanetx.chemical/MNXM419"/>
                  <rdf:li rdf:resource="http://identifiers.org/pubchem.compound/3608"/>
                </rdf:Bag>
              </bqbiol:is>
            </rdf:Description>
          </rdf:RDF>
        </annotation>
      </species>
      <species metaid="C00315__91__c__93__" id="C00315__91__c__93__" name="Spermidine; N-(3-Aminopropyl)-1,4-butane-diamine" compartment="c" hasOnlySubstanceUnits="false" boundaryCondition="false" constant="false" fbc:charge="3" fbc:chemicalFormula="C7H22N3">
        <annotation xmlns:sbml="http://www.sbml.org/sbml/level3/version1/core">
          <rdf:RDF xmlns:dcterms="http://purl.org/dc/terms/" xmlns:rdf="http://www.w3.org/1999/02/22-rdf-syntax-ns#" xmlns:dc="http://purl.org/dc/elements/1.1/" xmlns:bqbiol="http://biomodels.net/biology-qualifiers/" xmlns:bqmodel="http://biomodels.net/model-qualifiers/" xmlns:vCard="http://www.w3.org/2001/vcard-rdf/3.0#">
            <rdf:Description rdf:about="#C00315__91__c__93__">
              <bqbiol:is>
                <rdf:Bag>
                  <rdf:li rdf:resource="http://identifiers.org/seed.compound/cpd00264"/>
                  <rdf:li rdf:resource="http://identifiers.org/chebi/CHEBI:16610"/>
                  <rdf:li rdf:resource="http://identifiers.org/hmdb/HMDB01257"/>
                  <rdf:li rdf:resource="http://identifiers.org/inchi/InChI=1S/C7H19N3/c8-4-1-2-6-10-7-3-5-9/h10H,1-9H2"/>
                  <rdf:li rdf:resource="http://identifiers.org/kegg.compound/C00315"/>
                  <rdf:li rdf:resource="http://identifiers.org/metanetx.chemical/MNXM124"/>
                  <rdf:li rdf:resource="http://identifiers.org/pubchem.compound/3609"/>
                </rdf:Bag>
              </bqbiol:is>
            </rdf:Description>
          </rdf:RDF>
        </annotation>
      </species>
      <species metaid="C00320__91__c__93__" id="C00320__91__c__93__" name="Thiosulfate; Hyposulfite" compartment="c" hasOnlySubstanceUnits="false" boundaryCondition="false" constant="false" fbc:charge="-1" fbc:chemicalFormula="HS2O3">
        <notes>
          <body xmlns="http://www.w3.org/1999/xhtml">
            <p>ChEBIID:CHEBI:33539 33541</p>
          </body>
        </notes>
        <annotation xmlns:sbml="http://www.sbml.org/sbml/level3/version1/core">
          <rdf:RDF xmlns:dcterms="http://purl.org/dc/terms/" xmlns:rdf="http://www.w3.org/1999/02/22-rdf-syntax-ns#" xmlns:dc="http://purl.org/dc/elements/1.1/" xmlns:bqbiol="http://biomodels.net/biology-qualifiers/" xmlns:bqmodel="http://biomodels.net/model-qualifiers/" xmlns:vCard="http://www.w3.org/2001/vcard-rdf/3.0#">
            <rdf:Description rdf:about="#C00320__91__c__93__">
              <bqbiol:is>
                <rdf:Bag>
                  <rdf:li rdf:resource="http://identifiers.org/seed.compound/cpd00000"/>
                  <rdf:li rdf:resource="http://identifiers.org/hmdb/HMDB00257"/>
                  <rdf:li rdf:resource="http://identifiers.org/kegg.compound/C00320"/>
                  <rdf:li rdf:resource="http://identifiers.org/metanetx.chemical/MNXM000"/>
                  <rdf:li rdf:resource="http://identifiers.org/pubchem.compound/3614"/>
                </rdf:Bag>
              </bqbiol:is>
            </rdf:Description>
          </rdf:RDF>
        </annotation>
      </species>
      <species metaid="C00327__91__c__93__" id="C00327__91__c__93__" name="L-Citrulline; 2-Amino-5-ureidovaleric acid; Citrulline" compartment="c" hasOnlySubstanceUnits="false" boundaryCondition="false" constant="false" fbc:charge="0" fbc:chemicalFormula="C6H13N3O3">
        <annotation xmlns:sbml="http://www.sbml.org/sbml/level3/version1/core">
          <rdf:RDF xmlns:dcterms="http://purl.org/dc/terms/" xmlns:rdf="http://www.w3.org/1999/02/22-rdf-syntax-ns#" xmlns:dc="http://purl.org/dc/elements/1.1/" xmlns:bqbiol="http://biomodels.net/biology-qualifiers/" xmlns:bqmodel="http://biomodels.net/model-qualifiers/" xmlns:vCard="http://www.w3.org/2001/vcard-rdf/3.0#">
            <rdf:Description rdf:about="#C00327__91__c__93__">
              <bqbiol:is>
                <rdf:Bag>
                  <rdf:li rdf:resource="http://identifiers.org/seed.compound/cpd00274"/>
                  <rdf:li rdf:resource="http://identifiers.org/chebi/CHEBI:16349"/>
                  <rdf:li rdf:resource="http://identifiers.org/hmdb/HMDB00904"/>
                  <rdf:li rdf:resource="http://identifiers.org/inchi/InChI=1S/C6H13N3O3/c7-4(5(10)11)2-1-3-9-6(8)12/h4H,1-3,7H2,(H,10,11)(H3,8,9,12)/t4-/m0/s1"/>
                  <rdf:li rdf:resource="http://identifiers.org/kegg.compound/C00327"/>
                  <rdf:li rdf:resource="http://identifiers.org/metanetx.chemical/MNXM722752"/>
                  <rdf:li rdf:resource="http://identifiers.org/pubchem.compound/3621"/>
                </rdf:Bag>
              </bqbiol:is>
            </rdf:Description>
          </rdf:RDF>
        </annotation>
      </species>
      <species metaid="C00329__91__c__93__" id="C00329__91__c__93__" name="D-Glucosamine; Chitosamine; 2-Amino-2-deoxy-D-glucose" compartment="c" hasOnlySubstanceUnits="false" boundaryCondition="false" constant="false" fbc:charge="1" fbc:chemicalFormula="C6H14NO5">
        <annotation xmlns:sbml="http://www.sbml.org/sbml/level3/version1/core">
          <rdf:RDF xmlns:dcterms="http://purl.org/dc/terms/" xmlns:rdf="http://www.w3.org/1999/02/22-rdf-syntax-ns#" xmlns:dc="http://purl.org/dc/elements/1.1/" xmlns:bqbiol="http://biomodels.net/biology-qualifiers/" xmlns:bqmodel="http://biomodels.net/model-qualifiers/" xmlns:vCard="http://www.w3.org/2001/vcard-rdf/3.0#">
            <rdf:Description rdf:about="#C00329__91__c__93__">
              <bqbiol:is>
                <rdf:Bag>
                  <rdf:li rdf:resource="http://identifiers.org/seed.compound/cpd00276"/>
                  <rdf:li rdf:resource="http://identifiers.org/chebi/CHEBI:47977"/>
                  <rdf:li rdf:resource="http://identifiers.org/hmdb/HMDB01514"/>
                  <rdf:li rdf:resource="http://identifiers.org/kegg.compound/C00329"/>
                  <rdf:li rdf:resource="http://identifiers.org/metanetx.chemical/MNXM533"/>
                  <rdf:li rdf:resource="http://identifiers.org/pubchem.compound/3623"/>
                </rdf:Bag>
              </bqbiol:is>
            </rdf:Description>
          </rdf:RDF>
        </annotation>
      </species>
      <species metaid="C00330__91__c__93__" id="C00330__91__c__93__" name="Deoxyguanosine; 2&apos;-Deoxyguanosine" compartment="c" hasOnlySubstanceUnits="false" boundaryCondition="false" constant="false" fbc:charge="0" fbc:chemicalFormula="C10H13N5O4">
        <annotation xmlns:sbml="http://www.sbml.org/sbml/level3/version1/core">
          <rdf:RDF xmlns:dcterms="http://purl.org/dc/terms/" xmlns:rdf="http://www.w3.org/1999/02/22-rdf-syntax-ns#" xmlns:dc="http://purl.org/dc/elements/1.1/" xmlns:bqbiol="http://biomodels.net/biology-qualifiers/" xmlns:bqmodel="http://biomodels.net/model-qualifiers/" xmlns:vCard="http://www.w3.org/2001/vcard-rdf/3.0#">
            <rdf:Description rdf:about="#C00330__91__c__93__">
              <bqbiol:is>
                <rdf:Bag>
                  <rdf:li rdf:resource="http://identifiers.org/seed.compound/cpd00277"/>
                  <rdf:li rdf:resource="http://identifiers.org/chebi/CHEBI:17172"/>
                  <rdf:li rdf:resource="http://identifiers.org/hmdb/HMDB00085"/>
                  <rdf:li rdf:resource="http://identifiers.org/inchi/InChI=1S/C10H13N5O4/c11-10-13-8-7(9(18)14-10)12-3-15(8)6-1-4(17)5(2-16)19-6/h3-6,16-17H,1-2H2,(H3,11,13,14,18)/t4-,5+,6+/m0/s1"/>
                  <rdf:li rdf:resource="http://identifiers.org/kegg.compound/C00330"/>
                  <rdf:li rdf:resource="http://identifiers.org/metanetx.chemical/MNXM647"/>
                  <rdf:li rdf:resource="http://identifiers.org/pubchem.compound/3624"/>
                </rdf:Bag>
              </bqbiol:is>
            </rdf:Description>
          </rdf:RDF>
        </annotation>
      </species>
      <species metaid="C00337__91__c__93__" id="C00337__91__c__93__" name="(S)-Dihydroorotate; (S)-4,5-Dihydroorotate; L-Dihydroorotate; L-Dihydroorotic acid; Dihydro-L-orotic acid" compartment="c" hasOnlySubstanceUnits="false" boundaryCondition="false" constant="false" fbc:charge="-1" fbc:chemicalFormula="C5H5N2O4">
        <annotation xmlns:sbml="http://www.sbml.org/sbml/level3/version1/core">
          <rdf:RDF xmlns:dcterms="http://purl.org/dc/terms/" xmlns:rdf="http://www.w3.org/1999/02/22-rdf-syntax-ns#" xmlns:dc="http://purl.org/dc/elements/1.1/" xmlns:bqbiol="http://biomodels.net/biology-qualifiers/" xmlns:bqmodel="http://biomodels.net/model-qualifiers/" xmlns:vCard="http://www.w3.org/2001/vcard-rdf/3.0#">
            <rdf:Description rdf:about="#C00337__91__c__93__">
              <bqbiol:is>
                <rdf:Bag>
                  <rdf:li rdf:resource="http://identifiers.org/seed.compound/cpd00282"/>
                  <rdf:li rdf:resource="http://identifiers.org/chebi/CHEBI:17025"/>
                  <rdf:li rdf:resource="http://identifiers.org/hmdb/HMDB00528"/>
                  <rdf:li rdf:resource="http://identifiers.org/inchi/InChI=1S/C5H6N2O4/c8-3-1-2(4(9)10)6-5(11)7-3/h2H,1H2,(H,9,10)(H2,6,7,8,11)/t2-/m0/s1"/>
                  <rdf:li rdf:resource="http://identifiers.org/kegg.compound/C00337"/>
                  <rdf:li rdf:resource="http://identifiers.org/metanetx.chemical/MNXM252"/>
                  <rdf:li rdf:resource="http://identifiers.org/pubchem.compound/3630"/>
                </rdf:Bag>
              </bqbiol:is>
            </rdf:Description>
          </rdf:RDF>
        </annotation>
      </species>
      <species metaid="C00341__91__c__93__" id="C00341__91__c__93__" name="Geranyl diphosphate" compartment="c" hasOnlySubstanceUnits="false" boundaryCondition="false" constant="false" fbc:charge="-3" fbc:chemicalFormula="C10H17O7P2">
        <annotation xmlns:sbml="http://www.sbml.org/sbml/level3/version1/core">
          <rdf:RDF xmlns:dcterms="http://purl.org/dc/terms/" xmlns:rdf="http://www.w3.org/1999/02/22-rdf-syntax-ns#" xmlns:dc="http://purl.org/dc/elements/1.1/" xmlns:bqbiol="http://biomodels.net/biology-qualifiers/" xmlns:bqmodel="http://biomodels.net/model-qualifiers/" xmlns:vCard="http://www.w3.org/2001/vcard-rdf/3.0#">
            <rdf:Description rdf:about="#C00341__91__c__93__">
              <bqbiol:is>
                <rdf:Bag>
                  <rdf:li rdf:resource="http://identifiers.org/seed.compound/cpd00283"/>
                  <rdf:li rdf:resource="http://identifiers.org/chebi/CHEBI:17211"/>
                  <rdf:li rdf:resource="http://identifiers.org/hmdb/HMDB01285"/>
                  <rdf:li rdf:resource="http://identifiers.org/inchi/InChI=1S/C10H20O7P2/c1-9(2)5-4-6-10(3)7-8-16-19(14,15)17-18(11,12)13/h5,7H,4,6,8H2,1-3H3,(H,14,15)(H2,11,12,13)/b10-7+"/>
                  <rdf:li rdf:resource="http://identifiers.org/kegg.compound/C00341"/>
                  <rdf:li rdf:resource="http://identifiers.org/metanetx.chemical/MNXM100"/>
                  <rdf:li rdf:resource="http://identifiers.org/pubchem.compound/3634"/>
                </rdf:Bag>
              </bqbiol:is>
            </rdf:Description>
          </rdf:RDF>
        </annotation>
      </species>
      <species metaid="C00342__91__c__93__" id="C00342__91__c__93__" name="Thioredoxin; Reduced thioredoxin" compartment="c" hasOnlySubstanceUnits="false" boundaryCondition="false" constant="false" fbc:charge="0" fbc:chemicalFormula="XH2">
        <notes>
          <body xmlns="http://www.w3.org/1999/xhtml">
            <p>ChEBIID:CHEBI:15033 15967</p>
          </body>
        </notes>
        <annotation xmlns:sbml="http://www.sbml.org/sbml/level3/version1/core">
          <rdf:RDF xmlns:dcterms="http://purl.org/dc/terms/" xmlns:rdf="http://www.w3.org/1999/02/22-rdf-syntax-ns#" xmlns:dc="http://purl.org/dc/elements/1.1/" xmlns:bqbiol="http://biomodels.net/biology-qualifiers/" xmlns:bqmodel="http://biomodels.net/model-qualifiers/" xmlns:vCard="http://www.w3.org/2001/vcard-rdf/3.0#">
            <rdf:Description rdf:about="#C00342__91__c__93__">
              <bqbiol:is>
                <rdf:Bag>
                  <rdf:li rdf:resource="http://identifiers.org/seed.compound/cpd11421"/>
                  <rdf:li rdf:resource="http://identifiers.org/kegg.compound/C00342"/>
                  <rdf:li rdf:resource="http://identifiers.org/metanetx.chemical/MNXM96993"/>
                  <rdf:li rdf:resource="http://identifiers.org/pubchem.compound/3635"/>
                </rdf:Bag>
              </bqbiol:is>
            </rdf:Description>
          </rdf:RDF>
        </annotation>
      </species>
      <species metaid="C00343__91__c__93__" id="C00343__91__c__93__" name="Thioredoxin disulfide; Oxidized thioredoxin; Thioredoxin sulfide" compartment="c" hasOnlySubstanceUnits="false" boundaryCondition="false" constant="false" fbc:charge="0" fbc:chemicalFormula="X">
[truncated: 3,380,130 more chars]
